# Supplementary material for: High-throughput phenotype-to-genotype testing of meningococcal carriage and disease isolates detects genetic determinants of disease-relevant phenotypic traits
Source: mBio. 2024 Oct 30;15(12):e03059-24. doi: 10.1128/mbio.03059-24 (PMC11633189; doi:10.1128/mbio.03059-24)
Supplement: Data File S1 — PV data. [file mbio.03059-24-s0001.xlsx]

## Sheet: Explanatory_Notes
Source of isolates
	Note all isolates contained herein are MenW cc11 Neisseria meningitidis isolates
	Spread sheets contain the following data sets:-
	All_Invasive_2010_2018			Isolates held by Meningococcal Reference Unit. Genome sequences are part of Meningococcal Genome Library within Neisseria PubMLST
	Carriage_2015_2016			Isolated from carriers during a 2015-2016 cross-sectional carriage study at the University of Nottingham
				Isolates highlighted in orange are original isolates
Colour coding of repeat numbers
	Highlighted boxes
	White	Repeat numbers derived from assembled WGS genome sequence contained in BIGSdb or by re-assemble of the repeat tract utilising a trap sequence (as reported by Green et al. 2019 JID)
	Red	Data missing due to poor assembly across the repeat tract
	Blue	Repeat numbers derived by GeneScan analysis or dideoxy sequencing of PCR products spanning the repeat tract
Data Sources
	This file is in part an edited version of the Supplementary Data File 1 for the Published MenW PV data (Green et al 2019 JID)
	File was edited down to only contain isolates selected for phenotyping analysis
	This data was cross-checked against the MenW_PV_GenesTract_Length_Epi_Year-LRG-17-01-19-all-genes file and updated due to a number of discrepencies.
	Data for ModA and ModB were generated by GeneScan analyses due to the repeat tracts of these genes being poorly assembled in genome sequence data.
	Updates and corrections were also made on the basis of GeneScan data (see Data Edit History tab)
Data Tabs
	2013_Invasive_Disease
		PV data for 9 phase-variable OMP proteins for the 2013 isolates utilised for phenotypic screening
	Original_Invasive_Disease
		PV data for 9 phase-variable OMP proteins for the original isolates utilised for phenotypic screening
	Carriage-2015-2016
		PV data for 9 phase-variable OMP proteins for the carriage isolates utilised for phenotypic screening
	PorA-Tract-Expression-data
		This file provides analysis of the sequence variation in the sequences adjacent to the repeat tract and the Western blot data utilised for derivation of expression states for the different types of porA promoters (from Green et al 2016 JID)
	Mod-Repeat-Expression-Data
		This file contains the repeat numbers for the ModA and ModB genes and the expression states as derived from the repeat numbers.
		Repeat data for 8 disease isolates was not obtained and was imputed.
PV gene notes
	Repeat number and expression data is provided for all genes
	Note that opc is absent in this lineage
	Expression data is provided as 0 and 1 for translational PV genes (hpuA, hmbR, pilC1, pilC2, nalP, mspA)
	Expression data is provided as 0, 1 and 2 for transcriptional PV genes (fetA, porA, nadA)
	For porA and fetA, data is provided on the spacing of the -10 and -35 promoter elements as the repeat tract is located within the core promoter - differences in the size of the spacer arise due to differences in the sequences adjacent to the repeat tract
	Combinatorial expression states of various functional phasotypes are provided
Data headings
Isolate	Name of isolate generated during initial acquistion.
BIGSDB ID	Identification number of isolates in Neisseria PubMLST database
Sequence Types	Self-Explanatory
Clonal complex	Self-Explanatory
Disease/carriage	Self-Explanatory
NEISXXX	Number of gene in Neisseria PubMLST database
Gene (repeat tract)	Number of repeats in repeat tract
Gene (pro)	Spacer between -10 and -35 regions for gene where the repeat tract is located within the promoter
Expression states	See above
Phasotypes	See above
Phasotypic score	Sum of the expression states for a particular phasotype

## Sheet: Data_Edit_History
	Source of data and notes on subsequent editing of data
		2021-12-13
		Chris Bayliss	This file is an edited version of the Supplementary Data File 1 for the Published MenW PV data (Green et al 2019 JID)
			File was edited down to only contain isolates selected for phenotyping analysis
		11/01/2022 and 17/01/2022
		Chris Bayliss	Cross checked data against MenW_PV_GenesTract_Length_Epi_Year-LRG-17-01-19-all-genes file and found a number of discrepencies.
			Suggests that Supp file is incorrect and further checking indicated incorrect transposition of data for the NadA and PorA genes in both sets of the disease isolates.
			Cross-checked the PorA repeat tract data in the MenW_PV_GenesTract_Length_Epi_Year-LRG-17-01-19-all-genes and found that it matches the alignment data
			Cross-checked the NadA data against Gene Scan data and found that MenW_PV_GenesTract_Length_Epi_Year-LRG-17-01-19-all-genes is correct
			Updated the PorA and NadA data using data in the 17-01-19 file as being the most recent.
			Found that the data for PilC2 in the MenW_PV_GenesTract_Length_Epi_Year-LRG-17-01-19-all-genes is different betweem the all and epi year tabs
			Found that the PilC2 data in the Supplementary file (and utilised herein) and matches the data in ALL tab of the 17-01-2019. No changes required.
			2013 isolates
			PorA expression data assumes a spacer of 18 has high expression and one of 17 is no expression; 19 or above is classed as intermediate (checked published Western blot data; Green et al 2019 JID)
			Original isolates
			Repeat tract is interrupted GGAGGGGGG relative to other N. meningitidis isolates
			Note that in the original isolates the sequence after the repeat is (G) TAT AAT TGA AGA
			Whereas in the 2013 isolates the tract is (G) ATA ATT GAA GAC
			The missing T means the spacer is 1 nt shorter in the 2013 isolates
			Carriage isolates are a mix of the two different types of PorA tracts
			PorA
			ID 39320	Corrected to 10 repeats as per alignment file
		2022-01-19
		Chris Bayliss	Data updates relative to JID GeneScan data
			NadA		Genomic	GeneScan
				B021	15	16
				B253	15	16
				R980	15	16
				R811	15	17
				R920	15	20
		2022-01-26
		Chris Bayliss	Adjust repeat tract numbers based on Gene scan data - changes highlighted in light blue
			FetA	B264 (11 to 12)
				B343 (15 to 14)
			NadA	Confirmed above plus added			Genomic	GeneScan
						B343	14	16
						B064	15	16
						R889	15	16
						B005	15	16
						M15_240779	15	8
						M15_240778	9	8
						M15_240788	12	11
						B256	15	12
						M15_240657	13	12
						M15_240833	14	13
						M16_240131	12	13
						M15_240782	10	15
						R852	12	15
						M15_240893	18	20
						M15_240819	17	23
			HpuA			R949	10	9
						B018	9	10
						M16_240111	9	10
		2022-05-11
			Modified PorA repeat numbers for a small number isolates
			Original	M15 240746	314.55	10
		2022-05-31	Updated PilC2 isolates based on GeneScan. Note that accuracy rate of genome comparison is 79% for 10 and below but only 29% above 10G. Likelihood of genomic error rate.
			PilC2		Isolate	GeneScan	Genomic
					M16 240370	8G?	12G
					M16 240391	8G?	9G
					M16 240073	9G	10G
					M16 240112	9G	8G
					B018	9G	10G
					M16 240065	10G?	9G
					M15 240844	10G?	12G
					M15 240740	11G	12G
					M11 240099	12G?	10G
					M16 240072	13G	10G
					M16 240196	14G	11G
		2022-06-08	Chris Bayliss
			PilC2 disease additional strains
			Data was derived by GeneScan for three strains missing from genomic
			M11 240305		9G
			M11 240035		9G
			M15 240640		10G
			Updated 6 strains that were inaccurate for genomic data
					GeneScan	Genomic
			M11 240067		12G	10
			M15 240718		13G	12
			M16 240290		13G	12
			M15 240720		13G	11
			M15 240779		13G	12
			M16 240247		14G	9
		2022-06-21
			Added new data for HpuA based on GeneScan data and updated other strains
			M15 240852	11
				GeneScan	Genomic
			M15 240753	8G	9G
			M16 240073	9G	10G
			M11 240035	9G?	10G
			M16 240111	10G	9G
			M16 240242	12G?	11G
		2022-06-22
			Updated HmbR disease data based on GeneScan data
				GeneScan	Genomic
			M16 240296	8G	10G
			M15 240779	9G?	10G
			M15 240730	9G?	8G
			M15 240718	10G	9G
			M15 240876	12G?	13G
			Updated following based on GeneScan data
					GeneScan	genome
			NadA	M15 240885	9TAAA	15TAAA
			PilC2	M16 240391	8	9	already corrected to 8G by rebuild?
				M15 240833	11	10	genomic is 8G
				M15 240648	12	10	genomic is 9G
				M15 240720	13	11	genomic is 9G
				M16 240072	13	12 (10)	corrected
				M15 240753	13	15	corrected
				M15 240651	13	15	genomic is 10G
				M15 240718	13	12	genomic is 10G
				M16 240196	14	12 (11)	genomic is 11G
				M16 240066	14	12	corrected from 13G to 11G
				M16 240247	15	9	corrected to 12G
			HmbR	M16 240136	10	9	corrected
				M10 240671	9	7	corrected
		2022-07-26	Added PilC1 carriage GeneScan data into PilC1 GeneScan Data tab
		2022-07-27	Updated or checked carriage data based on MenW-II multiplexing file
					GeneScan	genome
			PilC2	B064	8	12G
				B114	8	9G
				R558	8	9G
				B139	9	10G
				B009	9	8G
				B222	9	10G
				B264	9	NS
				B253	9	11G
				B345	9	11G
				B285	9	10G
				B218	9	12G
				B240	10	13G
				B167	10	9G
				B005	10	12G
				B110	10	9G
				B343	10	9G
				R990	10	9G
				B091	11	10G
				B243	11	9
				B003	12	11G
				B103	12	8G
				R811	12	13G
				R958	14	13G
			HpuA	B345	10	9
				B349	14	13
			FetA	R958	13	12C
				B343	14	15C
			HmbR	B264	11	9G
		2022-07-28	Checking of PilC data for the carriage isolates identified an error in some of the published data sets where isolate names and repeat numbers for both PilC1 and PilC2 had got jumbled.
			Compared also to JID GeneScan data and found high agreement
			As a result updated PilC1 and PilC2 data in main data file

## Sheet: 2013_Invasive_Disease
					NEIS1963		NEIS1969	NEIS1364		NEIS2198	NEIS1946	NEIS1943	NEIS1974					Expression states										Phasotypes						Phasotypic score
Isolate	BIGSDB ID	Sequence Type (ST)	Clonal Complex (CC)	Disease/Carriage	fetA (Poly C)	fetA pro	nadA (5'-TAAA)	porA (Poly G)	porA pro	opcA (Poly C)	hpuA (Poly G)	nalP (Poly C)	mspA (Poly C)	hmbR (Poly G)	pilC1 (PolyG)	pilC2 (PolyG)		fetA	nadA	porA	hpuA	nalP	mspA	hmbR	pilC1	pilC2		IRON	AUTO	ADHESIN	PILIN	ALL		IRON	AUTO	ADHESIN	PILIN	ALL
M15 240722	38520	11	ST-11 complex/ET-37 complex	Disease (invasive)	6	16	12	12	20	NS	10	10	11	9	13			2	0	1	1	1	0	1	1	n/a		211	10	01	1-	2011101		4	1	1	n/a	6
M15 240629	39320	11	ST-11 complex/ET-37 complex	Disease (invasive)	6	16	15	10	18	NS	9	10	10	9	11	10		2	0	2	0	1	0	1	0	0		201	10	02	00	2020101		3	1	2	0	6
M15 240643	39331	11	ST-11 complex/ET-37 complex	Disease (invasive)	6	16	12	10	18	NS	10	9	10	9	11	11		2	0	2	1	0	0	1	0	0		211	00	02	00	2021001		4	0	2	0	6
M15 240648	39335	11	ST-11 complex/ET-37 complex	Disease (invasive)	6	16	12	10	18	NS	9	10	9	10	9	12		2	0	2	0	1	1	0	0	1		200	11	02	01	2020110		2	2	2	1	6
M15 240651	39337	11	ST-11 complex/ET-37 complex	Disease (invasive)	6	16	10	9	17	NS	10	10	11	9	12	13		2	1	0	1	1	0	1	0	0		211	10	10	00	2101101		4	1	1	0	6
M15 240658	39341	11	ST-11 complex/ET-37 complex	Disease (invasive)	6	16	12	9	17	NS	9	10	12	9	13	8		2	0	0	0	1	1	1	1	0		201	11	00	10	2000111		3	2	0	1	5
M15 240661	39344	11	ST-11 complex/ET-37 complex	Disease (invasive)	6	16		9	17	NS	10	12	11	9	14	10		2	n/a	0	1	0	0	1	0	0		211	00	-0	00	2-01001		4	0	0	0	n/a
M15 240704	39352	11	ST-11 complex/ET-37 complex	Disease (invasive)	6	16	7	9	17	NS	9	8	7	10	11	8		2	1	0	0	0	0	0	0	0		200	00	10	00	2100000		2	0	1	0	3
M15 240718	39356	11	ST-11 complex/ET-37 complex	Disease (invasive)	6	16	12	9	17	NS	10	10	10	10	11	13		2	0	0	1	1	0	0	0	0		210	10	00	00	2001100		3	1	0	0	4
M15 240720	39358	11	ST-11 complex/ET-37 complex	Disease (invasive)	6	16	12	8	16	NS	10	10	9	7	9	13		2	0	0	1	1	1	0	0	0		210	11	00	00	2001110		3	2	0	0	5
M15 240740	39368	11	ST-11 complex/ET-37 complex	Disease (invasive)	6	16	12	9	17	NS	9	8	8	8	9	11		2	0	0	0	0	0	0	0	0		200	00	00	00	2000000		2	0	0	0	2
M15 240742	39369	11	ST-11 complex/ET-37 complex	Disease (invasive)	6	16	12	10	18	NS	10	10	9	9	11	10		2	0	2	1	1	1	1	0	0		211	11	02	00	2021111		4	2	2	0	8
M15 240796	39410	11	ST-11 complex/ET-37 complex	Disease (invasive)	6	16	12	9	17	NS	9	10	11	9	12	10		2	0	0	0	1	0	1	0	0		201	10	00	00	2000101		3	1	0	0	4
M15 240818	39422	11	ST-11 complex/ET-37 complex	Disease (invasive)	6	16	12	9	17	NS	9	10	11	9	12	12		2	0	0	0	1	0	1	0	1		201	10	00	01	2000101		3	1	0	1	4
M15 240819	39423	11	ST-11 complex/ET-37 complex	Disease (invasive)	6	16	23	10	18	NS	10	10	11	9	12	10		2	n/d	2	1	1	0	1	0	0		211	10	-2	00	2-21101		4	1	2	0	n/a
M15 240830	39430	11	ST-11 complex/ET-37 complex	Disease (invasive)	6	16	12	10	18	NS	8	10	8	9	9	8		2	0	2	0	1	0	1	0	0		201	10	02	00	2020101		3	1	2	0	6
M15 240833	39433	11	ST-11 complex/ET-37 complex	Disease (invasive)	6	16	13	9	17	NS	9	10	10	9	11	11		2	1	0	0	1	0	1	0	0		201	10	10	00	2100101		3	1	1	0	5
M15 240844	39435	11	ST-11 complex/ET-37 complex	Disease (invasive)	6	16	12	9	17	NS	9	10	10	9	12	10		2	0	0	0	1	0	1	0	0		201	10	00	00	2000101		3	1	0	0	4
M15 240845	39436	11	ST-11 complex/ET-37 complex	Disease (invasive)	6	16	12	12	20	NS	10	11	10	9	13	9		2	0	1	1	0	0	1	1	1		211	00	01	11	2011001		4	0	1	2	5
M15 240860	41458	11	ST-11 complex/ET-37 complex	Disease (invasive)	6	16	12	10	18	NS	8	10	10	10	11	10		2	0	2	0	1	0	0	0	0		200	10	02	00	2020100		2	1	2	0	5
M15 240866	41463	11	ST-11 complex/ET-37 complex	Disease (invasive)	6	16	15	9	17	NS	10	10	11	9	12	9		2	0	0	1	1	0	1	0	1		211	10	00	01	2001101		4	1	0	1	5
M15 240888	41481	11	ST-11 complex/ET-37 complex	Disease (invasive)	6	16	12	9	17	NS	8	10	9	9	10	9		2	0	0	0	1	1	1	1	1		201	11	00	11	2000111		3	2	0	2	5
M15 240893	41483	11	ST-11 complex/ET-37 complex	Disease (invasive)	6	16	20	10	18	NS	10	10	11	9	13	10		2	0	2	1	1	0	1	1	0		211	10	02	10	2021101		4	1	2	1	7
M15 240905	41494	11	ST-11 complex/ET-37 complex	Disease (invasive)	6	16	12	8	16	NS	10	11	9	8	11	11		2	0	0	1	0	1	0	0	0		210	01	00	00	2001010		3	1	0	0	4
M15 240937	41516	11	ST-11 complex/ET-37 complex	Disease (invasive)	6	16	18	9	17	NS	10	10	11	9	13	10		2	0	0	1	1	0	1	1	0		211	10	00	10	2001101		4	1	0	1	5
M15 240952	41525	11	ST-11 complex/ET-37 complex	Disease (invasive)	6	16	14	9	17	NS	10	10	10	9	12	10		2	2	0	1	1	0	1	0	0		211	10	20	00	2201101		4	1	2	0	7
M15 240981	41546	11	ST-11 complex/ET-37 complex	Disease (invasive)	6	16	11	9	17	NS	9	10	10	8	14	8		2	2	0	0	1	0	0	0	0		200	10	20	00	2200100		2	1	2	0	5
M15 240983	41547	11	ST-11 complex/ET-37 complex	Disease (invasive)	6	16	12	8	16	NS	9	9	10	9	9	15		2	0	0	0	0	0	1	0	1		201	00	00	01	2000001		3	0	0	1	3
M15 240985	41549	11	ST-11 complex/ET-37 complex	Disease (invasive)	6	16	12			NS	9	10	10	9	12	15		2	0	n/a	0	1	0	1	0	1		201	10	0-	01	20-0101		3	1	0	1	n/a
M15 240995	41558	11	ST-11 complex/ET-37 complex	Disease (invasive)	6	16	11	9	17	NS	10	10	8	9	11	8		2	2	0	1	1	0	1	0	0		211	10	20	00	2201101		4	1	2	0	7
M16 240008	42478	11	ST-11 complex/ET-37 complex	Disease (invasive)	6	16	11	10	18	NS	10	10	9	9	13	12		2	2	2	1	1	1	1	1	1		211	11	22	11	2221111		4	2	4	2	10
M16 240010	42480	11	ST-11 complex/ET-37 complex	Disease (invasive)	6	16	8	11	19	NS	11	10	11	9	10	8		2	2	1	0	1	0	1	1	0		201	10	21	10	2210101		3	1	3	1	7
M16 240024	42492	11	ST-11 complex/ET-37 complex	Disease (invasive)	6	16	12	10	18	NS	9	10	11	9	13	11		2	0	2	0	1	0	1	1	0		201	10	02	10	2020101		3	1	2	1	6
M16 240052	42517	11	ST-11 complex/ET-37 complex	Disease (invasive)	6	16	12	10	18	NS	10	10	10	9	11	10		2	0	2	1	1	0	1	0	0		211	10	02	00	2021101		4	1	2	0	7
M16 240055	42519	11	ST-11 complex/ET-37 complex	Disease (invasive)	6	16	12	10	18	NS	9	11	10	9	9	10		2	0	2	0	0	0	1	0	0		201	00	02	00	2020001		3	0	2	0	5
M16 240066	42526	11	ST-11 complex/ET-37 complex	Disease (invasive)	6	16	9	9	17	NS	10	10	11	9	12	14		2	0	0	1	1	0	1	0	0		211	10	00	00	2001101		4	1	0	0	5
M16 240072	42532	11	ST-11 complex/ET-37 complex	Disease (invasive)	6	16	12	10	18	NS	9	9	11	9	12	13		2	0	2	0	0	0	1	0	0		201	00	02	00	2020001		3	0	2	0	5
M16 240111	42552	11	ST-11 complex/ET-37 complex	Disease (invasive)	6	16	8	10	18	NS	10	11	11	9	11	10		2	2	2	1	0	0	1	0	0		211	00	22	00	2221001		4	0	4	0	8
M16 240112	42553	11	ST-11 complex/ET-37 complex	Disease (invasive)	6	16	11	9	17	NS	9	12	8	9	12	9		2	2	0	0	0	0	1	0	1		201	00	20	01	2200001		3	0	2	1	5
M16 240117	42556	11	ST-11 complex/ET-37 complex	Disease (invasive)	6	16	9	11	19	NS	11	10	10	9	9	9		2	0	1	0	1	0	1	0	1		201	10	01	01	2010101		3	1	1	1	5
M16 240126	42564	11	ST-11 complex/ET-37 complex	Disease (invasive)	6	16	10	9	17	NS	11	10	11	9	13	10		2	1	0	0	1	0	1	1	0		201	10	10	10	2100101		3	1	1	1	5
M16 240131	42568	11	ST-11 complex/ET-37 complex	Disease (invasive)	6	16	13	9	17	NS	9	11	9	7	9	11		2	1	0	0	0	1	0	0	0		200	01	10	00	2100010		2	1	1	0	4
M16 240136	42572	11	ST-11 complex/ET-37 complex	Disease (invasive)	6	16	18	9	17	NS	10	9	9	10	9	10		2	0	0	1	0	1	0	0	0		210	01	00	00	2001010		3	1	0	0	4
M16 240232	44638	11	ST-11 complex/ET-37 complex	Disease (invasive)	8	15	9	10	18	NS	9	10	11	9	8	10		0	0	2	0	1	0	1	0	0		001	10	02	00	0020101		1	1	2	0	4
M16 240239	44719	11	ST-11 complex/ET-37 complex	Disease (invasive)	6	16	12	10	18	NS	10	10	11	10	12	11		2	0	2	1	1	0	0	0	0		210	10	02	00	2021100		3	1	2	0	6
M16 240242	44721	11	ST-11 complex/ET-37 complex	Disease (invasive)	6	16	12	10	18	NS	12	10	11	9	13	9		2	0	2	0	1	0	1	1	1		201	10	02	11	2020101		3	1	2	2	6
M16 240247	44725	11	ST-11 complex/ET-37 complex	Disease (invasive)	6	16	12	9	17	NS	10	10	10	8	12	15		2	0	0	1	1	0	0	0	1		210	10	00	01	2001100		3	1	0	1	4
M16 240268	44740	11	ST-11 complex/ET-37 complex	Disease (invasive)	6	16	12	9	17	NS	9	10	11	9	9	11		2	0	0	0	1	0	1	0	0		201	10	00	00	2000101		3	1	0	0	4
M16 240370	44767	11	ST-11 complex/ET-37 complex	Disease (invasive)	6	16	12	10	18	NS	10	8	9	11	12	8		2	0	2	1	0	1	0	0	0		210	01	02	00	2021010		3	1	2	0	6
M16 240451	44820	11	ST-11 complex/ET-37 complex	Disease (invasive)	6	16	13	11	19	NS	9	10	11	9	11	8		2	1	1	0	1	0	1	0	0		201	10	11	00	2110101		3	1	2	0	6
																	Count
																	2	49	7	18	0	0	0	0	0	0
																	1	0	6	5	23	36	10	37	11	12
																	0	1	35	26	27	14	40	13	39	37
																	Total	50	48	49	50	50	50	50	50	49
																											Phasotype
																											211	16
																											210	7
																											201	20
																											200	6
																											111	0
																											110	0
																											101	0
																											100	0
																											011	0
																											010	0
																											001	1
																											000	0
																											11		6		4
																											10		30		6
																											01		4		8
																											00		10		31
																											12			0
																											10			5
																											02			15
																											00			17
																											22			2
																											20			4
																											21			1
																											01			3
																											11			1
																											Total	50	50	48	49

## Sheet: Original_Invasive_Disease
					NEIS1963		NEIS1969	NEIS1364		NEIS2198	NEIS1946	NEIS1943	NEIS1974
Isolate	BIGSDB ID	Sequence Type (ST)	Clonal Complex (CC)	Disease/Carriage	fetA (Poly C)	fetA pro	nadA (5'-TAAA)	porA (Poly G)	porA pro	opcA (Poly C)	hpuA (Poly G)	nalP (Poly C)	mspA (Poly C)	hmbR (Poly G)	pilC1 (PolyG)	pilC2 (PolyG)		fetA	nadA	porA	hpuA	nalP	mspA	hmbR	pilC1	pilC2		IRON	AUTO	ADHESIN	PILIN	ALL		IRON	AUTO	ADHESIN	PILIN	ALL
M10 240514	19968	11	ST-11 complex/ET-37 complex	Disease (Invasive)	6	16	12	9	17	NS	9	10	11	9	11	9		2	0	0	0	1	0	1	0	1		201	10	00	01	2000101		3	1	0	1	4
M10 240671	20057	11	ST-11 complex/ET-37 complex	Disease (Invasive)	6	16	17	7	16	NS	11	10	11	9	12	8		2	0	1	0	1	0	1	0	0		201	10	01	00	2010101		3	1	1	0	5
M10 240817	20154	11	ST-11 complex/ET-37 complex	Disease (Invasive)	6	16	12	9	18	NS	9	11	8	10	9	8		2	0	2	0	0	0	0	0	0		200	00	02	00	2020000		2	0	2	0	4
M10 240821	20158	11	ST-11 complex/ET-37 complex	Disease (Invasive)	6	16	15	7	16	NS	11	10	11	9	12	10		2	0	1	0	1	0	1	0	0		201	10	01	00	2010101		3	1	1	0	5
M11 240035	20196	11	ST-11 complex/ET-37 complex	Disease (invasive)	6	16	8	7	16	NS	9	11	11	9	13	9		2	2	1	0	0	0	1	1	1		201	00	21	11	2210001		3	0	3	2	6
M11 240057	20216	11	ST-11 complex/ET-37 complex	Disease (invasive)	6	16	12	7	16	NS	10	11	11	9	12	9		2	0	1	1	0	0	1	0	1		211	00	01	01	2011001		4	0	1	1	5
M11 240067	20226	11	ST-11 complex/ET-37 complex	Disease (invasive)	6	16	12	7	16	NS	10	11	11	9	12	12		2	0	1	1	0	0	1	0	1		211	00	01	01	2011001		4	0	1	1	5
M11 240099	20247	11	ST-11 complex/ET-37 complex	Disease (invasive)	6	16	9	7	16	NS	10	10	10	9	13	12		2	0	1	1	1	0	1	1	1		211	10	01	11	2011101		4	1	1	2	6
M11 240168	20288	11	ST-11 complex/ET-37 complex	Disease (invasive)	6	16	12	7	16	NS	10	10	11	9	11	9		2	0	1	1	1	0	1	0	1		211	10	01	01	2011101		4	1	1	1	6
M11 240305	20368	11	ST-11 complex/ET-37 complex	Disease (invasive)	6	16	9	7	16	NS	10	10	11	9	13	9		2	0	1	1	1	0	1	1	1		211	10	01	11	2011101		4	1	1	2	6
M11 240389	20424	11	ST-11 complex/ET-37 complex	Disease (invasive)	6	16	9	11	19	NS	9	9	10	9	12	9		2	0	1	0	0	0	1	0	1		201	00	01	01	2010001		3	0	1	1	4
M15 240638	39326	11	ST-11 complex/ET-37 complex	Disease (invasive)	6	16	10	9	18	NS	9	10	9	8	9	10		2	1	2	0	1	1	0	0	0		200	11	12	00	2120110		2	2	3	0	7
M15 240640	39328	11	ST-11 complex/ET-37 complex	Disease (invasive)	6	16	9	7	16	NS	10	10	10	10	11	10		2	0	1	1	1	0	0	0	0		210	10	01	00	2011100		3	1	1	0	5
M15 240657	39340	11	ST-11 complex/ET-37 complex	Disease (invasive)	6	16	12	7	16	NS	10	10	12	10	12	11		2	0	1	1	1	1	0	0	0		210	11	01	00	2011110		3	2	1	0	6
M15 240662	39345	11	ST-11 complex/ET-37 complex	Disease (invasive)	6	16	12	10	18	NS	10	9	11	9	12	10		2	0	2	1	0	0	1	0	0		211	00	02	00	2021001		4	0	2	0	6
M15 240664	39346	11	ST-11 complex/ET-37 complex	Disease (invasive)	6	16	12	10	18	NS	10	12	11	9	11	10		2	0	2	1	0	0	1	0	0		211	00	02	00	2021001		4	0	2	0	6
M15 240730	39365	11	ST-11 complex/ET-37 complex	Disease (invasive)	6	16	9	7	16	NS	9	10	11	9	12	8		2	0	1	0	1	0	1	0	0		201	10	01	00	2010101		3	1	1	0	5
M15 240746	39373	11	ST-11 complex/ET-37 complex	Disease (invasive)	6	16	12	10	19	NS	10	10	11	10	14	10		2	0	1	1	1	0	0	0	0		210	10	01	00	2011100		3	1	1	0	5
M15 240762	39385	11	ST-11 complex/ET-37 complex	Disease (invasive)	6	16	15	7	16	NS	9		11	9	12			2	0	1	0	n/a	0	1	0	n/a		201	-0	01	0-	2010-01		3	0	1	n/a	n/a
M15 240778	39395	11	ST-11 complex/ET-37 complex	Disease (invasive)	6	16	8	6	15	NS	9	10	11	9	11	11		2	2	0	0	1	0	1	0	0		201	10	20	00	2200101		3	1	2	0	6
M15 240779	39396	11	ST-11 complex/ET-37 complex	Disease (invasive)	6	16	8	7	16	NS	10	10	12	9	12	13		2	2	1	1	1	1	1	0	0		211	11	21	00	2211111		4	2	3	0	9
M15 240782	39398	11	ST-11 complex/ET-37 complex	Disease (invasive)	6	16	15	8	16	NS	11	10	11	9	12	9		2	0	0	0	1	0	1	0	1		201	10	00	01	2000101		3	1	0	1	4
M15 240788	39404	11	ST-11 complex/ET-37 complex	Disease (invasive)	6	16	11	7	16	NS	10	10	10	10	12	11		2	2	1	1	1	0	0	0	0		210	10	21	00	2211100		3	1	3	0	7
M15 240794	39408	11	ST-11 complex/ET-37 complex	Disease (invasive)	6	16	12	7	16	NS	9	10	8	9	9	10		2	0	1	0	1	0	1	0	0		201	10	01	00	2010101		3	1	1	0	5
M15 240797	39411	11	ST-11 complex/ET-37 complex	Disease (invasive)	6	16	12	11	20	NS	10	10	9	13	9	9		2	0	1	1	1	1	0	0	1		210	11	01	01	2011110		3	2	1	1	6
M15 240826	39427	11	ST-11 complex/ET-37 complex	Disease (invasive)	6	16	12	7	16	NS	9	10	11	9	15	10		2	0	1	0	1	0	1	0	0		201	10	01	00	2010101		3	1	1	0	5
M15 240852	40322	11	ST-11 complex/ET-37 complex	Disease (invasive)	6	16	12	10 (NA)	16	NS	11		10	9	12	9		2	0	1	0	n/a	0	1	0	1		201	-0	01	01	2010-01		3	0	1	1	n/a
M15 240753	41451	11	ST-11 complex/ET-37 complex	Disease (invasive)	6	16	9			NS	8	10	10	9	11	13		2	0	n/a	0	1	0	1	0	0		201	10	0-	00	20-0101		3	1	0	0	n/a
M15 240856	41455	11	ST-11 complex/ET-37 complex	Disease (invasive)	6	16	12	7	16	NS	10	10	11	9	13	10		2	0	1	1	1	0	1	1	0		211	10	01	10	2011101		4	1	1	1	6
M15 240864	41462	11	ST-11 complex/ET-37 complex	Disease (invasive)	6	16	9	7	16	NS	9	11	10	9	9	9		2	0	1	0	0	0	1	0	1		201	00	01	01	2010001		3	0	1	1	4
M15 240876	41470	11	ST-11 complex/ET-37 complex	Disease (invasive)	6	16	10	10	19	NS	9	10	10	12	10	11		2	1	1	0	1	0	1	1	0		201	10	11	10	2110101		3	1	2	1	6
M15 240885	41478	11	ST-11 complex/ET-37 complex	Disease (invasive)	6	16	9	10 (NA)	16	NS	10	10	11	9	14	12		2	0	1	1	1	0	1	0	1		211	10	01	01	2011101		4	1	1	1	6
M15 240936	41515	11	ST-11 complex/ET-37 complex	Disease (invasive)	6	16	6	9	17	NS	14?	10	9	9	10	8		2	0	0	0	1	1	1	1	0		201	11	00	10	2000111		3	2	0	1	5
M15 240940	41519	11	ST-11 complex/ET-37 complex	Disease (invasive)	6	16	12	10	18	NS	10	10	10	11	12	11		2	0	2	1	1	0	0	0	0		210	10	02	00	2021100		3	1	2	0	6
M15 240958	41530	11	ST-11 complex/ET-37 complex	Disease (invasive)	6	16	12	9	17	NS	10	10	8	7	9	9		2	0	0	1	1	0	0	0	1		210	10	00	01	2001100		3	1	0	1	4
M15 240963	41533	10651	ST-11 complex/ET-37 complex	Disease (invasive)	6	16	15	6	15	NS	10	10	8	8	8	6		2	0	0	1	1	0	0	0	1		210	10	00	01	2001100		3	1	0	1	4
M15 240988	41552	10651	ST-11 complex/ET-37 complex	Disease (invasive)	6	16	11	7	16	NS	10	11	11	9	12			2	2	1	1	0	0	1	0	n/a		211	00	21	0-	2211001		4	0	3	n/a	7
M16 240003	42475	11	ST-11 complex/ET-37 complex	Disease (invasive)	6	16	15	7	16	NS	10	10	11	10	12	9		2	0	1	1	1	0	0	0	1		210	10	01	01	2011100		3	1	1	1	5
M16 240005	42476	10651	ST-11 complex/ET-37 complex	Disease (invasive)	6	16	9	7	16	NS	9	9	11	9	11	12		2	0	1	0	0	0	1	0	1		201	00	01	01	2010001		3	0	1	1	4
M16 240011	42481	11	ST-11 complex/ET-37 complex	Disease (invasive)	6	16	15	12	20	NS	10	10	10	9	11	11		2	0	1	1	1	0	1	0	0		211	10	01	00	2011101		4	1	1	0	6
M16 240013	42482	11	ST-11 complex/ET-37 complex	Disease (invasive)	6	16	12	7	16	NS	10	11	10	9	12	10		2	0	1	1	0	0	1	0	0		211	00	01	00	2011001		4	0	1	0	5
M16 240031	42497	10651	ST-11 complex/ET-37 complex	Disease (invasive)	6	16		6	15	NS	7	10	9	8	12	11		2	n/a	0	1	1	1	0	0	0		210	11	-0	00	2-01110		3	2	0	0	n/a
M16 240065	42525	10651	ST-11 complex/ET-37 complex	Disease (invasive)	6	16	12	7	16	NS	10	11	11	10	12	10		2	0	1	1	0	0	0	0	0		210	00	01	00	2011000		3	0	1	0	4
M16 240073	42533	11	ST-11 complex/ET-37 complex	Disease (invasive)	6	16	15	10	18	NS	9	11	11	9	12	9		2	0	2	0	0	0	1	0	1		201	00	02	01	2020001		3	0	2	1	5
M16 240123	42561	10651	ST-11 complex/ET-37 complex	Disease (invasive)	6	16	9	7	16	NS	10	10	11	9	12	8		2	0	1	1	1	0	1	0	0		211	10	01	00	2011101		4	1	1	0	6
M16 240138	42573	10651	ST-11 complex/ET-37 complex	Disease (invasive)	6	16	15	7	16	NS	9	10	8	9	13	10		2	0	1	0	1	0	1	1	0		201	10	01	10	2010101		3	1	1	1	5
M16 240154	42586	10651	ST-11 complex/ET-37 complex	Disease (invasive)	6	16	12	7	16	NS	10	10	12	9	12	9		2	0	1	1	1	1	1	0	1		211	11	01	01	2011111		4	2	1	1	7
M16 240163	42595	11	ST-11 complex/ET-37 complex	Disease (invasive)	6	16	12	7	16	NS	10	13	10	9	13	9		2	0	1	1	1	0	1	1	1		211	10	01	11	2011101		4	1	1	2	6
M16 240181	42606	11	ST-11 complex/ET-37 complex	Disease (invasive)	6	16	6	6	15	NS	9	9	11	11	9			2	0	0	0	0	0	0	0	n/a		200	00	00	0-	2000000		2	0	0	n/a	2
M16 240195	44684	11	ST-11 complex/ET-37 complex	Disease (invasive)	6	16	9	7	16	NS	10	10	10	10	12	11		2	0	1	1	1	0	0	0	0		210	10	01	00	2011100		3	1	1	0	5
M16 240196	44685	11	ST-11 complex/ET-37 complex	Disease (invasive)	6	16	12	7	16	NS	10	10	11	9	10	14		2	0	1	1	1	0	1	1	0		211	10	01	10	2011101		4	1	1	1	6
M16 240197	44686	11	ST-11 complex/ET-37 complex	Disease (invasive)	6	16	12	10	18	NS	9	10	8	9	9	8		2	0	2	0	1	0	1	0	0		201	10	02	00	2020101		3	1	2	0	6
M16 240231	44714	8621	ST-11 complex/ET-37 complex	Disease (invasive)	6	16	8	7	16	NS	11	10	10	10	12	8		2	2	1	0	1	0	0	0	0		200	10	21	00	2210100		2	1	3	0	6
M16 240238	44718	11	ST-11 complex/ET-37 complex	Disease (invasive)	6	16	12			NS	10	10	10	10	12	12		2	0	n/a	1	1	0	0	0	1		210	10	0-	01	20-1100		3	1	0	1	n/a
M16 240271	44742	12208	ST-11 complex/ET-37 complex	Disease (invasive)	6	16	9	9	17	NS	11	10	11	9	11	10		2	0	0	0	1	0	1	0	0		201	10	00	00	2000101		3	1	0	0	4
M16 240290	44753	11	ST-11 complex/ET-37 complex	Disease (invasive)	6	16	9	7	16	NS	8	9	10	9	8	13		2	0	1	0	0	0	1	0	0		201	00	01	00	2010001		3	0	1	0	4
M16 240391	44777	11	ST-11 complex/ET-37 complex	Disease (invasive)	6	16	12	8	17	NS	11	10	10	9	10	9		2	0	2	0	1	0	1	1	1		201	10	02	11	2020101		3	1	2	2	6
M16 240253	47016	11	ST-11 complex/ET-37 complex	Disease (invasive)	6	16	12	7	16	NS	9	10	9	10	11	11		2	0	1	0	1	1	0	0	0		200	11	01	00	2010110		2	2	1	0	5
M16 240296	47019	11	ST-11 complex/ET-37 complex	Disease (invasive)	6	16	12	10	18	NS	10	10	9	10	14	10		2	0	2	1	1	1	0	0	0		210	11	02	00	2021110		3	2	2	0	7
																	Count
																	2	59	6	9	0	0	0	0	0	0
																	1	0	2	39	31	42	9	40	10	22
																	0	0	50	9	28	15	50	19	49	34
																	Total	59	58	57	59	57	59	59	59	56
																											Phasotype
																											211	17
																											210	14
																											201	23
																											200	5
																											111	0
																											110	0
																											101	0
																											100	0
																											011	0
																											010	0
																											001	0
																											000	0
																											11		9		5
																											10		33		5
																											01		0		17
																											00		17		29
																											12			1
																											10			0
																											02			8
																											00			8
																											22			0
																											20			1
																											21			5
																											01			33
																											11			1
																											Total	59	59	57	56

## Sheet: Carriage 2015-2016
										NEIS1963		NEIS1969	NEIS1364		NEIS2198	NEIS1946	NEIS1943	NEIS1974		NEIS0371	NEIS0033
Isolate	ENA Accession	BIGSDB ID	Epidemiological Year	Capsule Group	Date	Hall	Sequence Type (ST)	Clonal Complex (CC)	DiseOe/Carriage	fetA (Poly C)	fetA pro	nadA (5'-TAAA)	porA (Poly G)	porA pro	opcA (Poly C)	hpuA (Poly G)	nalP (Poly C)	mspA (Poly C)	hmbR (Poly G)	pilC1 (polyG)	pilC2 (polyG)
B003	ERR2139023	51145	07/2015-06/2016	W	Dec	C	ST - 11	ST-11 complex/ET-37 complex	Carriage	11	18	15	10	18	NS	10	10	9	10	10	12
B005	ERR2139315	54403	07/2015-06/2016	W	Dec	C	ST - 11	ST-11 complex/ET-37 complex	Carriage	11	18	16	9	17	NS	10	10	9	10	9	10
B009	ERR2139024	51146	07/2015-06/2016	W	Dec	B	ST - 11	ST-11 complex/ET-37 complex	Carriage	6	16	12	10	18	NS	9	10	11	9	13	9
B018	ERR2139317	54405	07/2015-06/2016	W	Dec	C	ST - 11	ST-11 complex/ET-37 complex	Carriage	11	18	12	12	20	NS	10	10	8	10	8	11
B021	ERR2139025	51147	07/2015-06/2016	W	Dec	C	ST - 11	ST-11 complex/ET-37 complex	Carriage	9	16	16	10	18	NS	9	10	9	10	10	11
B064	ERR2139324	54412	07/2015-06/2016	W	Dec	F	ST - 11	ST-11 complex/ET-37 complex	Carriage	6	16	16	10	18	NS	10	10	11	9	13	8
B091	ERR2139026	51148	07/2015-06/2016	W	Dec	F	ST - 11	ST-11 complex/ET-37 complex	Carriage	6	16	14	10	18	NS	10	11	10	8	13	11
B103	ERR2139333	54421	07/2015-06/2016	W	Dec	F	ST - 11	ST-11 complex/ET-37 complex	Carriage	6	16	12	10	18	NS	12	11	11	9	13	12
B110	ERR2139028	51150	07/2015-06/2016	W	Dec	G	ST - 10651	ST-11 complex/ET-37 complex	Carriage	6	16	14	7	16	NS	10	10	11	9	13	10
B114	ERR2139334	54422	07/2015-06/2016	W	Dec	F	ST - 11	ST-11 complex/ET-37 complex	Carriage	6	16	14	10	18	NS	9	10	11	9	13	8
B135	ERR2139029	51151	07/2015-06/2016	W	Mar	E			Carriage	6	16	12	9	17	NS	8	13	11	9	12	9
B139	ERR2139030	51152	07/2015-06/2016	W	Mar	E	ST - 11	ST-11 complex/ET-37 complex	Carriage	6	16	12	8	17	NS	10	10	11	9	14	9
B141	ERR2139031	51153	07/2015-06/2016	W	Mar	E	ST - 11	ST-11 complex/ET-37 complex	Carriage	6	16	12	8	17	NS	10	9	11	9	12	9
B167	ERR2139032	51154	07/2015-06/2016	W	Mar	E	ST - 11	ST-11 complex/ET-37 complex	Carriage	6	16	12	10	18	NS	10	10	10	9	13	10
B197	ERR2139134	51250	07/2015-06/2016	W	Mar	E	ST - 11	ST-11 complex/ET-37 complex	Carriage	6	16	15	10	18	NS	10	10	11	9	13	9
B214	ERR2139034	51156	07/2015-06/2016	W	Mar	A	ST - 11	ST-11 complex/ET-37 complex	Carriage	6	16	9	10	18	NS	10	10	11	9	13	9
B218	ERR2139114	51258	07/2015-06/2016	W	Mar	A	ST - 11	ST-11 complex/ET-37 complex	Carriage	6	16	15	8	16	NS	9	9	11	9	13	9
B222	ERR2139035	51157	07/2015-06/2016	W	Mar	A	ST - 11	ST-11 complex/ET-37 complex	Carriage	6	16	12	10	18	NS	10	10	11	9	13	9
B227	ERR2139036	51158	07/2015-06/2016	W	Mar	A	ST - 11	ST-11 complex/ET-37 complex	Carriage	6	16	15	9	17	NS	9	10	11	9	13	12
B240	ERR2139037	51159	07/2015-06/2016	W	Mar	C	ST - 11	ST-11 complex/ET-37 complex	Carriage	12	19	12	11	19	NS	9	11	9	10	10	10
B243	ERR2139038	51160	07/2015-06/2016	W	Mar	C	ST - 11	ST-11 complex/ET-37 complex	Carriage	12	19	15	8	16	NS	11	10	9	9	9	11
B246	ERR2139095	51266	07/2015-06/2016	W	Mar	C	ST - 11	ST-11 complex/ET-37 complex	Carriage	6	16	12	10	18	NS	9	10	11	9	13	13
B251	ERR2139039	51161	07/2015-06/2016	W	Mar	C	ST - 11	ST-11 complex/ET-37 complex	Carriage	12	19	15	8	16	NS	9	9	10	10	10	9
B253	ERR2139040	51162	07/2015-06/2016	W	Mar	C	ST - 11	ST-11 complex/ET-37 complex	Carriage	11	18	16	10	18	NS	8	11	9	9	7	9
B256	ERR2139041	51163	07/2015-06/2016	W	Mar	C	ST - 11	ST-11 complex/ET-37 complex	Carriage	13	20	12	12	20	NS	9	9	9	10	9	9
B264	ERR2139042	51164	07/2015-06/2016	W	Mar	C	ST - 11	ST-11 complex/ET-37 complex	Carriage	12	19	14	9	17	NS	8	10	8	11	8	9
B285	ERR2139044	51166	07/2015-06/2016	W	Mar	C	ST - 11	ST-11 complex/ET-37 complex	Carriage	6	16	11	9	17	NS	10	10	10	9	12	9
B295	ERR2139045	51167	07/2015-06/2016	W	Mar	C	ST - 11	ST-11 complex/ET-37 complex	Carriage	6	16	9	9	17	NS	10	10	10	9	13
B343	ERR2139350	54439	07/2015-06/2016	W	Mar	D	ST - 11	ST-11 complex/ET-37 complex	Carriage	14	22	16	8	16	NS	9	10	9	9	9	10
B345	ERR2139351	54440	07/2015-06/2016	W	Mar	D	ST - 11	ST-11 complex/ET-37 complex	Carriage	13	20	15	10	18	NS	10	9	10	10	10	9
B346	ERR2139046	51168	07/2015-06/2016	W	Mar	F	ST - 11	ST-11 complex/ET-37 complex	Carriage	6	16	12	10	18	NS	9	9	11	9	13	9
B349	ERR2139352	54441	07/2015-06/2016	W	Mar	F	ST - 11	ST-11 complex/ET-37 complex	Carriage	6	16	12	10	18	NS	14	11	11	9	12	12
B366	ERR2139047	51169	07/2015-06/2016	W	Mar	F	ST - 11	ST-11 complex/ET-37 complex	Carriage	11	18	12	10	18	NS	9	10	13	11	9	11
B394	ERR2139048	51170	07/2015-06/2016	W	Mar	F	ST - 11	ST-11 complex/ET-37 complex	Carriage	6	16	12	10	18	NS	9	10	10	8	13	10
B396	ERR2139049	51171	07/2015-06/2016	W	Mar	F	ST - 11	ST-11 complex/ET-37 complex	Carriage	6	16	12	10	18	NS	9	9	11	9	13	9
R001	ERR2139050	51172	07/2015-06/2016	W	Sep	D	ST - 11	ST-11 complex/ET-37 complex	Carriage	6	16	12	10	18	NS	9	10	8	10	10	9
R191	ERR2139051	51173	07/2015-06/2016	W	Sep	D	ST - 11	ST-11 complex/ET-37 complex	Carriage	6	16	9	7	16	NS	10	10	9	9	13	15
R258	ERR2139052	51174	07/2015-06/2016	W	Sep	F	ST - 11	ST-11 complex/ET-37 complex	Carriage	6	16	12	10	18	NS	12	10	11	9	14	12
R558	ERR2139054	51176	07/2015-06/2016	W	Sep	G	ST - 10651	ST-11 complex/ET-37 complex	Carriage	6	16	9	7	16	NS	9	11	10	9	11	8
R575	ERR2139275	51380	07/2015-06/2016	W	Sep	G	ST - 11	ST-11 complex/ET-37 complex	Carriage	6	16	9	8	17	NS	10	10	8	10	12	9
R779	ERR2139055	51177	07/2015-06/2016	W	Dec	E	ST - 11	ST-11 complex/ET-37 complex	Carriage	6	16	13	8	17	NS	10	9	10	9	14	10
R811	ERR2139056	51178	07/2015-06/2016	W	Dec	E	ST - 11	ST-11 complex/ET-37 complex	Carriage	6	16	17	11	19	NS	10	10	10	9	14	12
R825	ERR2139057	51179	07/2015-06/2016	W	Dec	E	ST - 11	ST-11 complex/ET-37 complex	Carriage	6	16	12	10	18	NS	10	10	11	9	13	9
R838	ERR2139058	51180	07/2015-06/2016	W	Dec	E	ST - 11	ST-11 complex/ET-37 complex	Carriage	12	19	15	9	17	NS	9	9	9	10	9	11
R852	ERR2139059	51181	07/2015-06/2016	W	Dec	A	ST - 11	ST-11 complex/ET-37 complex	Carriage	6	16	15	10	18	NS	9	10	11	9	12	10
R888	ERR2139060	51182	07/2015-06/2016	W	Dec	A	ST - 11	ST-11 complex/ET-37 complex	Carriage	6	16	13	8	16	NS	9	9	11	9	13	10
R889	ERR2139061	51183	07/2015-06/2016	W	Dec	A	ST - 11	ST-11 complex/ET-37 complex	Carriage	6	16	16	10	18	NS	9	10	11	9	13	10
R920	ERR2139062	51184	07/2015-06/2016	W	Dec	A	ST - 11	ST-11 complex/ET-37 complex	Carriage	6	16	20	10	18	NS	10	10	11	9	13	9
R941	ERR2139063	51185	07/2015-06/2016	W	Dec	D	ST - 11	ST-11 complex/ET-37 complex	Carriage	6	16	12	10	18	NS	10	10	11	9	13	9
R949	ERR2139064	51186	07/2015-06/2016	W	Dec	D	ST - 11	ST-11 complex/ET-37 complex	Carriage	6	16	12	10	18	NS	9	10	11	9	13	9
R958	ERR2139065	51187	07/2015-06/2016	W	Dec	D	ST - 11	ST-11 complex/ET-37 complex	Carriage	13	20	14	10	18	NS	10	11	9	10	9	14
R980	ERR2139066	51188	07/2015-06/2016	W	Dec	D	ST - 11	ST-11 complex/ET-37 complex	Carriage	6	16	16	9	17	NS	10	10	10	9	13	9
R990	ERR2139067	51189	07/2015-06/2016	W	Dec	D	ST - 11	ST-11 complex/ET-37 complex	Carriage	6	16	13	10	18	NS	10	9	11	9	13	10
R998	ERR2139068	51190	07/2015-06/2016	W	Dec	B	ST - 11	ST-11 complex/ET-37 complex	Carriage	6	16	10	7	16	NS	10	10	11	9	13	8

## Sheet: PorA-Tract-Expression-data
Original Isolates		NEIS1364			Notes			2013 isolates		NEIS1364			Notes				Carriage		NEIS1364
Isolate	BIGSDB ID	porA (Poly G)	porA pro	porA expression		The isolates labelled full have a tract of TTTTTTGCGGA (G)6-9 TATAATTGAAG		Isolate	BIGSDB ID	porA (Poly G)	porA pro	porA expression		The isolates labelled missing T have a tract of TTTTTTGCGGA (G)9-12 ATAATTGAAG	Note the missing T at the 3' end of the tract		Isolate	BIGSDB ID	porA (Poly G)	porA pro	porA expression	Notes	These isolates are mainly 2013 but some are original
M15 240778	39395	6	15	0	full			M15 240722	38520	12	20	1	missing T				B003	51145	10	18	2	missing T
M15 240963	41533	6	15	0	full			M15 240629	39320	10	18	2	missing T				B005	54403	9	17	0	missing T
M16 240031	42497	6	15	0	full			M15 240643	39331	10	18	2	missing T				B009	51146	10	18	2	missing T			Original				Immunoblot Data
M16 240181	42606	6	15	0	full			M15 240648	39335	10	18	2	missing T				B018	54405	12	20	1	missing T			porA (Poly G)	porA pro	Expression		Original
M10 240671	20057	7	16	1	full			M15 240651	39337	9	17	0	missing T				B021	51147	10	18	2	missing T			6	15	0		R191	7 rpts, 16 tract	1
M10 240821	20158	7	16	1	full			M15 240658	39341	9	17	0	missing T				B064	54412	10	18	2	missing T			7	16	1		B139	8 rpts, 17 tract	2
M11 240035	20196	7	16	1	full			M15 240661	39344	9	17	0	missing T				B091	51148	10	18	2	missing T			8	17	2
M11 240057	20216	7	16	1	full			M15 240704	39352	9	17	0	missing T				B103	54421	10	18	2	missing T			9	18	2
M11 240067	20226	7	16	1	full			M15 240718	39356	9	17	0	missing T				B110	51150	7	16	1	full			10	19	1
M11 240099	20247	7	16	1	full			M15 240720	39358	8	16	0	missing T				B114	54422	10	18	2	missing T			11	20	1
M11 240168	20288	7	16	1	full			M15 240740	39368	9	17	0	missing T				B135	51151	9	17	0	missing T
M11 240305	20368	7	16	1	full			M15 240742	39369	10	18	2	missing T				B139	51152	8	17	2	full			2013				2013
M15 240640	39328	7	16	1	full			M15 240796	39410	9	17	0	missing T				B141	51153	8	17	2	full			8	16	0		B264	9 rpts, 17 tract	0
M15 240657	39340	7	16	1	full			M15 240818	39422	9	17	0	missing T				B167	51154	10	18	2	missing T			9	17	0		B285	9 rpts, 17 tract	0
M15 240730	39365	7	16	1	full			M15 240819	39423	10	18	2	missing T				B197	51250	10	18	2	missing T			10	18	2		B167	10 rpts, 18 tract	2
M15 240762	39385	7	16	1	full			M15 240830	39430	10	18	2	missing T				B214	51156	10	18	2	missing T			11	19	1		R811	11 rpts, 19 tract	1
M15 240779	39396	7	16	1	full			M15 240833	39433	9	17	0	missing T				B218	51258	8	16	0	missing T			12	20	1		B018	12 rpts, 20 tract	1
M15 240788	39404	7	16	1	full			M15 240844	39435	9	17	0	missing T				B222	51157	10	18	2	missing T
M15 240794	39408	7	16	1	full			M15 240845	39436	12		n/a	data missing				B227	51158	9	17	0	missing T
M15 240826	39427	7	16	1	full			M15 240860	41458	10	18	2	missing T				B240	51159	11	19	1	missing T
M15 240856	41455	7	16	1	full			M15 240866	41463	9	17	0	missing T				B243	51160	8	16	0	missing T
M15 240864	41462	7	16	1	full			M15 240888	41481	9	17	0	missing T				B246	51266	10	18	2	missing T
M15 240988	41552	7	16	1	full			M15 240893	41483			n/a	missing T				B251	51161	8	16	0	missing T
M16 240003	42475	7	16	1	full			M15 240905	41494	8	16	0	missing T				B253	51162	10	18	2	missing T
M16 240005	42476	7	16	1	full			M15 240937	41516	9	17	0	missing T				B256	51163	12	20	1	missing T
M16 240013	42482	7	16	1	full			M15 240952	41525	9	17	0	missing T				B264	51164	9	17	0	missing T
M16 240065	42525	7	16	1	full			M15 240981	41546	9	17	0	missing T				B285	51166	9	17	0	missing T
M16 240123	42561	7	16	1	full			M15 240983	41547	8	16	0	missing T				B295	51167	9	17	0	missing T
M16 240138	42573	7	16	1	full			M15 240985	41549			n/a	data missing				B343	54439	8	16	0	missing T
M16 240154	42586	7	16	1	full			M15 240995	41558	9	17	0	missing T				B345	54440	10	18	2	missing T
M16 240163	42595	7	16	1	full			M16 240008	42478	10	18	2	missing T				B346	51168	10	18	2	missing T
M16 240195	44684	7	16	1	full			M16 240010	42480	11		n/a	data missing				B349	54441	10	18	2	missing T
M16 240196	44685	7	16	1	full			M16 240024	42492	10	18	2	missing T				B366	51169	10	18	2	missing T
M16 240231	44714	7	16	1	full			M16 240052	42517	10	18	2	missing T				B394	51170	10	18	2	missing T
M16 240290	44753	7	16	1	full			M16 240055	42519	10	18	2	missing T				B396	51171	10	18	2	missing T
M16 240253	47016	7	16	1	full			M16 240066	42526	9	17	0	missing T				R001	51172	10	18	2	missing T
M15 240782	39398	8	16	0	missing T			M16 240072	42532	10	18	2	missing T				R191	51173	7	16	1	full
M15 240852	40322	10 (NA)	16	1	non-interrupted repeat tract			M16 240111	42552	10	18	2	missing T				R258	51174	10	18	2	missing T
M15 240885	41478	10 (NA)	16	1	non-interrupted repeat tract			M16 240112	42553	9	17	0	missing T				R558	51176	7	16	1	full
M16 240391	44777	8	17	2	full			M16 240117	42556	11	19	1	missing T				R575	51380	8	17	2	full
M10 240514	19968	9	17	0	missing T			M16 240126	42564	9	17	0	missing T				R779	51177	8	17	2	full
M15 240936	41515	9	17	0	missing T			M16 240131	42568	9	17	0	missing T				R811	51178	11	19	1	missing T
M15 240958	41530	9	17	0	missing T			M16 240136	42572	9	17	0	missing T				R825	51179	10	18	2	missing T
M16 240271	44742	9	17	0	missing T			M16 240232	44638	10		n/a	data missing				R838	51180	9	17	0	missing T
M10 240817	20154	9	18	2	full			M16 240239	44719	10	18	2	missing T				R852	51181	10	18	2	missing T
M15 240638	39326	9	18	2	full			M16 240242	44721	10	18	2	missing T				R888	51182	8	16	0	missing T
M15 240662	39345	10	18	2	missing T			M16 240247	44725	9	17	0	missing T				R889	51183	10	18	2	missing T
M15 240664	39346	10	18	2	missing T			M16 240268	44740	9	17	0	missing T				R920	51184	10	18	2	missing T
M15 240940	41519	10	18	2	missing T			M16 240370	44767	10	18	2	missing T				R941	51185	10	18	2	missing T
M16 240073	42533	10	18	2	missing T			M16 240451	44820	11	19	1	missing T				R949	51186	10	18	2	missing T
M16 240197	44686	10	18	2	missing T												R958	51187	10	18	2	missing T
M16 240296	47019	10	18	2	missing T												R980	51188	9	17	0	missing T
M15 240876	41470	10	19	1	full												R990	51189	10	18	2	missing T
M11 240389	20424	11	19	1	missing T												R998	51190	7	16	1	full
M15 240797	39411	11	20	1	full
M16 240011	42481	12	20	1	no data
M15 240746	39373	10	18	2	full
M15 240753	41451			n/a	no data
M16 240238	44718			n/a	no data

## Sheet: Mod-Repeat-Expression-Data
		Isolate	ModA-AGCC	ModA-ON-OFF	ModB-CCCAA	ModB-ON-OFF	ModA-ModB			Isolate	ModA-AGCC	ModA-ON-OFF	ModB-CCCAA	ModB-ON-OFF	ModA-ModB
		M10 240514	15	0	17	0	00			B003	14	0	27	0	00
		M10 240671	18	0	19	1	01			B005	16	1	28	1	11
		M10 240817	18	0	15	0	00			B009	21	0	26	0	00
		M10 240821	15	0	18	0	00			B018	15	0	27	0	00
		M11 240035	18	0	11	0	00			B021	16	1	26	0	10
		M11 240057	17	0	16	1	01			B064	20	0	18	0	00
		M11 240067	17	0	16	1	01			B091	19	1	8	0	10
		M11 240099	17	0	26	0	00			B103	14	0	19	1	01
		M11 240168	14	0	21	0	00			B110	11	0	15	0	00
		M11 240305	18	0	10	1	01			B114	22	1	21	0	10
		M11 240389	12	0	14	0	00			B135	19	1	8	0	10
		M15 240629	20	0	22	1	01			B139	20	0	24	0	00
		M15 240638	23	0	12	0	00			B141	21	0	24	0	00
		M15 240640	17	0	12	0	00			B167	17	0	7	1	01
		M15 240643	14	0	12	0	00			B197	6	0	21	0	00
		M15 240648	12	0	11	0	00			B214	21	0	20	0	00
		M15 240651	14	0	21	0	00			B218	23	0	32	0	00
		M15 240657	15	0	15	0	00			B222	24	0	21	0	00
		M15 240658	15	0	28	1	01			B227	12	0	26	0	00
		M15 240661	12	0	24	0	00			B240	14	0	26	0	00
		M15 240662	14	0	17	0	00			B243	14	0	25	1	01
		M15 240664	14	0	17	0	00			B246	24	0	26	0	00
		M15 240704	21	0	14	0	00			B251	17	0	28	1	01
		M15 240718	16	1	17	0	10			B253	17	0	29	0	00
		M15 240720	18	0	25	1	01			B256	12	0	27	0	00
		M15 240722	15	0	20	0	00			B264	16	1	27	0	10
		M15 240730	21	0	18	0	00			B285	18	0	9	0	00
		M15 240740	9	0	14	0	00			B295	15	0	24	0	00
		M15 240742	17	0	25	1	01			B343	17	0	25	1	01
		M15 240746	18	0	35	0	00			B345	17	0	24	0	00
		M15 240753	19	1	32	0	10			B346	24	0	26	0	00
		M15 240762	21	0	11	0	00			B349	18	0	20	0	00
		M15 240778	19	1	15	0	10			B366	10	1	27	0	10
		M15 240779	18	0	14	0	00			B394	21	0	9	0	00
		M15 240782	18	0	10	1	01			B396	21	0	25	1	01
		M15 240788	12	0	27	0	00			R001	17	0	27	0	00
		M15 240794	18	0	14	0	00			R191	6	0	9	0	00
		M15 240796	15	0	26	0	00			R258	11	0	20	0	00
		M15 240797	15	0	29	0	00			R558	14	0	14	0	00
		M15 240818	22	1	9	0	10			R575	11	0	13	1	01
		M15 240819	15	0	24	0	00			R779	22	1	23	0	10
		M15 240826	19	1	12	0	10			R811	11	0	21	0	00
		M15 240830	8	0	21	0	00			R825	26	0	21	0	00
		M15 240833	11	0	26	0	00			R838	15	0	27	0	00
		M15 240844	23	0	21	0	00			R852	16	1	24	0	10
		M15 240845	16	1	17	0	10			R888	23	0	26	0	00
		M15 240852	11	0	20	0	00			R889	24	0	20	0	00
		M15 240856	21	0	25	1	01			R920	24	0	20	0	00
		M15 240860	21	0	9	0	00			R941	15	0	24	0	00
		M15 240864	10	1	12	0	10			R949	12	0	12	0	00
		M15 240866	8	0	10	1	01			R958	15	0	27	0	00
		M15 240876	19	1	26	0	10			R980	18	0	9	0	00
		M15 240885	11	0	11	0	00			R990	17	0	26	0	00
		M15 240888	10	1	9	0	10			R998	21	0	23	0	00
		M15 240893	15	0	20	0	00
		M15 240905	14	0	21	0	00
		M15 240936	22	1	9	0	10
		M15 240937	20	0	30	0	00
		M15 240940	19	1	19	1	11
		M15 240952	26	0	27	0	00
		M15 240958	18	0	24	0	00
		M15 240963	17	0	14	0	00
		M15 240981	15	0	28	1	01
		M15 240983	15	0	29	0	00
		M15 240985		0		0	00
		M15 240988		0		1	01
		M15 240995		0		1	01
		M16 240003		0		0	00
		M16 240005		1		0	10
		M16 240008	9	0	17	0	00
		M16 240010		0		0	00
		M16 240011		0		0	00
		M16 240013		0		0	00
		M16 240024	18	0	17	0	00
		M16 240031	12	0	21	0	00
		M16 240052	22	1	18	0	10
		M16 240055	20	0	19	1	01
		M16 240065	14	0	12	0	00
		M16 240066	17	0	17	0	00
		M16 240072	22	1	20	0	10
		M16 240073	22	1	23	0	10
		M16 240111	19	1	14	0	10
		M16 240112	20	0	29	0	00
		M16 240117	24	0	22	1	01
		M16 240123	12	0	12	0	00
		M16 240126	22	1	22	1	11
		M16 240131	21	0	23	0	00
		M16 240136	23	0	13	1	01
		M16 240138	16	1	21	0	10
		M16 240154	24	0	19	1	01
		M16 240163	13	1	17	0	10
		M16 240181	16	1	12	0	10
		M16 240195	13	1	17	0	10
		M16 240196	15	0	23	0	00
		M16 240197	27	0	19	1	01
		M16 240231	2	0	6	0	00
		M16 240232	20	0	21	0	00
		M16 240238	6	0	16	1	01
		M16 240239	22	1	29	0	10
		M16 240242	15	0	26	0	00
		M16 240247	18	0	18	0	00
		M16 240253	18	0	29	0	00
		M16 240268	19	1	22	1	11
		M16 240271	9	0	12	0	00
		M16 240290	17	0	17	0	00
		M16 240296	18	0	17	0	00
		M16 240370	18	0	20	0	00
		M16 240391	20	0	14	0	00
		M16 240451	12	0	17	0	00
