# Supplementary material for: High-throughput phenotype-to-genotype testing of meningococcal carriage and disease isolates detects genetic determinants of disease-relevant phenotypic traits
Source: mBio. 2024 Oct 30;15(12):e03059-24. doi: 10.1128/mbio.03059-24 (PMC11633189; doi:10.1128/mbio.03059-24)
Supplement: Data File S2 — Combined phenotype and PV data. [file mbio.03059-24-s0002.xlsx]

## Sheet: Notes
	Data in this file relates to the Farzand et al. High throughput phenotye-to-genotype manuscript.
	This file contains the average values for 11 phenotypic traits, the expression states for 11 PV genes and combinatorial expression states for 5 phasotypes for 163 MenW:cc11 isolates.
	The raw data for the phenotypic states and PV states are contained in additional files and data repositories associated with this manuscript.
	Notes on column headings
	id	Neisseria PubMLST Identification Number
	isolate.name	Self explanatory
	group	See manuscript.
	Disease status	Source of isolates - carrier or disease patient
	Biofilms	Biofilms as measured by crystal violet staining of material attachmed to a peg in the lid of a 96 well plate after 24 hours static growth
	BHI_k	Carrying capacity as determined from growth curve in BHI media
	BHI_r	Replication rate in log phase as determined from growth curve in BHI media
	BHI_tmid	Time to mid log phase as determined from growth curve in BHI media
	RPMI_k	Carrying capacity as determined from growth curve in RPMI media
	RPMI_r	Replication rate in log phase as determined from growth curve in RPMII media
	RPMI_tmid	Time to mid log phase as determined from growth curve in RPMI media
	LDH	Lactate dehydrogenase activity release after 24 hours growth
	Adhesion	Adhesion to A549 cells after 24 hours
	SBAD	Serum bactericidal antibody-depleted assay
	AD.HI	Survival in Antibody Depleted Heat-Inactivayred serum
	fetA	High, intermediate and low expression states as determined from analysis of repeat tract located within the promoter region
	nadA	High, intermediate and low expression states as determined from analysis of repeat tract located within the promoter region
	porA	High, intermediate and low expression states as determined from analysis of repeat tract located within the promoter region
	hpuA	ON and OFF expression states as determined from analysis of repeat tract located within the reading frame
	nalP	ON and OFF expression states as determined from analysis of repeat tract located within the reading frame
	mspA	ON and OFF expression states as determined from analysis of repeat tract located within the reading frame
	hmbR	ON and OFF expression states as determined from analysis of repeat tract located within the reading frame
	pilC1	ON and OFF expression states as determined from analysis of repeat tract located within the reading frame
	pilC2	ON and OFF expression states as determined from analysis of repeat tract located within the reading frame
	modA	ON and OFF expression states as determined from analysis of repeat tract located within the reading frame
	modB	ON and OFF expression states as determined from analysis of repeat tract located within the reading frame
	IRON	Combined expression states of fetA, hpuA and hmbR
	AUTO	Combined expression states of nalP and mspA
	ADHESIN	Combined expression states of nadA and porA
	PILIN	Combined expression states of pilC1 and pilC2
	MOD	Combined expression states of modA and modB
	Expression state
	Text value	Numeric value
	High	2
	Intermediate	1
	Low	0
	ON	1
	OFF	0
	Phasotypes (2 genes - both ON/OFF)
	Descriptor	Text	Numeric (saved in text format to preserve 0)
	Both	ON-ON	11
	First gene name	ON-OFF	10
	Second gene name	OFF-ON	01
	None	OFF-OFF	00
	Phasotypes (2 genes - both Transcriptional)
	Text	Numeric (saved in text format to preserve 0)
	High-High	22
	High-Int	21
	High-Low	20
	Int-High	12
	Int-Int	11
	Int-Low	10
	Low-High	02
	Low-Int	01
	Low-Low	00
	Phasotypes (3 genes - 1 transcriptional and 2 ON/OFF)
	fetA-hpuA-hmbR
	Text	Numeric
	High-ON-ON	211
	High-ON-OFF	210
	High-OFF-ON	201
	High-OFF-OFF	200
	Int-ON-ON	111
	Int-ON-OFF	110
	Int-OFF-ON	101
	Int-OFF-OFF	100
	Low-ON-ON	011
	Low-ON-OFF	010
	Low-OFF-ON	001
	Low-OFF-OFF	000

## Sheet: Data_File_A2_MenW-Combined-Isol
id	isolate.name	group	Disease status	Biofilms	BHI_k	BHI_r	BHI_tmid	RPMI_k	RPMI_r	RPMI_tmid	LDH	Adhesion	SBAD	AD.HI	fetA	nadA	porA	hpuA	nalP	mspA	hmbR	pilC1	pilC2	modA	modB	IRON	AUTO	ADHESIN	PILIN	MOD
51145	B003	Carriage	Carriage	0.0258062	0.640065	0.244119	8.0796	0.336246	0.288707	7.47702	54.4479	45000000	87.2222	1.49166	Intermediate	Low	High	ON	ON	ON	OFF	ON	ON	OFF	OFF	110	Both	02	Both	None
54403	B005	Carriage	Carriage	0.0675458	0.666869	0.271925	8.8925	0.264041	0.0958062	17.1789	27.9375	2.71667e+08	87.305	0.0617733	Intermediate	Intermediate	Low	ON	ON	ON	OFF	OFF	OFF	ON	ON	110	Both	10	None	Both
51146	B009	Carriage	Carriage	0.0158454	0.653232	0.244884	10.0388	0.28876	0.519635	6.00523	37.0521	5.66667e+08	88.7607	0.912729	High	Low	High	OFF	ON	OFF	ON	ON	ON	OFF	OFF	201	nalP	02	Both	None
54405	B018	Carriage	Carriage	0.69891	0.793065	0.305712	9.92527	0.0854964	0.569659	3.309	34.125	900000	95.0855	0.023569	Intermediate	Low	Intermediate	ON	ON	OFF	OFF	OFF	OFF	OFF	OFF	110	nalP	01	None	None
51147	B021	Carriage	Carriage	0.128398	0.662102	0.417788	6.68125	0.123563	0.863284	0.648494	36.5	2.66667e+07	39.456	0.0296746	High	Intermediate	High	OFF	ON	ON	OFF	ON	OFF	ON	OFF	200	Both	12	pilC1	modA
54412	B064	Carriage	Carriage	0.0837616	0.677638	0.22682	11.8745	0.250198	0.715972	9.53561	26.8438	2.68667e+08	85.8007	0.026294	High	Intermediate	High	ON	ON	OFF	ON	ON	OFF	OFF	OFF	211	nalP	12	pilC1	None
51148	B091	Carriage	Carriage	1.03835	0.715948	0.299038	8.23449	0.250648	0.283639	7.95156	8.02083	7.16667e+07	62.1212	0.000984848	High	High	High	ON	OFF	OFF	OFF	ON	OFF	ON	OFF	210	None	22	pilC1	modA
54421	B103	Carriage	Carriage	1.21128	0.66653	0.220725	11.8493	0.111245	0.936915	2.20203	43.2188	45000000	54.1923	0.245269	High	Low	High	OFF	OFF	OFF	ON	ON	ON	OFF	ON	201	None	02	Both	modB
51150	B110	Carriage	Carriage	0.135721	0.701297	0.190816	12.8249	0.0662282	0.656183	1.18502	25.4583	450000000	55.5556	0.179652	High	High	Intermediate	ON	ON	OFF	ON	ON	OFF	OFF	OFF	211	nalP	21	pilC1	None
54422	B114	Carriage	Carriage	0.122461	0.737018	0.297869	9.70773	0.322977	0.208202	6.53324	29.1354	72500000	51.7241	0.120699	High	High	High	OFF	ON	OFF	ON	ON	OFF	ON	OFF	201	nalP	22	pilC1	modA
51151	B135	Carriage	Carriage	0.0588466	0.814366	0.203571	11.6683	0.278759	0.591162	5.28407	36.6042	4.66667e+07	52.2222	0.144197	High	Low	Low	OFF	ON	OFF	ON	OFF	ON	ON	OFF	201	nalP	00	pilC2	modA
51152	B139	Carriage	Carriage	0.202879	0.783547	0.242329	10.8609	0.187523	0.581801	3.78883	24.9062	3.78333e+07	60.4618	0.00375499	High	Low	High	ON	ON	OFF	ON	OFF	ON	OFF	OFF	211	nalP	02	pilC2	None
51153	B141	Carriage	Carriage	1	0.726664	0.335741	12.4213	0.133034	0.683818	1.9788	21.8281	380556	95.9548	0.0787826	High	Low	High	ON	OFF	OFF	ON	OFF	ON	OFF	OFF	211	None	02	pilC2	None
51154	B167	Carriage	Carriage	0.351817	0.76811	0.222435	10.4864	0.230529	0.322431	5.76196	26.0729	3.16667e+08	97.1576	0.0129762	High	Low	High	ON	ON	OFF	ON	ON	OFF	OFF	ON	211	nalP	02	pilC1	modB
51250	B197	Carriage	Carriage	0.0268187	0.579848	0.222763	13.2894	0.317185	0.292136	5.90922	14.2083	3.98333e+07	66.5377	0.318056	High	Low	High	ON	ON	OFF	ON	ON	ON	OFF	OFF	211	nalP	02	Both	None
51156	B214	Carriage	Carriage	0.0378998	0.754396	0.208288	10.3302	0.0725619	0.633071	1.72404	20.2917	6.33333e+08	56.713	0.121715	High	Low	High	ON	ON	OFF	ON	ON	ON	OFF	OFF	211	nalP	02	Both	None
51258	B218	Carriage	Carriage	0.170749	1.54506	0.136363	24.0397	0.107973	0.983803	1.63585	32.5	2.66667e+07	36.4637	0.0949389	High	Low	Low	OFF	OFF	OFF	ON	ON	ON	OFF	OFF	201	None	00	Both	None
51157	B222	Carriage	Carriage	0.114502	0.97735	0.14979	17.2095	0.222336	0.402734	5.31947	43.6458	300000000	94.2783	1.40161	High	Low	High	ON	ON	OFF	ON	ON	ON	OFF	OFF	211	nalP	02	Both	None
51158	B227	Carriage	Carriage	0.112442	0.819272	0.286343	9.65516	0.184925	0.247746	4.16088	21.7188	2.16667e+06	58.8113	0.00586355	High	Low	Low	OFF	ON	OFF	ON	ON	ON	OFF	OFF	201	nalP	00	Both	None
51159	B240	Carriage	Carriage	0.128533	0.861098	0.189495	12.6272	1.10009	0.118024	25.7961	45.2188	250000000	55.1709	0.229869	Low	Low	Intermediate	OFF	OFF	ON	OFF	ON	OFF	OFF	OFF	000	mspA	01	pilC1	None
51160	B243	Carriage	Carriage	0.164737	0.766825	0.263646	8.58252	0.42337	0.190247	8.09212	49.3854	400000000	62.7525	0.193675	Low	Low	Low	OFF	ON	ON	ON	OFF	OFF	OFF	ON	001	Both	00	None	modB
51266	B246	Carriage	Carriage	0.512416	0.695058	0.282253	10.4742	0.166494	0.95822	4.68303	32.125	3.33333e+06	64.9786	0.198765	High	Low	High	OFF	ON	OFF	ON	ON	OFF	OFF	OFF	201	nalP	02	pilC1	None
51161	B251	Carriage	Carriage	0.354911	0.731342	0.264394	9.0554	0.334194	0.332911	6.33066	40.9688	2.66667e+08	83.4524	0.346969	Low	Low	Low	OFF	OFF	OFF	OFF	ON	ON	OFF	ON	000	None	00	Both	modB
51162	B253	Carriage	Carriage	0.139959	0.705459	0.242171	8.64059	0.368844	0.366328	5.02754	51.4896	2.11667e+06	89.1225	0.486281	Intermediate	Intermediate	High	OFF	OFF	ON	ON	ON	ON	OFF	OFF	101	mspA	12	Both	None
51163	B256	Carriage	Carriage	1.88436	0.72718	0.24314	11.0119	0.216015	0.436525	3.0728	51.1562	250000	89.4921	1.85397	Low	Low	Intermediate	OFF	OFF	ON	OFF	OFF	ON	OFF	OFF	000	mspA	01	pilC2	None
51164	B264	Carriage	Carriage	0.323132	0.764585	0.291087	8.66343	0.362796	0.267613	5.09629	70.1562	2.02667e+08	62.9879	0.219392	Low	High	Low	OFF	ON	OFF	OFF	OFF	ON	ON	OFF	000	nalP	20	pilC2	modA
51166	B285	Carriage	Carriage	0.0428596	0.503856	0.392553	11.5767	0.285623	0.340504	5.01918	40.3125	30000000	59.9054	0.393742	High	High	Low	ON	ON	OFF	ON	OFF	ON	OFF	OFF	211	nalP	20	pilC2	None
51167	B295	Carriage	Carriage	0.082777	0.732073	0.191616	14.5511	0.145894	1.0781	1.67114	19.6979	600000000	78.1373	0.276525	High	Low	Low	ON	ON	OFF	ON	ON	ON	OFF	OFF	211	nalP	00	Both	None
54439	B343	Carriage	Carriage	0.166933	0.568453	0.331097	8.39992	0.403996	0.339818	5.80499	36.0729	2.66667e+08	53.9562	0.23409	Low	Intermediate	Low	OFF	ON	ON	ON	OFF	OFF	OFF	ON	001	Both	10	None	modB
54440	B345	Carriage	Carriage	0.728909	0.663188	0.251449	10.9657	0.239813	0.494834	3.48503	10.2812	6.33333e+08	96.8611	0.0527962	Low	Low	High	ON	OFF	OFF	OFF	ON	ON	OFF	OFF	010	None	02	Both	None
51168	B346	Carriage	Carriage	0.0727905	0.932042	0.201158	15.3693	0.109734	1.10531	1.71359	32.1771	3.16667e+08	57.5536	0.0949619	High	Low	High	OFF	OFF	OFF	ON	ON	ON	OFF	OFF	201	None	02	Both	None
54441	B349	Carriage	Carriage	0.576205	0.744947	0.251335	9.70417	0.218632	0.393073	3.17505	29.9167	3000000	96.1343	0.240572	High	Low	High	OFF	OFF	OFF	ON	OFF	ON	OFF	OFF	201	None	02	pilC2	None
51169	B366	Carriage	Carriage	0.0607151	0.857866	0.254721	9.64923	0.306765	0.532855	4.61753	48.6458	160000000	64.7469	0.375907	Intermediate	Low	High	OFF	ON	OFF	OFF	OFF	OFF	ON	OFF	100	nalP	02	None	modA
51170	B394	Carriage	Carriage	0.0744622	0.895369	0.209533	19.585	0.234706	0.58717	3.46262	39.7188	30000000	87.1025	0.0843434	High	Low	High	OFF	ON	OFF	OFF	ON	OFF	OFF	OFF	200	nalP	02	pilC1	None
51171	B396	Carriage	Carriage	0.205942	0.709175	0.243877	11.2154	0.410423	0.230781	6.3762	40.0729	3.16667e+08	64.5707	0.160419	High	Low	High	OFF	OFF	OFF	ON	ON	ON	OFF	ON	201	None	02	Both	modB
19968	M10 240514	Invasive_Original	Disease	0.276806	0.62348	0.360295	7.31491	0.339618	0.388868	4.44278	49.6667	4500000	91.3194	2.30418	High	Low	Low	OFF	ON	OFF	ON	OFF	ON	OFF	OFF	201	nalP	00	pilC2	None
20057	M10 240671	Invasive_Original	Disease	0.129092	0.639135	0.280246	9.30779	0.256433	0.279121	7.73319	62.9583	2.66667e+08	88.0833	1.90797	High	Low	Intermediate	OFF	ON	OFF	ON	OFF	OFF	OFF	ON	201	nalP	01	None	modB
20154	M10 240817	Invasive_Original	Disease	0.614037	0.550703	0.341218	7.71471	0.467338	0.206646	13.7178	66.3229	4.16667e+06	73.7198	0.418028	High	Low	High	OFF	OFF	OFF	OFF	OFF	OFF	OFF	OFF	200	None	02	None	None
20158	M10 240821	Invasive_Original	Disease	0.343104	0.807552	0.253628	9.56338	0.282632	0.283302	5.19851	56.3229	3500000	84.5247	0.965256	High	Low	Intermediate	OFF	ON	OFF	ON	OFF	OFF	OFF	OFF	201	nalP	01	None	None
20196	M11 240035	Invasive_Original	Disease	0.471687	0.863037	0.260456	9.75101	0.668277	0.227743	15.0615	66.5104	6.16667e+06	48.3311	0.447796	High	High	Intermediate	OFF	OFF	OFF	ON	ON	ON	OFF	OFF	201	None	21	Both	None
20216	M11 240057	Invasive_Original	Disease	0.0860103	0.839931	0.230969	11.417	0.248	0.209705	5.17125	57.0104	3.66667e+07	76.3139	0.611111	High	Low	Intermediate	ON	OFF	OFF	ON	OFF	ON	OFF	ON	211	None	01	pilC2	modB
20226	M11 240067	Invasive_Original	Disease	0.110437	0.709068	0.287186	9.29653	0.288714	0.226054	4.5192	54.2604	2.83333e+07	52.963	0.250441	High	Low	Intermediate	ON	OFF	OFF	ON	OFF	ON	OFF	ON	211	None	01	pilC2	modB
20247	M11 240099	Invasive_Original	Disease	0.0913484	0.751258	0.250542	9.94405	0.283905	0.13392	7.3669	56.6458	4.83333e+07	78.4674	0.674141	High	Low	Intermediate	ON	ON	OFF	ON	ON	ON	OFF	OFF	211	nalP	01	Both	None
20288	M11 240168	Invasive_Original	Disease	0.227444	0.753007	0.331142	7.81504	0.317305	0.243369	5.29988	75.4479	5.16667e+06	89.0714	2.07467	High	Low	Intermediate	ON	ON	OFF	ON	OFF	ON	OFF	OFF	211	nalP	01	pilC2	None
20368	M11 240305	Invasive_Original	Disease	0.164216	0.630932	0.244122	9.489	0.263563	0.29491	11.6603	44.3125	2.83333e+07	21.8083	0.320576	High	Low	Intermediate	ON	ON	OFF	ON	ON	ON	OFF	ON	211	nalP	01	Both	modB
20424	M11 240389	Invasive_Original	Disease	0.268773	0.644677	0.279115	8.99898	0.271	0.326434	3.86766	38.4375	500000	36.8627	1.98281	High	Low	Intermediate	OFF	OFF	OFF	ON	OFF	ON	OFF	OFF	201	None	01	pilC2	None
39320	M15 240629	Invasive_2013	Disease	0.179901	0.688231	0.252163	11.2742	0.313023	0.30001	6.57052	25.7917	4.16667e+06	19.3085	0.260141	High	Low	High	OFF	ON	OFF	ON	OFF	OFF	OFF	ON	201	nalP	02	None	modB
39326	M15 240638	Invasive_Original	Disease	0.158246	0.73847	0.261656	10.078	0.162669	0.313164	2.54076	30.4583	383333	49.6633	0.310236	High	Intermediate	High	OFF	ON	ON	OFF	OFF	OFF	OFF	OFF	200	Both	12	None	None
39328	M15 240640	Invasive_Original	Disease	0.123195	0.833433	0.230339	11.2623	0.349951	0.19928	7.13259	60.4583	5.83333e+07	84.3636	2.13404	High	Low	Intermediate	ON	ON	OFF	OFF	OFF	OFF	OFF	OFF	210	nalP	01	None	None
39331	M15 240643	Invasive_2013	Disease	0.122803	0.67186	0.300903	9.08955	0.170206	0.369378	2.19149	46.1146	7.33333e+06	42.7778	0.462963	High	Low	High	ON	OFF	OFF	ON	OFF	OFF	OFF	OFF	211	None	02	None	None
39335	M15 240648	Invasive_2013	Disease	0.235264	0.734539	0.283362	8.54223	0.149404	0.38985	2.6724	38.4583	483333	41.9841	0.0508193	High	Low	High	OFF	ON	ON	OFF	OFF	ON	OFF	OFF	200	Both	02	pilC2	None
39337	M15 240651	Invasive_2013	Disease	0.104388	0.64328	0.284612	8.65688	0.27891	0.222527	7.68289	17.5521	350000000	94.4815	0.874218	High	Intermediate	Low	ON	ON	OFF	ON	OFF	OFF	OFF	OFF	211	nalP	10	None	None
39340	M15 240657	Invasive_Original	Disease	0.067711	0.712717	0.349972	7.77112	0.470998	0.268005	9.20493	57.2083	450000	87.5253	2.52766	High	Low	Intermediate	ON	ON	ON	OFF	OFF	OFF	OFF	OFF	210	Both	01	None	None
39341	M15 240658	Invasive_2013	Disease	0.398133	0.727069	0.29323	8.42789	0.340186	0.367428	5.20827	68.2292	4.16667e+06	93.2222	2.80423	High	Low	Low	OFF	ON	ON	ON	ON	OFF	OFF	ON	201	Both	00	pilC1	modB
39344	M15 240661	Invasive_2013	Disease	0.481906	0.582727	0.204614	10.0272	0.295975	0.341223	6.98068	42.1042	4.66667e+07	83.1759	0.63476	High	Low	Low	ON	OFF	OFF	ON	OFF	OFF	OFF	OFF	211	None	00	None	None
39345	M15 240662	Invasive_Original	Disease	0.150786	0.710815	0.293997	10.2071	0.290514	0.193067	6.44525	52.1042	4.16667e+07	90.1534	1.58689	High	Low	High	ON	OFF	OFF	ON	OFF	OFF	OFF	OFF	211	None	02	None	None
39346	M15 240664	Invasive_Original	Disease	0.177743	0.720394	0.262593	9.4436	0.694159	0.160523	17.3503	57.9479	6.33333e+08	90.8571	2.63374	High	Low	High	ON	OFF	OFF	ON	OFF	OFF	OFF	OFF	211	None	02	None	None
39352	M15 240704	Invasive_2013	Disease	0.162287	0.769339	0.244761	9.57443	0.234837	0.309328	3.56005	57.8854	5.83333e+06	65.4762	0.407724	High	Intermediate	Low	OFF	OFF	OFF	OFF	OFF	OFF	OFF	OFF	200	None	10	None	None
39356	M15 240718	Invasive_2013	Disease	-0.00248901	0.704962	0.258829	9.54884	0.322562	0.292526	3.04956	54.3646	5.16667e+06	76.4378	0.537132	High	Low	Low	ON	ON	OFF	OFF	OFF	OFF	ON	OFF	210	nalP	00	None	modA
39358	M15 240720	Invasive_2013	Disease	0.0620438	0.674354	0.426408	7.46432	0.31883	0.263088	5.89108	60.4062	683333	90.5727	1.91272	High	Low	Low	ON	ON	ON	OFF	OFF	OFF	OFF	ON	210	Both	00	None	modB
38520	M15 240722	Invasive_2013	Disease	0.141484	0.720854	0.290038	9.52204	0.358156	0.250329	8.03763	38.8021	5.16667e+07	85.3479	0.380511	High	Low	Intermediate	ON	ON	OFF	ON	ON	OFF	OFF	OFF	211	nalP	01	pilC1	None
39365	M15 240730	Invasive_Original	Disease	0.255669	0.65544	0.31689	8.44341	0.419816	0.293845	6.39508	63.8542	4.16667e+06	90.4444	1.55458	High	Low	Intermediate	OFF	ON	OFF	ON	OFF	OFF	OFF	OFF	201	nalP	01	None	None
39368	M15 240740	Invasive_2013	Disease	0.121632	0.742919	0.271213	9.81148	0.266125	0.348255	7.22072	51.2917	533333	14.8148	0.397755	High	Low	Low	OFF	OFF	OFF	OFF	OFF	OFF	OFF	OFF	200	None	00	None	None
39369	M15 240742	Invasive_2013	Disease	0.214049	0.738935	0.236014	9.71676	0.381718	0.226496	7.54295	61.1667	3.83333e+06	66.2613	0.352986	High	Low	High	ON	ON	ON	ON	OFF	OFF	OFF	ON	211	Both	02	None	modB
39373	M15 240746	Invasive_Original	Disease	0.121179	0.766127	0.301788	9.46698	0.199113	1.4787	2.25839	42.5312	65000000	20.609	3.3034	High	Low	Intermediate	ON	ON	OFF	OFF	OFF	OFF	OFF	OFF	210	nalP	01	None	None
41451	M15 240753	Invasive_Original	Disease	0.135777	0.617633	0.288328	8.59872	0.202828	0.306014	3.76355	46.7396	300000000	36.6013	0.188403	High	Low	High	OFF	ON	OFF	ON	OFF	OFF	ON	OFF	201	nalP	02	None	modA
39385	M15 240762	Invasive_Original	Disease	0.312744	0.694984	0.34021	8.21306	0.302094	0.288233	4.31382	48.7083	5.83333e+06	27.4242	0.405163	High	Low	Intermediate	OFF	ON	OFF	ON	OFF	ON	OFF	OFF	201	nalP	01	pilC2	None
39395	M15 240778	Invasive_Original	Disease	0.0209181	0.640855	0.253077	9.83424	0.35015	0.314977	3.94938	64.5469	6250000	71.9841	0.68254	High	High	Low	OFF	ON	OFF	ON	OFF	OFF	ON	OFF	201	nalP	20	None	modA
39396	M15 240779	Invasive_Original	Disease	0.23386	0.587762	0.305466	9.82129	0.269965	0.288484	4.17929	46.5938	383333	76.6209	0.22963	High	High	Intermediate	ON	ON	ON	ON	OFF	OFF	OFF	OFF	211	Both	21	None	None
39398	M15 240782	Invasive_Original	Disease	0.111453	0.632028	0.307342	7.93424	0.293432	0.227742	9.11805	39.3542	433333	42.4196	0.202307	High	Low	Low	OFF	ON	OFF	ON	OFF	ON	OFF	ON	201	nalP	00	pilC2	modB
39404	M15 240788	Invasive_Original	Disease	0.222435	0.770895	0.287766	9.26217	0.332399	0.295827	5.55601	45.9167	3.16667e+06	60.6838	0.260345	High	High	Intermediate	ON	ON	OFF	OFF	OFF	OFF	OFF	OFF	210	nalP	21	None	None
39408	M15 240794	Invasive_Original	Disease	0.0401133	0.692691	0.267482	9.33441	0.459798	0.153624	13.758	57.349	19000000	64.7262	0.911831	High	Low	Intermediate	OFF	ON	OFF	ON	OFF	OFF	OFF	OFF	201	nalP	01	None	None
39410	M15 240796	Invasive_2013	Disease	0.0445218	0.845089	0.24094	9.04183	0.294684	0.248371	6.23291	70.9896	600000	67.341	0.953257	High	Low	Low	OFF	ON	OFF	ON	OFF	OFF	OFF	OFF	201	nalP	00	None	None
39411	M15 240797	Invasive_Original	Disease	0.0109796	0.685053	0.210425	10.2956	0.211763	0.633844	4.73039	52.1979	4.83333e+06	61.5205	3.92817	High	Low	Intermediate	ON	ON	ON	OFF	OFF	ON	OFF	OFF	210	Both	01	pilC2	None
39422	M15 240818	Invasive_2013	Disease	0.130631	0.645191	0.194736	12.8192	0.22904	0.66158	6.07296	36.0833	5.66667e+06	74.0556	0.52811	High	Low	Low	OFF	ON	OFF	ON	OFF	ON	ON	OFF	201	nalP	00	pilC2	modA
39423	M15 240819	Invasive_2013	Disease	0.0192458	0.629804	0.307377	9.14659	0.245254	0.416183	3.4483	47.0104	316667	52.1398	0.394983	High	Low	High	ON	ON	OFF	ON	OFF	OFF	OFF	OFF	211	nalP	02	None	None
39427	M15 240826	Invasive_Original	Disease	-0.00212449	0.647407	0.234362	11.9499	0.154143	0.242204	1.91247	43.9792	3.66667e+07	65.9444	0.265432	High	Low	Intermediate	OFF	ON	OFF	ON	OFF	OFF	ON	OFF	201	nalP	01	None	modA
39430	M15 240830	Invasive_2013	Disease	0.453972	0.608017	0.29805	13.3165	0.350578	0.285081	8.84644	50.8229	2.66667e+06	62.9167	0.1924	High	Low	High	OFF	ON	OFF	ON	OFF	OFF	OFF	OFF	201	nalP	02	None	None
39433	M15 240833	Invasive_2013	Disease	0.0242865	0.714185	0.245386	9.99322	0.218567	0.340381	2.60751	51.8958	40000000	73.4803	0.220757	High	Intermediate	Low	OFF	ON	OFF	ON	OFF	OFF	OFF	OFF	201	nalP	10	None	None
39435	M15 240844	Invasive_2013	Disease	0.34975	0.323249	1.13828	13.4213	0.279086	0.329339	4.98174	50.1458	2.83333e+07	60.0645	0.359142	High	Low	Low	OFF	ON	OFF	ON	OFF	OFF	OFF	OFF	201	nalP	00	None	None
39436	M15 240845	Invasive_2013	Disease	0.13255	0.672666	0.397285	7.37445	0.339812	0.303758	3.90396	55.0521	550000	71.9523	0.334877	High	Low	Intermediate	ON	OFF	OFF	ON	ON	ON	ON	OFF	211	None	01	Both	modA
40322	M15 240852	Invasive_Original	Disease	0.00649105	0.776348	0.29645	9.0953	0.199622	0.618856	2.296	51.5	38333.3	71.358	0.748677	High	Low	Intermediate	OFF	OFF	OFF	ON	OFF	ON	OFF	OFF	201	None	01	pilC2	None
41455	M15 240856	Invasive_Original	Disease	0.060441	0.650075	0.303642	7.20523	0.286663	0.270524	5.40978	73.9375	433333	72.8904	2.68519	High	Low	Intermediate	ON	ON	OFF	ON	ON	OFF	OFF	ON	211	nalP	01	pilC1	modB
41458	M15 240860	Invasive_2013	Disease	0.168249	0.588782	0.313516	14.5756	0.244906	0.279774	3.56439	20.8438	26666.7	93.9444	0.240741	High	Low	High	OFF	ON	OFF	OFF	OFF	OFF	OFF	OFF	200	nalP	02	None	None
41462	M15 240864	Invasive_Original	Disease	0.0604302	0.628479	0.379506	7.97665	0.288325	0.287087	6.39015	56.7292	48333.3	90.9815	2.86596	High	Low	Intermediate	OFF	OFF	OFF	ON	OFF	ON	ON	OFF	201	None	01	pilC2	modA
41463	M15 240866	Invasive_2013	Disease	0.0874343	0.770386	0.296896	7.81032	0.295585	0.303826	3.77426	52.0729	4500000	46.4957	0.316498	High	Low	Low	ON	ON	OFF	ON	OFF	ON	OFF	ON	211	nalP	00	pilC2	modB
41470	M15 240876	Invasive_Original	Disease	0.100767	0.780966	0.271751	9.88687	0.344589	0.212606	7.98046	56.8438	600000	36.2839	3.28171	High	Intermediate	Intermediate	OFF	ON	OFF	ON	ON	OFF	ON	OFF	201	nalP	11	pilC1	modA
41478	M15 240885	Invasive_Original	Disease	0.0316193	0.65784	0.259315	9.83973	0.271415	0.285516	3.75026	42.4948	6.33333e+07	85.2348	1.23667	High	Low	Intermediate	ON	ON	OFF	ON	OFF	ON	OFF	OFF	211	nalP	01	pilC2	None
41481	M15 240888	Invasive_2013	Disease	0.0307101	0.774786	0.31817	9.06817	0.313981	0.276054	5.16306	46.1771	393750	83.4165	1.39352	High	Low	Low	OFF	ON	ON	ON	ON	ON	ON	OFF	201	Both	00	Both	modA
41483	M15 240893	Invasive_2013	Disease	0.484331	0.81666	0.281693	9.49233	0.198622	0.44957	4.24956	18.0208	4.16667e+06	87.2933	0.00902825	High	Low	High	ON	ON	OFF	ON	ON	OFF	OFF	OFF	211	nalP	02	pilC1	None
41494	M15 240905	Invasive_2013	Disease	0.114041	0.724973	0.28678	8.71634	0.347355	0.283373	6.99194	54.4792	4.33333e+07	74.0741	1.58554	High	Low	Low	ON	OFF	ON	OFF	OFF	OFF	OFF	OFF	210	mspA	00	None	None
41515	M15 240936	Invasive_Original	Disease	0.0476085	0.682227	0.306815	7.91604	0.330672	0.288697	6.59187	70.3542	36666.7	36.792	0.769841	High	Low	Low	OFF	ON	ON	ON	ON	OFF	ON	OFF	201	Both	00	pilC1	modA
41516	M15 240937	Invasive_2013	Disease	0.0707339	0.656369	0.290809	7.89419	0.370677	0.261063	6.49476	54.0312	750	56.1158	0.494302	High	Low	Low	ON	ON	OFF	ON	ON	OFF	OFF	OFF	211	nalP	00	pilC1	None
41519	M15 240940	Invasive_Original	Disease	0.0356092	0.756136	0.316137	7.94551	0.387975	0.354696	5.80052	55.2708	4.66667e+06	74.4231	3.20887	High	Low	High	ON	ON	OFF	OFF	OFF	OFF	ON	ON	210	nalP	02	None	Both
41525	M15 240952	Invasive_2013	Disease	0.0285028	0.735246	0.268681	9.86343	0.385293	0.294318	6.70354	30.5521	516667	57.0196	0.40853	High	High	Low	ON	ON	OFF	ON	OFF	OFF	OFF	OFF	211	nalP	20	None	None
41530	M15 240958	Invasive_Original	Disease	0.029807	0.732824	0.291324	8.55226	0.350479	0.310593	6.59989	63.7292	4500000	83.1111	1.63105	High	Low	Low	ON	ON	OFF	OFF	OFF	ON	OFF	OFF	210	nalP	00	pilC2	None
41533	M15 240963	Invasive_Original	Disease	0.0503361	0.760591	0.330196	8.06036	0.369266	0.259759	6.48451	63.5208	4.16667e+06	84.0152	2.23219	High	Low	Low	ON	ON	OFF	OFF	OFF	ON	OFF	OFF	210	nalP	00	pilC2	None
41546	M15 240981	Invasive_2013	Disease	0.0240644	0.916116	0.243082	10.9407	0.399846	0.336069	6.08092	64.7708	2333.33	64.7619	0.972222	High	High	Low	OFF	ON	OFF	OFF	OFF	OFF	OFF	ON	200	nalP	20	None	modB
41547	M15 240983	Invasive_2013	Disease	0.126584	0.819546	0.230723	10.2343	0.376366	0.227574	6.95913	70.7708	6.16667e+07	74.0079	0.9038	High	Low	Low	OFF	OFF	OFF	ON	OFF	ON	OFF	OFF	201	None	00	pilC2	None
41549	M15 240985	Invasive_2013	Disease	0.0790372	0.654287	0.356518	7.78237	0.383261	0.307722	6.62405	57.9167	1.16667e+06	75.3175	2.01178	High	Low	Low	OFF	ON	OFF	ON	OFF	ON	OFF	OFF	201	nalP	00	pilC2	None
41552	M15 240988	Invasive_Original	Disease	0.0619046	0.784518	0.225832	11.1659	0.370228	0.324876	6.66517	58.9583	65000000	71.6667	1.11518	High	High	Intermediate	ON	OFF	OFF	ON	OFF	OFF	OFF	ON	211	None	21	None	modB
41558	M15 240995	Invasive_2013	Disease	0.0632624	0.759183	0.254028	8.59717	0.394419	0.325952	5.78248	56.2708	45000	69.5152	0.989387	High	High	Low	ON	ON	OFF	ON	OFF	OFF	OFF	ON	211	nalP	20	None	modB
42475	M16 240003	Invasive_Original	Disease	0.0191057	0.740378	0.308361	8.56424	0.391902	0.325456	6.12364	55.9792	3.83333e+06	64.7436	1.25814	High	Low	Intermediate	ON	ON	OFF	OFF	OFF	ON	OFF	OFF	210	nalP	01	pilC2	None
42476	M16 240005	Invasive_Original	Disease	0.134941	0.87021	0.311209	8.92822	0.412455	0.367906	5.18981	57.4792	300000	59.4775	0.597619	High	Low	Intermediate	OFF	OFF	OFF	ON	OFF	ON	ON	OFF	201	None	01	pilC2	modA
42478	M16 240008	Invasive_2013	Disease	0.0186809	0.758654	0.210431	11.8255	0.403542	0.370099	5.34306	53.1875	5.16667e+06	89.5556	1.54563	High	High	High	ON	ON	ON	ON	ON	ON	OFF	OFF	211	Both	22	Both	None
42480	M16 240010	Invasive_2013	Disease	0.0903538	0.844163	0.267579	9.20772	0.3347	0.239781	7.61359	68.3958	75000	42.1053	0.719183	High	High	Intermediate	OFF	ON	OFF	ON	ON	OFF	OFF	OFF	201	nalP	21	pilC1	None
42481	M16 240011	Invasive_Original	Disease	0.0458856	0.80438	0.270817	9.75697	0.427074	0.361066	5.56173	56.5729	5.16667e+06	76.1505	0.502546	High	Low	Intermediate	ON	ON	OFF	ON	OFF	OFF	OFF	OFF	211	nalP	01	None	None
42482	M16 240013	Invasive_Original	Disease	0.189117	0.899695	0.268709	10.3121	0.375327	0.233764	7.30416	68.1042	4.66667e+06	57.8598	0.79943	High	Low	Intermediate	ON	OFF	OFF	ON	OFF	OFF	OFF	OFF	211	None	01	None	None
42492	M16 240024	Invasive_2013	Disease	0.088099	0.716048	0.284024	8.43502	0.33861	0.211947	8.07773	57.3646	4000	66.0377	0.689153	High	Low	High	OFF	ON	OFF	ON	ON	OFF	OFF	OFF	201	nalP	02	pilC1	None
42497	M16 240031	Invasive_Original	Disease	0.00353523	0.710083	0.283372	9.21138	0.426944	0.351052	5.57928	52.9688	1500000	56.7476	0.380601	High	Low	Low	ON	ON	ON	OFF	OFF	OFF	OFF	OFF	210	Both	00	None	None
42517	M16 240052	Invasive_2013	Disease	0.0427393	0.774181	0.262868	9.9506	0.307277	0.231473	6.00193	62.8021	66666.7	67.7778	0.989646	High	Low	High	ON	ON	OFF	ON	OFF	OFF	ON	OFF	211	nalP	02	None	modA
42519	M16 240055	Invasive_2013	Disease	0.0876919	0.859313	0.216511	11.1631	0.393657	0.292862	5.52271	54.0521	48333.3	60.9347	0.927778	High	Low	High	OFF	OFF	OFF	ON	OFF	OFF	OFF	ON	201	None	02	None	modB
42525	M16 240065	Invasive_Original	Disease	0.0768237	0.650797	0.277686	8.7835	0.19808	0.251887	6.01962	26.1771	5.83333e+07	82.2879	0.362434	High	Low	Intermediate	ON	OFF	OFF	OFF	OFF	OFF	OFF	OFF	210	None	01	None	None
42526	M16 240066	Invasive_2013	Disease	0.233506	0.734384	0.29773	8.044	0.236537	0.482967	2.38457	85.1771	650000	86.9266	2.99289	High	Low	Low	ON	ON	OFF	ON	OFF	OFF	OFF	OFF	211	nalP	00	None	None
42532	M16 240072	Invasive_2013	Disease	0.118342	0.764745	0.303304	8.19884	0.323172	0.324318	3.8238	93.0312	4000000	14.3024	0.204452	High	Low	High	OFF	OFF	OFF	ON	OFF	OFF	ON	OFF	201	None	02	None	modA
42533	M16 240073	Invasive_2013	Disease	0.0653473	0.775561	0.250038	9.77428	0.154998	0.91366	6.92843	6.72917	516667	76.7647	0.559083	High	Low	High	OFF	OFF	OFF	ON	OFF	ON	ON	OFF	201	None	02	pilC2	modA
42552	M16 240111	Invasive_2013	Disease	0.168349	0.667738	0.28345	8.713	0.317943	0.269697	5.98381	65.9792	5.16667e+08	66.628	0.61691	High	High	High	ON	OFF	OFF	ON	OFF	OFF	ON	OFF	211	None	22	None	modA
42553	M16 240112	Invasive_2013	Disease	0.10088	0.70767	0.286405	8.80822	0.344333	0.353	6.1682	79.4271	40000000	69.4001	0.752357	High	High	Low	OFF	OFF	OFF	ON	OFF	ON	OFF	OFF	201	None	20	pilC2	None
42556	M16 240117	Invasive_2013	Disease	0.194326	0.667593	0.253011	9.63938	0.2483	0.274829	5.14639	69.7708	3.33333e+06	77.7778	0.484474	High	Low	Intermediate	OFF	ON	OFF	ON	OFF	ON	OFF	ON	201	nalP	01	pilC2	modB
42561	M16 240123	Invasive_Original	Disease	0.150518	0.722702	0.255594	9.46753	0.351231	0.202329	7.16178	66.5625	633333	62.2549	0.469262	High	Low	Intermediate	ON	ON	OFF	ON	OFF	OFF	OFF	OFF	211	nalP	01	None	None
42564	M16 240126	Invasive_2013	Disease	0.096139	0.738984	0.268471	9.26558	0.225307	0.442654	4.49354	56.2292	5000000	93.7963	2.69841	High	Intermediate	Low	OFF	ON	OFF	ON	ON	OFF	ON	ON	201	nalP	10	pilC1	Both
42568	M16 240131	Invasive_2013	Disease	0.167411	0.701041	0.30221	8.16361	0.287032	0.281615	5.20751	73.5521	283333	41.7367	0.374054	High	Intermediate	Low	OFF	OFF	ON	OFF	OFF	OFF	OFF	OFF	200	mspA	10	None	None
42572	M16 240136	Invasive_2013	Disease	0.213646	0.709103	0.260218	9.03141	0.309016	0.34418	9.91548	56.8125	6.16667e+08	40.941	0.305835	High	Low	Low	ON	OFF	ON	OFF	OFF	OFF	OFF	ON	210	mspA	00	None	modB
42573	M16 240138	Invasive_Original	Disease	0.122216	0.632482	0.328872	8.36518	0.253474	0.190428	9.48952	45.6042	450000000	82.345	0.402116	High	Low	Intermediate	OFF	ON	OFF	ON	ON	OFF	ON	OFF	201	nalP	01	pilC1	modA
42586	M16 240154	Invasive_Original	Disease	0.0781319	0.693023	0.291128	8.40614	0.324794	0.379523	4.74915	52.4271	4.83333e+06	90.7816	1.38975	High	Low	Intermediate	ON	ON	ON	ON	OFF	ON	OFF	ON	211	Both	01	pilC2	modB
42595	M16 240163	Invasive_Original	Disease	0.208379	0.542979	0.291173	7.83458	0.278684	0.223463	5.47879	45.4896	2.66667e+06	81.655	2.51029	High	Low	Intermediate	ON	ON	OFF	ON	ON	ON	ON	OFF	211	nalP	01	Both	modA
42606	M16 240181	Invasive_Original	Disease	0.407577	0.743437	0.3561	7.93227	0.325615	0.196443	6.2721	47.7917	4.83333e+06	87.6111	1.57505	High	Low	Low	OFF	OFF	OFF	OFF	OFF	ON	ON	OFF	200	None	00	pilC2	modA
44684	M16 240195	Invasive_Original	Disease	0.265582	0.740998	0.330583	8.18875	0.329898	0.165509	8.48899	45.9583	6500000	55.2786	4.93945	High	Low	Intermediate	ON	ON	OFF	OFF	OFF	OFF	ON	OFF	210	nalP	01	None	modA
44685	M16 240196	Invasive_Original	Disease	0.0369825	0.7405	0.227008	11.4997	0.162726	0.153244	6.16329	26.7083	3.83333e+07	75.4858	0.66453	High	Low	Intermediate	ON	ON	OFF	ON	ON	OFF	OFF	OFF	211	nalP	01	pilC1	None
44686	M16 240197	Invasive_2013	Disease	0.290225	0.72091	0.330517	8.43235	0.32242	0.523022	8.58175	4.19792	50000000	56.3048	1.2893	High	Low	High	OFF	ON	OFF	ON	OFF	OFF	OFF	ON	201	nalP	02	None	modB
44714	M16 240231	Invasive_Original	Disease	0.106549	0.624616	0.298631	9.35653	0.370239	0.22857	10.1348	58.0938	6000000	87.3016	2.98028	High	High	Intermediate	OFF	ON	OFF	OFF	OFF	OFF	OFF	OFF	200	nalP	21	None	None
44638	M16 240232	Invasive_2013	Disease	0.154511	0.549639	0.245586	9.79718	0.453864	0.280006	12.5581	49.3021	6.83333e+06	87.925	1.56117	Low	Low	High	OFF	ON	OFF	ON	OFF	OFF	OFF	OFF	001	nalP	02	None	None
44718	M16 240238	Invasive_Original	Disease	0.237837	0.7345	0.409653	7.5159	0.310751	0.250273	6.44412	52.4375	3.66667e+07	58.6322	0.342813	High	Low	High	ON	ON	OFF	OFF	OFF	ON	OFF	ON	210	nalP	02	pilC2	modB
44719	M16 240239	Invasive_2013	Disease	0.1785	0.653493	0.329483	8.24676	0.354714	0.309006	5.71843	64.9479	5.16667e+06	81.6364	1.43185	High	Low	High	ON	ON	OFF	OFF	OFF	OFF	ON	OFF	210	nalP	02	None	modA
44721	M16 240242	Invasive_2013	Disease	0.0932171	0.689285	0.396478	7.91124	0.308457	0.2834	6.07046	56.875	3.66667e+06	81.1616	0.319577	High	Low	High	OFF	ON	OFF	ON	ON	ON	OFF	OFF	201	nalP	02	Both	None
44725	M16 240247	Invasive_2013	Disease	0.225925	0.765913	0.369213	8.01612	0.419894	0.253707	8.26875	80.6042	4500000	71.2137	4.74897	High	Low	Low	ON	ON	OFF	OFF	OFF	ON	OFF	OFF	210	nalP	00	pilC2	None
47016	M16 240253	Invasive_Original	Disease	0.144269	0.690289	0.284629	8.98798	0.186575	0.278833	4.66537	32.7292	8000000	91.4286	1.35556	High	Low	Intermediate	OFF	ON	ON	OFF	OFF	OFF	OFF	OFF	200	Both	01	None	None
44740	M16 240268	Invasive_2013	Disease	0.0135811	0.718335	0.297147	8.36966	0.274909	0.263369	5.92104	56.5625	5.66667e+06	86.7778	1.0904	High	Low	Low	OFF	ON	OFF	ON	OFF	OFF	ON	ON	201	nalP	00	None	Both
44742	M16 240271	Invasive_Original	Disease	0.154927	0.94385	0.900872	6.36261	0.474088	0.19184	12.2865	43.6667	4.16667e+06	77.0202	0.202501	High	Low	Low	OFF	ON	OFF	ON	OFF	OFF	OFF	OFF	201	nalP	00	None	None
44753	M16 240290	Invasive_Original	Disease	0.199764	0.532644	0.330781	8.60569	0.211654	0.206392	5.72115	45.1979	4.33333e+06	54.6296	2.52525	High	Low	Intermediate	OFF	OFF	OFF	ON	OFF	OFF	OFF	OFF	201	None	01	None	None
47019	M16 240296	Invasive_Original	Disease	0.181794	0.676409	0.266745	9.56412	0.419627	0.133615	13.958	46.7708	5.16667e+06	76.9231	0.570851	High	Low	High	ON	ON	ON	OFF	OFF	OFF	OFF	OFF	210	Both	02	None	None
44767	M16 240370	Invasive_2013	Disease	0.858908	0.694102	0.224226	20.2983	0.360243	0.229715	5.62603	59.9271	38333.3	93.1645	1.25184	High	Low	High	ON	OFF	ON	OFF	OFF	OFF	OFF	OFF	210	mspA	02	None	None
44777	M16 240391	Invasive_Original	Disease	0.12214	0.766426	0.338446	8.17666	0.396711	0.252238	8.1204	50.1146	283333	87.7143	1.34905	High	Low	High	OFF	ON	OFF	ON	ON	ON	OFF	OFF	201	nalP	02	Both	None
44820	M16 240451	Invasive_2013	Disease	0.122382	0.641107	0.254872	9.8576	0.363257	0.180782	10.4455	52.5625	3.33333e+06	81.1688	0.514815	High	Intermediate	Intermediate	OFF	ON	OFF	ON	OFF	OFF	OFF	OFF	201	nalP	11	None	None
51172	R001	Carriage	Carriage	0.0977451	0.739394	0.217534	12.6253	0.0937249	0.332847	1.47633	28.6146	500000000	89.3431	0.17538	High	Low	High	OFF	ON	OFF	OFF	ON	ON	OFF	OFF	200	nalP	02	Both	None
51173	R191	Carriage	Carriage	0.216317	0.559514	0.224258	10.1042	0.266837	0.286582	2.71696	59.4896	5.16667e+06	62.3247	0.485859	High	Low	Intermediate	ON	ON	ON	ON	ON	ON	OFF	OFF	211	Both	01	Both	None
51174	R258	Carriage	Carriage	0.116223	1.1608	0.167468	17.5671	0.655223	0.0476143	51.2233	31.4896	3.31667e+06	83.287	0.115473	High	Low	High	OFF	ON	OFF	ON	OFF	ON	OFF	OFF	201	nalP	02	pilC2	None
51176	R558	Carriage	Carriage	0.121581	0.66573	0.283758	9.966	0.175917	0.263535	3.9201	22.5417	4.16667e+08	61.0755	0.197703	High	Low	Intermediate	OFF	OFF	OFF	ON	OFF	OFF	OFF	OFF	201	None	01	None	None
51380	R575	Carriage	Carriage	0.279787	0.673598	0.30956	9.5176	0.164602	0.696567	1.84872	37.25	3.26667e+08	87.3303	0.0844444	High	Low	High	ON	ON	OFF	OFF	OFF	ON	OFF	ON	210	nalP	02	pilC2	modB
51177	R779	Carriage	Carriage	1.17212	0.659558	0.267275	10.1039	0.137454	0.488926	1.24393	35.75	1.28333e+07	85.4861	0.0555556	High	Intermediate	High	ON	OFF	OFF	ON	OFF	OFF	ON	OFF	211	None	12	None	modA
51178	R811	Carriage	Carriage	0.0821419	0.641154	0.274235	9.4516	0.383316	0.429573	12.8692	25.3333	160000000	71	0.153861	High	Low	Intermediate	ON	ON	OFF	ON	OFF	ON	OFF	OFF	211	nalP	01	pilC2	None
51179	R825	Carriage	Carriage	0.0933637	0.658171	0.164233	14.3529	0.752781	0.0614414	31.7421	12.7708	5.16667e+07	81.2007	0.198804	High	Low	High	ON	ON	OFF	ON	ON	ON	OFF	OFF	211	nalP	02	Both	None
51180	R838	Carriage	Carriage	0.101184	0.695483	0.258508	9.77765	0.520605	0.292942	8.36601	43.1562	5.33333e+07	62.0181	0.560564	Low	Low	Low	OFF	OFF	ON	OFF	OFF	OFF	OFF	OFF	000	mspA	00	None	None
51181	R852	Carriage	Carriage	0.226275	0.704326	0.297948	9.36666	0.126997	0.805771	2.61325	36.2812	3.83333e+06	83.1667	1.76638	High	Low	High	OFF	ON	OFF	ON	OFF	OFF	ON	OFF	201	nalP	02	None	modA
51182	R888	Carriage	Carriage	0.025706	0.608073	0.295957	9.02358	0.145894	1.0781	1.67114	24.6042	2.96667e+08	70.7418	0.142851	High	Intermediate	Low	OFF	OFF	OFF	ON	ON	OFF	OFF	OFF	201	None	10	pilC1	None
51183	R889	Carriage	Carriage	0.0852952	0.709279	0.218768	12.3951	0.1806	1.18414	1.08193	7.03125	8500000	95.2899	0.00641767	High	Intermediate	High	OFF	ON	OFF	ON	ON	OFF	OFF	OFF	201	nalP	12	pilC1	None
51184	R920	Carriage	Carriage	0.071294	0.716972	0.241826	10.7527	0.384009	0.0813434	15.7819	32.6354	2.58333e+08	54.4966	0.378927	High	Low	High	ON	ON	OFF	ON	ON	ON	OFF	OFF	211	nalP	02	Both	None
51185	R941	Carriage	Carriage	0.662709	0.757206	0.238536	15.5648	0.13428	0.598478	2.15221	17.4271	350000	61.256	0.0483071	High	Low	High	ON	ON	OFF	ON	ON	ON	OFF	OFF	211	nalP	02	Both	None
51186	R949	Carriage	Carriage	0.177803	0.676345	0.307483	8.89972	0.201251	1.51022	3.14574	24.7708	3500000	59.1117	0.697531	High	Low	High	OFF	ON	OFF	ON	ON	ON	OFF	OFF	201	nalP	02	Both	None
51187	R958	Carriage	Carriage	1.20189	0.747899	0.247853	11.3785	0.276177	0.475501	11.172	17.8125	1.48333e+06	73.8142	0.00594454	Low	High	High	ON	OFF	ON	OFF	OFF	OFF	OFF	OFF	010	mspA	22	None	None
51188	R980	Carriage	Carriage	0.140393	0.685131	0.269259	11.6205	0.350858	0.147725	6.86088	5.98958	4.16667e+06	87.2661	0.0161823	High	Intermediate	Low	ON	ON	OFF	ON	ON	ON	OFF	OFF	211	nalP	10	Both	None
51189	R990	Carriage	Carriage	0.472776	0.796653	0.219669	11.1888	0.199312	0.62296	2.70946	24.9271	176667	52.1368	0.0573967	High	Intermediate	High	ON	OFF	OFF	ON	ON	OFF	OFF	OFF	211	None	12	pilC1	None
51190	R998	Carriage	Carriage	0.34768	0.616733	0.236735	11.48	0.14974	0.569597	3.53823	35.7292	1.03333e+07	97.9861	0.0309281	High	Intermediate	Intermediate	ON	ON	OFF	ON	ON	OFF	OFF	OFF	211	nalP	11	pilC1	None
