# Supplementary material for: High-throughput phenotype-to-genotype testing of meningococcal carriage and disease isolates detects genetic determinants of disease-relevant phenotypic traits
Source: mBio. 2024 Oct 30;15(12):e03059-24. doi: 10.1128/mbio.03059-24 (PMC11633189; doi:10.1128/mbio.03059-24)
Supplement: Data File S3 — MenW capsule alleles. [file mbio.03059-24-s0003.xlsx]

## Sheet: Explanatory Notes
	Tab Name	Content
	List of capsule locus genes	NEIS numbers and other names for capsule locus genes
	cap_locus_var_and_phenotype	Shows the distribution of alleles and phenotype scores for all isolates
	genotype_phenotype_ANOVA	Shows the ANOVA scores for each genotype-phenotype combination. Values highlighted in green are significsant at P<0.05
	Abbreviations
	NA = not available
	Column headers
	id	Neisseria PubMLST Identification Number
	Isolate name	Self explanatory
	group	See manuscript.
	Phenotype	Value for that phenotype - see manuscript
	NEISxxx	Gene Names, numbers indicate allele number

## Sheet: List of capsule locus genes
		Source	Harrison et al. (2013) Emerging Infectious Disease voume 19
		NEIS Number	New Name	Previous Name
		NEIS0054	cssA	siaA
		NEIS0053	cssB	siaB
		NEIS0052	cssC	siaC
		NEIS0049		ctrG
		igr_up_NEIS0055
		NEIS2162	csw	siaD(w)
		NEIS0055	ctrA	ctrA
		NEIS0056	ctrB	ctrB
		NEIS0057	ctrC	ctrC
		NEIS0058	ctrD	ctrD
		NEIS0066	ctrE	lipA/ctrE
		NEIS0067	ctrF	lipB/ctrF
		NEIS0045		rfbC
		NEIS0046		rfbB
		NEIS0047		rfbA
		NEIS0048		galE
		NEIS0062		truncated galE
		NEIS0065		rfbC2

## Sheet: cap_locus_var_and_phenotype
id	isolate.name		group	Biofilms	BHI_k	BHI_r	BHI_tmid	RPMI_k	RPMI_r	RPMI_tmid	LDH	Adhesion	SBAD	AD.HI	NEIS0054	NEIS0053	NEIS0052	NEIS0049	igr_up_NEIS0055	NEIS2162	NEIS0055	NEIS0056	NEIS0057	NEIS0058	NEIS0066	NEIS0067	NEIS0045	NEIS0046	NEIS0047	NEIS0048	NEIS0062	NEIS0065
19968	M10 240514		Invasive_Original	0.276806	0.62348	0.360295	7.31491	0.339618	0.388868	4.44278	49.6667	4500000	91.3194	2.30418	4	1	4	20	4	2	2	2	3	6	45	4	2	NA	NA	10	8	6
20057	M10 240671		Invasive_Original	0.129092	0.639135	0.280246	9.30779	0.256433	0.279121	7.73319	62.9583	2.66667e+08	88.0833	1.90797	4	1	4	20	4	2	2	2	3	6	45	137	2	NA	NA	10	8	6
20154	M10 240817		Invasive_Original	0.614037	0.550703	0.341218	7.71471	0.467338	0.206646	13.7178	66.3229	4.16667e+06	73.7198	0.418028	4	1	4	20	4	2	2	2	3	6	45	4	2	NA	NA	10	8	6
20158	M10 240821		Invasive_Original	0.343104	0.807552	0.253628	9.56338	0.282632	0.283302	5.19851	56.3229	3500000	84.5247	0.965256	4	1	4	20	4	2	2	2	3	6	45	4	2	NA	NA	10	8	6
20196	M11 240035		Invasive_Original	0.471687	0.863037	0.260456	9.75101	0.668277	0.227743	15.0615	66.5104	6.16667e+06	48.3311	0.447796	4	1	4	20	4	2	2	2	3	6	45	4	2	NA	NA	10	8	6
20216	M11 240057		Invasive_Original	0.0860103	0.839931	0.230969	11.417	0.248	0.209705	5.17125	57.0104	3.66667e+07	76.3139	0.611111	4	1	4	20	4	2	2	2	3	6	45	4	2	NA	NA	10	8	6
20226	M11 240067		Invasive_Original	0.110437	0.709068	0.287186	9.29653	0.288714	0.226054	4.5192	54.2604	2.83333e+07	52.963	0.250441	4	1	4	20	4	2	2	2	3	6	45	4	2	NA	NA	10	8	6
20247	M11 240099		Invasive_Original	0.0913484	0.751258	0.250542	9.94405	0.283905	0.13392	7.3669	56.6458	4.83333e+07	78.4674	0.674141	4	1	4	60	4	2	2	2	3	6	45	4	2	NA	NA	10	8	6
20288	M11 240168		Invasive_Original	0.227444	0.753007	0.331142	7.81504	0.317305	0.243369	5.29988	75.4479	5.16667e+06	89.0714	2.07467	4	1	4	20	4	2	2	2	3	6	45	4	2	NA	NA	10	8	6
20368	M11 240305		Invasive_Original	0.164216	0.630932	0.244122	9.489	0.263563	0.29491	11.6603	44.3125	2.83333e+07	21.8083	0.320576	4	1	4	20	4	2	2	2	3	6	45	4	2	NA	NA	10	8	6
20424	M11 240389		Invasive_Original	0.268773	0.644677	0.279115	8.99898	0.271	0.326434	3.86766	38.4375	500000	36.8627	1.98281	4	1	4	20	4	2	2	2	3	6	45	4	2	NA	35	999	8	6
38520	M15 240722		Invasive_2013	0.141484	0.720854	0.290038	9.52204	0.358156	0.250329	8.03763	38.8021	5.16667e+07	85.3479	0.380511	4	1	4	20	4	32	2	2	3	6	45	4	2	NA	NA	10	8	6
39320	M15 240629		Invasive_2013	0.179901	0.688231	0.252163	11.2742	0.313023	0.30001	6.57052	25.7917	4.16667e+06	19.3085	0.260141	4	1	4	20	4	32	2	2	3	6	45	4	2	NA	NA	10	8	6
39326	M15 240638		Invasive_Original	0.158246	0.73847	0.261656	10.078	0.162669	0.313164	2.54076	30.4583	383333	49.6633	0.310236	4	1	4	20	4	2	2	2	3	6	45	4	2	NA	NA	10	8	6
39328	M15 240640		Invasive_Original	0.123195	0.833433	0.230339	11.2623	0.349951	0.19928	7.13259	60.4583	5.83333e+07	84.3636	2.13404	4	1	4	20	4	2	2	2	3	6	45	4	2	NA	NA	10	8	6
39331	M15 240643		Invasive_2013	0.122803	0.67186	0.300903	9.08955	0.170206	0.369378	2.19149	46.1146	7.33333e+06	42.7778	0.462963	16	4	4	20	2	32	5	2	3	6	45	4	2	NA	NA	10	8	6
39335	M15 240648		Invasive_2013	0.235264	0.734539	0.283362	8.54223	0.149404	0.38985	2.6724	38.4583	483333	41.9841	0.0508193	4	1	4	215	4	101	2	2	3	6	45	4	2	NA	NA	10	8	6
39337	M15 240651		Invasive_2013	0.104388	0.64328	0.284612	8.65688	0.27891	0.222527	7.68289	17.5521	350000000	94.4815	0.874218	4	1	4	20	4	32	2	2	3	6	45	4	2	NA	NA	10	8	6
39340	M15 240657		Invasive_Original	0.067711	0.712717	0.349972	7.77112	0.470998	0.268005	9.20493	57.2083	450000	87.5253	2.52766	4	1	4	20	4	2	2	2	3	6	45	4	2	NA	NA	10	8	6
39341	M15 240658		Invasive_2013	0.398133	0.727069	0.29323	8.42789	0.340186	0.367428	5.20827	68.2292	4.16667e+06	93.2222	2.80423	4	1	4	20	4	32	2	2	3	6	45	4	2	NA	NA	10	8	6
39344	M15 240661		Invasive_2013	0.481906	0.582727	0.204614	10.0272	0.295975	0.341223	6.98068	42.1042	4.66667e+07	83.1759	0.63476	4	1	4	20	4	32	2	2	3	6	45	4	2	NA	NA	10	8	6
39345	M15 240662		Invasive_Original	0.150786	0.710815	0.293997	10.2071	0.290514	0.193067	6.44525	52.1042	4.16667e+07	90.1534	1.58689	4	1	4	20	4	NA	2	2	3	6	45	4	2	NA	NA	10	8	6
39346	M15 240664		Invasive_Original	0.177743	0.720394	0.262593	9.4436	0.694159	0.160523	17.3503	57.9479	6.33333e+08	90.8571	2.63374	4	1	4	20	4	2	2	2	3	6	45	4	2	NA	NA	10	8	6
39352	M15 240704		Invasive_2013	0.162287	0.769339	0.244761	9.57443	0.234837	0.309328	3.56005	57.8854	5.83333e+06	65.4762	0.407724	4	1	4	20	4	32	2	2	3	6	45	4	2	NA	NA	10	8	6
39356	M15 240718		Invasive_2013	-0.00248901	0.704962	0.258829	9.54884	0.322562	0.292526	3.04956	54.3646	5.16667e+06	76.4378	0.537132	16	4	4	20	2	32	5	2	3	6	45	4	2	NA	NA	10	8	6
39358	M15 240720		Invasive_2013	0.0620438	0.674354	0.426408	7.46432	0.31883	0.263088	5.89108	60.4062	683333	90.5727	1.91272	4	1	4	20	4	32	2	2	3	6	45	4	2	NA	NA	10	8	6
39365	M15 240730		Invasive_Original	0.255669	0.65544	0.31689	8.44341	0.419816	0.293845	6.39508	63.8542	4.16667e+06	90.4444	1.55458	4	1	4	20	4	2	2	2	3	6	45	4	2	NA	NA	10	8	6
39368	M15 240740		Invasive_2013	0.121632	0.742919	0.271213	9.81148	0.266125	0.348255	7.22072	51.2917	533333	14.8148	0.397755	4	1	4	20	4	32	2	2	3	6	45	4	2	NA	NA	10	8	6
39369	M15 240742		Invasive_2013	0.214049	0.738935	0.236014	9.71676	0.381718	0.226496	7.54295	61.1667	3.83333e+06	66.2613	0.352986	4	1	94	20	4	32	2	2	3	6	45	4	2	NA	NA	10	8	6
39373	M15 240746		Invasive_Original	0.121179	0.766127	0.301788	9.46698	0.199113	1.4787	2.25839	42.5312	65000000	20.609	3.3034	4	1	4	20	4	2	2	2	3	6	45	4	2	NA	NA	10	8	6
39385	M15 240762		Invasive_Original	0.312744	0.694984	0.34021	8.21306	0.302094	0.288233	4.31382	48.7083	5.83333e+06	27.4242	0.405163	4	1	4	20	4	102	2	2	175	6	45	4	999	868	NA	10	8	6;999
39395	M15 240778		Invasive_Original	0.0209181	0.640855	0.253077	9.83424	0.35015	0.314977	3.94938	64.5469	6250000	71.9841	0.68254	4	1	4	20	4	2	2	2	3	6	45	4	2	NA	NA	10	8	6
39396	M15 240779		Invasive_Original	0.23386	0.587762	0.305466	9.82129	0.269965	0.288484	4.17929	46.5938	383333	76.6209	0.22963	4	1	4	20	4	2	2	2	3	6	45	4	2	NA	NA	10	8	6
39398	M15 240782		Invasive_Original	0.111453	0.632028	0.307342	7.93424	0.293432	0.227742	9.11805	39.3542	433333	42.4196	0.202307	4	1	4	20	4	2	2	2	3	6	446	4	2	NA	NA	10	8	6
39404	M15 240788		Invasive_Original	0.222435	0.770895	0.287766	9.26217	0.332399	0.295827	5.55601	45.9167	3.16667e+06	60.6838	0.260345	4	1	4	20	4	2	2	2	3	6	45	4	2	NA	NA	10	8	6
39408	M15 240794		Invasive_Original	0.0401133	0.692691	0.267482	9.33441	0.459798	0.153624	13.758	57.349	19000000	64.7262	0.911831	4	1	4	20	4	2	2	2	3	6	45	4	2	NA	35	444	8	6
39410	M15 240796		Invasive_2013	0.0445218	0.845089	0.24094	9.04183	0.294684	0.248371	6.23291	70.9896	600000	67.341	0.953257	4	1	4	20	4	32	2	2	3	6	45	4	2	NA	NA	10	8	6
39411	M15 240797		Invasive_Original	0.0109796	0.685053	0.210425	10.2956	0.211763	0.633844	4.73039	52.1979	4.83333e+06	61.5205	3.92817	4	1	94	20	4	2	2	2	3	6	45	4	2	NA	NA	10	8	6
39422	M15 240818		Invasive_2013	0.130631	0.645191	0.194736	12.8192	0.22904	0.66158	6.07296	36.0833	5.66667e+06	74.0556	0.52811	4	1	4	20	4	32	2	2	3	6	45	4	2	NA	NA	10	8	289
39423	M15 240819		Invasive_2013	0.0192458	0.629804	0.307377	9.14659	0.245254	0.416183	3.4483	47.0104	316667	52.1398	0.394983	4	1	4	20	4	32	2	2	3	6	45	4	2	NA	NA	10	8	6
39427	M15 240826		Invasive_Original	-0.00212449	0.647407	0.234362	11.9499	0.154143	0.242204	1.91247	43.9792	3.66667e+07	65.9444	0.265432	4	1	4	20	4	2	2	2	3	6	45	4	2	NA	NA	10	8	6
39430	M15 240830		Invasive_2013	0.453972	0.608017	0.29805	13.3165	0.350578	0.285081	8.84644	50.8229	2.66667e+06	62.9167	0.1924	4	1	4	20	4	32	2	2	3	6	45	4	2	NA	NA	10	8	6
39433	M15 240833		Invasive_2013	0.0242865	0.714185	0.245386	9.99322	0.218567	0.340381	2.60751	51.8958	40000000	73.4803	0.220757	4	1	4	20	4	32	2	2	3	6	45	4	2	NA	NA	10	8	6
39435	M15 240844		Invasive_2013	0.34975	0.323249	1.13828	13.4213	0.279086	0.329339	4.98174	50.1458	2.83333e+07	60.0645	0.359142	313	1	4	20	41	1	5	2	3	6	45	4	2	NA	NA	10	8	6
39436	M15 240845		Invasive_2013	0.13255	0.672666	0.397285	7.37445	0.339812	0.303758	3.90396	55.0521	550000	71.9523	0.334877	4	1	4	20	4	32	2	2	3	6	45	4	2	NA	NA	10	8	6
40322	M15 240852		Invasive_Original	0.00649105	0.776348	0.29645	9.0953	0.199622	0.618856	2.296	51.5	38333.3	71.358	0.748677	4	1	4	20	4	2	2	2	3	6	45	4	15	501	NA	10	8	32
41451	M15 240753		Invasive_Original	0.135777	0.617633	0.288328	8.59872	0.202828	0.306014	3.76355	46.7396	300000000	36.6013	0.188403	4	1	4	20	4	2	2	2	3	6	45	4	2	NA	NA	10	8	6
41455	M15 240856		Invasive_Original	0.060441	0.650075	0.303642	7.20523	0.286663	0.270524	5.40978	73.9375	433333	72.8904	2.68519	4	1	4	20	4	2	2	2	3	6	45	4	2	NA	NA	10	8	6
41458	M15 240860		Invasive_2013	0.168249	0.588782	0.313516	14.5756	0.244906	0.279774	3.56439	20.8438	26666.7	93.9444	0.240741	4	1	4	20	4	32	2	2	3	6	45	4	2	NA	NA	10	8	6
41462	M15 240864		Invasive_Original	0.0604302	0.628479	0.379506	7.97665	0.288325	0.287087	6.39015	56.7292	48333.3	90.9815	2.86596	4	1	4	20	4	2	2	2	3	6	45	4	2	NA	NA	10	8	6
41463	M15 240866		Invasive_2013	0.0874343	0.770386	0.296896	7.81032	0.295585	0.303826	3.77426	52.0729	4500000	46.4957	0.316498	4	1	4	20	4	32	2	2	3	6	45	4	2	NA	NA	10	8	6
41470	M15 240876		Invasive_Original	0.100767	0.780966	0.271751	9.88687	0.344589	0.212606	7.98046	56.8438	600000	36.2839	3.28171	4	1	4	20	4	2	2	2	3	6	45	4	2	NA	NA	10	8	6
41478	M15 240885		Invasive_Original	0.0316193	0.65784	0.259315	9.83973	0.271415	0.285516	3.75026	42.4948	6.33333e+07	85.2348	1.23667	4	1	4	20	4	2	2	2	3	6	45	4	591	NA	NA	10	8	6
41481	M15 240888		Invasive_2013	0.0307101	0.774786	0.31817	9.06817	0.313981	0.276054	5.16306	46.1771	393750	83.4165	1.39352	4	1	4	20	4	32	2	2	3	6	45	4	2	NA	NA	10	8	6
41483	M15 240893		Invasive_2013	0.484331	0.81666	0.281693	9.49233	0.198622	0.44957	4.24956	18.0208	4.16667e+06	87.2933	0.00902825	999	1	4	20	4	32	2	2	3	6	45	4	2	NA	NA	10	8	6
41494	M15 240905		Invasive_2013	0.114041	0.724973	0.28678	8.71634	0.347355	0.283373	6.99194	54.4792	4.33333e+07	74.0741	1.58554	4	1	4	20	4	32	2	2	3	6	45	4	2	NA	NA	10	8	6
41515	M15 240936		Invasive_Original	0.0476085	0.682227	0.306815	7.91604	0.330672	0.288697	6.59187	70.3542	36666.7	36.792	0.769841	4	1	4	20	4	2	2	2	3	6	45	4	2	NA	NA	10	8	6
41516	M15 240937		Invasive_2013	0.0707339	0.656369	0.290809	7.89419	0.370677	0.261063	6.49476	54.0312	750	56.1158	0.494302	4	1	4	20	4	32	2	2	3	6	45	4	2	NA	NA	10	8	6
41519	M15 240940		Invasive_Original	0.0356092	0.756136	0.316137	7.94551	0.387975	0.354696	5.80052	55.2708	4.66667e+06	74.4231	3.20887	4	1	4	20	4	2	2	2	3	6	45	4	2	NA	NA	10	8	6
41525	M15 240952		Invasive_2013	0.0285028	0.735246	0.268681	9.86343	0.385293	0.294318	6.70354	30.5521	516667	57.0196	0.40853	4	1	4	20	4	32	2	2	3	6	45	4	2	NA	NA	10	8	6
41530	M15 240958		Invasive_Original	0.029807	0.732824	0.291324	8.55226	0.350479	0.310593	6.59989	63.7292	4500000	83.1111	1.63105	4	1	4	20	4	32	2	2	3	6	45	4	2	NA	NA	10	8	6
41533	M15 240963		Invasive_Original	0.0503361	0.760591	0.330196	8.06036	0.369266	0.259759	6.48451	63.5208	4.16667e+06	84.0152	2.23219	4	1	4	20	4	2	2	2	3	6	45	4	2	NA	NA	10	8	6
41546	M15 240981		Invasive_2013	0.0240644	0.916116	0.243082	10.9407	0.399846	0.336069	6.08092	64.7708	2333.33	64.7619	0.972222	4	1	4	20	4	32	2	2	3	6	45	4	2	NA	NA	10	8	6
41547	M15 240983		Invasive_2013	0.126584	0.819546	0.230723	10.2343	0.376366	0.227574	6.95913	70.7708	6.16667e+07	74.0079	0.9038	4	1	4	20	4	32	2	2	3	6	45	4	2	NA	NA	10	8	6
41549	M15 240985		Invasive_2013	0.0790372	0.654287	0.356518	7.78237	0.383261	0.307722	6.62405	57.9167	1.16667e+06	75.3175	2.01178	4	1	4	20	4	32	2	2	3	12	45	4	2	NA	NA	10	5	6
41552	M15 240988		Invasive_Original	0.0619046	0.784518	0.225832	11.1659	0.370228	0.324876	6.66517	58.9583	65000000	71.6667	1.11518	4	1	4	20	4	2	2	2	3	6	45	4	2	NA	NA	10	8	6
41558	M15 240995		Invasive_2013	0.0632624	0.759183	0.254028	8.59717	0.394419	0.325952	5.78248	56.2708	45000	69.5152	0.989387	4	1	4	20	4	32	2	2	3	6	45	4	2	NA	NA	10	8	6
42475	M16 240003		Invasive_Original	0.0191057	0.740378	0.308361	8.56424	0.391902	0.325456	6.12364	55.9792	3.83333e+06	64.7436	1.25814	4	1	4	20	4	2	2	2	3	6	45	4	2	NA	NA	10	8	6
42476	M16 240005		Invasive_Original	0.134941	0.87021	0.311209	8.92822	0.412455	0.367906	5.18981	57.4792	300000	59.4775	0.597619	4	1	4	20	4	2	2	2	3	6	45	4	2	NA	NA	10	8	6
42478	M16 240008		Invasive_2013	0.0186809	0.758654	0.210431	11.8255	0.403542	0.370099	5.34306	53.1875	5.16667e+06	89.5556	1.54563	4	1	4	20	4	999	2	2	3	12	45	4	2	NA	NA	10	5	6
42480	M16 240010		Invasive_2013	0.0903538	0.844163	0.267579	9.20772	0.3347	0.239781	7.61359	68.3958	75000	42.1053	0.719183	4	1	4	20	4	32	2	2	3	6	45	4	2	NA	NA	10	8	6
42481	M16 240011		Invasive_Original	0.0458856	0.80438	0.270817	9.75697	0.427074	0.361066	5.56173	56.5729	5.16667e+06	76.1505	0.502546	4	1	4	20	4	2	2	2	3	6	45	4	2	NA	NA	10	8	6
42482	M16 240013		Invasive_Original	0.189117	0.899695	0.268709	10.3121	0.375327	0.233764	7.30416	68.1042	4.66667e+06	57.8598	0.79943	4	1	4	20	4	2	2	2	3	6	45	4	2	NA	NA	10	8	6
42492	M16 240024		Invasive_2013	0.088099	0.716048	0.284024	8.43502	0.33861	0.211947	8.07773	57.3646	4000	66.0377	0.689153	4	1	4	20	4	32	2	2	3	6	45	4	2	NA	NA	10	8	6
42497	M16 240031		Invasive_Original	0.00353523	0.710083	0.283372	9.21138	0.426944	0.351052	5.57928	52.9688	1500000	56.7476	0.380601	4	1	4	20	4	2	2	2	3	6	45	4	2	NA	NA	10	8	6
42517	M16 240052		Invasive_2013	0.0427393	0.774181	0.262868	9.9506	0.307277	0.231473	6.00193	62.8021	66666.7	67.7778	0.989646	4	1	4	20	4	32	2	2	3	6	45	4	2	NA	NA	10	8	6
42519	M16 240055		Invasive_2013	0.0876919	0.859313	0.216511	11.1631	0.393657	0.292862	5.52271	54.0521	48333.3	60.9347	0.927778	4	1	4	20	4	NA	2	2	3	6	45	4	2	NA	NA	10	8	6
42525	M16 240065		Invasive_Original	0.0768237	0.650797	0.277686	8.7835	0.19808	0.251887	6.01962	26.1771	5.83333e+07	82.2879	0.362434	4	1	4	20	4	999	2	2	3	6	45	4	2	NA	NA	10	8	6
42526	M16 240066		Invasive_2013	0.233506	0.734384	0.29773	8.044	0.236537	0.482967	2.38457	85.1771	650000	86.9266	2.99289	4	1	4	20	4	32	2	2	3	6	45	4	2	NA	NA	10	8	6
42532	M16 240072		Invasive_2013	0.118342	0.764745	0.303304	8.19884	0.323172	0.324318	3.8238	93.0312	4000000	14.3024	0.204452	4	1	4	20	4	32	2	2	3	6	45	4	2	NA	NA	10	8	6
42533	M16 240073		Invasive_2013	0.0653473	0.775561	0.250038	9.77428	0.154998	0.91366	6.92843	6.72917	516667	76.7647	0.559083	4	1	4	20	4	32	2	2	3	6	45	4	2	NA	NA	10	8	6
42552	M16 240111		Invasive_2013	0.168349	0.667738	0.28345	8.713	0.317943	0.269697	5.98381	65.9792	5.16667e+08	66.628	0.61691	4	1	4	20	4	32	2	2	3	6	45	4	2	NA	NA	10	8	6
42553	M16 240112		Invasive_2013	0.10088	0.70767	0.286405	8.80822	0.344333	0.353	6.1682	79.4271	40000000	69.4001	0.752357	4	1	4	20	4	998	2	2	3	6	45	4	2	NA	NA	10	8	6
42556	M16 240117		Invasive_2013	0.194326	0.667593	0.253011	9.63938	0.2483	0.274829	5.14639	69.7708	3.33333e+06	77.7778	0.484474	4	1	4	20	4	32	2	2	3	6	45	4	2	NA	NA	10	8	6
42561	M16 240123		Invasive_Original	0.150518	0.722702	0.255594	9.46753	0.351231	0.202329	7.16178	66.5625	633333	62.2549	0.469262	4	1	4	20	4	2	2	2	3	6	45	4	2	NA	NA	10	8	6
42564	M16 240126		Invasive_2013	0.096139	0.738984	0.268471	9.26558	0.225307	0.442654	4.49354	56.2292	5000000	93.7963	2.69841	4	1	4	20	4	32	2	2	3	6	45	4	2	NA	NA	10	8	6
42568	M16 240131		Invasive_2013	0.167411	0.701041	0.30221	8.16361	0.287032	0.281615	5.20751	73.5521	283333	41.7367	0.374054	4	1	4	20	4	32	2	2	3	6	45	4	2	NA	NA	10	8	6
42572	M16 240136		Invasive_2013	0.213646	0.709103	0.260218	9.03141	0.309016	0.34418	9.91548	56.8125	6.16667e+08	40.941	0.305835	4	1	4	20	4	32	2	2	3	6	45	4	2	NA	NA	10	8	6
42573	M16 240138		Invasive_Original	0.122216	0.632482	0.328872	8.36518	0.253474	0.190428	9.48952	45.6042	450000000	82.345	0.402116	4	1	4	20	4	2	2	2	3	6	45	4	2	NA	NA	10	8	6
42586	M16 240154		Invasive_Original	0.0781319	0.693023	0.291128	8.40614	0.324794	0.379523	4.74915	52.4271	4.83333e+06	90.7816	1.38975	4	1	4	20	4	2	2	2	3	6	45	4	2	NA	NA	10	8	6
42595	M16 240163		Invasive_Original	0.208379	0.542979	0.291173	7.83458	0.278684	0.223463	5.47879	45.4896	2.66667e+06	81.655	2.51029	4	1	4	20	4	NA	2	2	3	6	45	4	2	NA	NA	10	8	6
42606	M16 240181		Invasive_Original	0.407577	0.743437	0.3561	7.93227	0.325615	0.196443	6.2721	47.7917	4.83333e+06	87.6111	1.57505	4	1	4	20	4	102	2	2	3	6	45	4	999	868	NA	10	8	6;999
44638	M16 240232		Invasive_2013	0.154511	0.549639	0.245586	9.79718	0.453864	0.280006	12.5581	49.3021	6.83333e+06	87.925	1.56117	4	1	4	20	4	32	2	2	3	6	45	4	2	NA	NA	10	8	6
44684	M16 240195		Invasive_Original	0.265582	0.740998	0.330583	8.18875	0.329898	0.165509	8.48899	45.9583	6500000	55.2786	4.93945	4	1	4	20	4	2	2	2	3	6	45	4	2	NA	NA	10	8	6
44685	M16 240196		Invasive_Original	0.0369825	0.7405	0.227008	11.4997	0.162726	0.153244	6.16329	26.7083	3.83333e+07	75.4858	0.66453	4	1	4	20	4	20	2	2	3	6	45	4	2	NA	NA	10	998	6
44686	M16 240197		Invasive_2013	0.290225	0.72091	0.330517	8.43235	0.32242	0.523022	8.58175	4.19792	50000000	56.3048	1.2893	4	1	4	20	4	32	2	2	3	6	45	4	2	NA	NA	10	8	6
44714	M16 240231		Invasive_Original	0.106549	0.624616	0.298631	9.35653	0.370239	0.22857	10.1348	58.0938	6000000	87.3016	2.98028	4	1	4	20	4	2	2	2	3	6	45	4	2	NA	NA	10	8	6
44718	M16 240238		Invasive_Original	0.237837	0.7345	0.409653	7.5159	0.310751	0.250273	6.44412	52.4375	3.66667e+07	58.6322	0.342813	4	1	4	20	4	104	2	2	3	6	45	4	15	NA	NA	10	8	6
44719	M16 240239		Invasive_2013	0.1785	0.653493	0.329483	8.24676	0.354714	0.309006	5.71843	64.9479	5.16667e+06	81.6364	1.43185	4	1	4	20	4	32	2	2	3	6	45	4	2	NA	NA	10	8	6
44721	M16 240242		Invasive_2013	0.0932171	0.689285	0.396478	7.91124	0.308457	0.2834	6.07046	56.875	3.66667e+06	81.1616	0.319577	4	1	4	20	4	32	2	2	3	6	45	4	2	NA	NA	10	8	6
44725	M16 240247		Invasive_2013	0.225925	0.765913	0.369213	8.01612	0.419894	0.253707	8.26875	80.6042	4500000	71.2137	4.74897	4	1	4	20	4	32	2	2	3	6	45	4	2	NA	NA	10	8	6
44740	M16 240268		Invasive_2013	0.0135811	0.718335	0.297147	8.36966	0.274909	0.263369	5.92104	56.5625	5.66667e+06	86.7778	1.0904	4	1	4	20	4	NA	2	2	3	6	45	4	2	NA	NA	10	8	6
44742	M16 240271		Invasive_Original	0.154927	0.94385	0.900872	6.36261	0.474088	0.19184	12.2865	43.6667	4.16667e+06	77.0202	0.202501	4	1	4	20	4	2	2	2	3	6	446	4	2	NA	NA	10	8	6
44753	M16 240290		Invasive_Original	0.199764	0.532644	0.330781	8.60569	0.211654	0.206392	5.72115	45.1979	4.33333e+06	54.6296	2.52525	4	1	4	20	4	2	2	2	3	6	45	4	2	NA	NA	10	8	6
44767	M16 240370		Invasive_2013	0.858908	0.694102	0.224226	20.2983	0.360243	0.229715	5.62603	59.9271	38333.3	93.1645	1.25184	4	1	4	20	4	32	2	2	3	6	45	4	2	NA	NA	10	8	6
44777	M16 240391		Invasive_Original	0.12214	0.766426	0.338446	8.17666	0.396711	0.252238	8.1204	50.1146	283333	87.7143	1.34905	4	1	4	20	4	2	2	2	3	6	45	4	2	NA	NA	10	8	6
44820	M16 240451		Invasive_2013	0.122382	0.641107	0.254872	9.8576	0.363257	0.180782	10.4455	52.5625	3.33333e+06	81.1688	0.514815	4	1	4	20	4	32	2	2	3	6	45	4	2	NA	NA	10	8	6
47016	M16 240253		Invasive_Original	0.144269	0.690289	0.284629	8.98798	0.186575	0.278833	4.66537	32.7292	8000000	91.4286	1.35556	4	1	4	20	4	2	2	2	3	6	45	4	2	NA	NA	10	8	6;395
47019	M16 240296		Invasive_Original	0.181794	0.676409	0.266745	9.56412	0.419627	0.133615	13.958	46.7708	5.16667e+06	76.9231	0.570851	4	1	4	20	4	32	2	2	3	6	45	4	2	NA	NA	10	8	6;395
51145	B003		Carriage	0.0258062	0.640065	0.244119	8.0796	0.336246	0.288707	7.47702	54.4479	45000000	87.2222	1.49166	4	1	4	20	4	32	2	2	3	6	45	4	2	NA	NA	10	8	395
51146	B009		Carriage	0.0158454	0.653232	0.244884	10.0388	0.28876	0.519635	6.00523	37.0521	5.66667e+08	88.7607	0.912729	737	1	4	20	4	32	2	2	3	6	45	4	2	NA	NA	10	8	395
51147	B021		Carriage	0.128398	0.662102	0.417788	6.68125	0.123563	0.863284	0.648494	36.5	2.66667e+07	39.456	0.0296746	4	1	4	20	4	997	2	2	3	6	45	4	2	NA	NA	10	8	395
51148	B091		Carriage	1.03835	0.715948	0.299038	8.23449	0.250648	0.283639	7.95156	8.02083	7.16667e+07	62.1212	0.000984848	2	1	4	20	4	32	2	2	3	5	45	4	2	NA	NA	10	8	395
51150	B110		Carriage	0.135721	0.701297	0.190816	12.8249	0.0662282	0.656183	1.18502	25.4583	450000000	55.5556	0.179652	4	1	4	20	4	2	2	2	3	6	45	4	2	NA	NA	10	8	395
51151	B135		Carriage	0.0588466	0.814366	0.203571	11.6683	0.278759	0.591162	5.28407	36.6042	4.66667e+07	52.2222	0.144197	2	1	4	20	4	32	2	2	3	5	45	4	2	NA	NA	10	8	395
51152	B139		Carriage	0.202879	0.783547	0.242329	10.8609	0.187523	0.581801	3.78883	24.9062	3.78333e+07	60.4618	0.00375499	738	1	4	20	4	996	2	2	3	6	45	4	2	NA	NA	10	8	395
51153	B141		Carriage	1	0.726664	0.335741	12.4213	0.133034	0.683818	1.9788	21.8281	380556	95.9548	0.0787826	738	1	4	20	4	996	2	2	3	6	45	4	2	NA	NA	10	8	395
51154	B167		Carriage	0.351817	0.76811	0.222435	10.4864	0.230529	0.322431	5.76196	26.0729	3.16667e+08	97.1576	0.0129762	2	1	257	20	4	32	2	2	3	5	45	4	2	NA	NA	10	8	395
51156	B214		Carriage	0.0378998	0.754396	0.208288	10.3302	0.0725619	0.633071	1.72404	20.2917	6.33333e+08	56.713	0.121715	4	1	4	20	4	32	2	2	3	6	45	4	2	NA	NA	10	8	395
51157	B222		Carriage	0.114502	0.97735	0.14979	17.2095	0.222336	0.402734	5.31947	43.6458	300000000	94.2783	1.40161	4	1	4	20	4	32	2	2	3	6	45	4	2	NA	NA	10	8	395
51158	B227		Carriage	0.112442	0.819272	0.286343	9.65516	0.184925	0.247746	4.16088	21.7188	2.16667e+06	58.8113	0.00586355	4	1	4	20	4	32	2	2	3	6	45	4	2	NA	NA	10	8	395
51159	B240		Carriage	0.128533	0.861098	0.189495	12.6272	1.10009	0.118024	25.7961	45.2188	250000000	55.1709	0.229869	4	1	4	20	4	32	2	2	3	6	45	4	2	NA	NA	10	8	395
51160	B243		Carriage	0.164737	0.766825	0.263646	8.58252	0.42337	0.190247	8.09212	49.3854	400000000	62.7525	0.193675	4	1	4	20	4	32	2	2	3	6	45	4	2	NA	NA	10	8	395
51161	B251		Carriage	0.354911	0.731342	0.264394	9.0554	0.334194	0.332911	6.33066	40.9688	2.66667e+08	83.4524	0.346969	4	1	4	20	4	32	2	2	3	6	45	4	2	NA	NA	10	8	395
51162	B253		Carriage	0.139959	0.705459	0.242171	8.64059	0.368844	0.366328	5.02754	51.4896	2.11667e+06	89.1225	0.486281	4	1	4	20	4	32	2	2	3	6	45	4	2	NA	10	10	997	395
51163	B256		Carriage	1.88436	0.72718	0.24314	11.0119	0.216015	0.436525	3.0728	51.1562	250000	89.4921	1.85397	4	1	4	20	4	32	2	2	3	6	45	297	2	NA	NA	10	8	395
51164	B264		Carriage	0.323132	0.764585	0.291087	8.66343	0.362796	0.267613	5.09629	70.1562	2.02667e+08	62.9879	0.219392	4	1	4	20	4	32	2	2	3	6	45	4	2	NA	NA	10	8	395
51166	B285		Carriage	0.0428596	0.503856	0.392553	11.5767	0.285623	0.340504	5.01918	40.3125	30000000	59.9054	0.393742	2	1	4	20	4	32	2	2	3	5	45	4	2	NA	NA	10	8	395
51167	B295		Carriage	0.082777	0.732073	0.191616	14.5511	0.145894	1.0781	1.67114	19.6979	600000000	78.1373	0.276525	4	1	4	20	4	32	2	2	3	6	45	4	2	NA	NA	10	8	395
51168	B346		Carriage	0.0727905	0.932042	0.201158	15.3693	0.109734	1.10531	1.71359	32.1771	3.16667e+08	57.5536	0.0949619	4	1	4	20	4	995	2	2	3	6	45	4	2	NA	NA	10	8	395
51169	B366		Carriage	0.0607151	0.857866	0.254721	9.64923	0.306765	0.532855	4.61753	48.6458	160000000	64.7469	0.375907	4	1	4	20	4	994	2	2	3	6	45	4	2	NA	NA	10	8	395
51170	B394		Carriage	0.0744622	0.895369	0.209533	19.585	0.234706	0.58717	3.46262	39.7188	30000000	87.1025	0.0843434	2	1	4	20	4	32	2	2	3	5	45	4	2	NA	NA	10	8	395
51171	B396		Carriage	0.205942	0.709175	0.243877	11.2154	0.410423	0.230781	6.3762	40.0729	3.16667e+08	64.5707	0.160419	4	1	4	20	4	995	2	2	3	6	45	4	2	NA	NA	10	8	395
51172	R001		Carriage	0.0977451	0.739394	0.217534	12.6253	0.0937249	0.332847	1.47633	28.6146	500000000	89.3431	0.17538	503	1	4	20	999	993	2	2	3	6	45	4	2	NA	NA	10	8	395
51173	R191		Carriage	0.216317	0.559514	0.224258	10.1042	0.266837	0.286582	2.71696	59.4896	5.16667e+06	62.3247	0.485859	4	1	4	20	4	2	2	2	3	6	45	4	2	NA	NA	10	8	395
51174	R258		Carriage	0.116223	1.1608	0.167468	17.5671	0.655223	0.0476143	51.2233	31.4896	3.31667e+06	83.287	0.115473	4	1	94	20	4	993	2	2	3	6	45	4	2	NA	NA	10	8	395
51176	R558		Carriage	0.121581	0.66573	0.283758	9.966	0.175917	0.263535	3.9201	22.5417	4.16667e+08	61.0755	0.197703	4	1	4	20	4	2	2	2	3	6	45	4	2	NA	NA	10	8	395
51177	R779		Carriage	1.17212	0.659558	0.267275	10.1039	0.137454	0.488926	1.24393	35.75	1.28333e+07	85.4861	0.0555556	738	1	4	20	4	996	2	2	3	6	45	4	2	NA	NA	10	8	395
51178	R811		Carriage	0.0821419	0.641154	0.274235	9.4516	0.383316	0.429573	12.8692	25.3333	160000000	71	0.153861	4	1	4	20	4	32	2	2	3	6	45	4	2	NA	NA	10	8	395
51179	R825		Carriage	0.0933637	0.658171	0.164233	14.3529	0.752781	0.0614414	31.7421	12.7708	5.16667e+07	81.2007	0.198804	4	1	4	20	4	32	2	2	3	6	45	4	2	NA	NA	10	8	395
51180	R838		Carriage	0.101184	0.695483	0.258508	9.77765	0.520605	0.292942	8.36601	43.1562	5.33333e+07	62.0181	0.560564	4	1	4	20	4	32	2	2	3	6	45	4	2	NA	NA	10	8	395
51181	R852		Carriage	0.226275	0.704326	0.297948	9.36666	0.126997	0.805771	2.61325	36.2812	3.83333e+06	83.1667	1.76638	4	1	4	20	4	32	2	2	3	6	45	4	2	NA	35	998	8	395
51182	R888		Carriage	0.025706	0.608073	0.295957	9.02358	0.145894	1.0781	1.67114	24.6042	2.96667e+08	70.7418	0.142851	4	1	4	20	4	996	2	2	3	6	45	4	2	NA	NA	10	8	395
51183	R889		Carriage	0.0852952	0.709279	0.218768	12.3951	0.1806	1.18414	1.08193	7.03125	8500000	95.2899	0.00641767	4	1	4	20	4	32	2	2	3	6	45	4	2	NA	NA	10	8	395
51184	R920		Carriage	0.071294	0.716972	0.241826	10.7527	0.384009	0.0813434	15.7819	32.6354	2.58333e+08	54.4966	0.378927	4	1	4	20	4	32	2	2	3	6	45	4	2	NA	NA	10	8	395
51185	R941		Carriage	0.662709	0.757206	0.238536	15.5648	0.13428	0.598478	2.15221	17.4271	350000	61.256	0.0483071	4	1	4	20	4	992	2	2	3	6	45	4	2	NA	NA	10	8	395
51186	R949		Carriage	0.177803	0.676345	0.307483	8.89972	0.201251	1.51022	3.14574	24.7708	3500000	59.1117	0.697531	4	1	4	20	4	32	2	2	3	6	45	4	2	NA	NA	10	8	395
51187	R958		Carriage	1.20189	0.747899	0.247853	11.3785	0.276177	0.475501	11.172	17.8125	1.48333e+06	73.8142	0.00594454	4	1	4	20	4	997	2	2	3	6	45	4	2	NA	NA	10	8	395
51188	R980		Carriage	0.140393	0.685131	0.269259	11.6205	0.350858	0.147725	6.86088	5.98958	4.16667e+06	87.2661	0.0161823	2	1	4	20	4	NA	2	2	3	5	45	4	2	NA	NA	10	8	395
51189	R990		Carriage	0.472776	0.796653	0.219669	11.1888	0.199312	0.62296	2.70946	24.9271	176667	52.1368	0.0573967	4	1	4	20	4	991	2	2	3	6	45	4	2	NA	NA	10	8	395
51190	R998		Carriage	0.34768	0.616733	0.236735	11.48	0.14974	0.569597	3.53823	35.7292	1.03333e+07	97.9861	0.0309281	738	1	4	20	4	996	2	2	3	6	45	4	2	NA	NA	10	8	395
51250	B197		Carriage	0.0268187	0.579848	0.222763	13.2894	0.317185	0.292136	5.90922	14.2083	3.98333e+07	66.5377	0.318056	741	1	4	20	3	32	2	2	3	6	45	4	2	NA	NA	10	8	395
51258	B218		Carriage	0.170749	1.54506	0.136363	24.0397	0.107973	0.983803	1.63585	32.5	2.66667e+07	36.4637	0.0949389	4	1	4	20	4	995	2	2	3	6	45	4	2	NA	NA	10	8	395
51266	B246		Carriage	0.512416	0.695058	0.282253	10.4742	0.166494	0.95822	4.68303	32.125	3.33333e+06	64.9786	0.198765	4	1	4	20	4	992	2	2	3	6	45	4	2	NA	NA	10	8	395
51380	R575		Carriage	0.279787	0.673598	0.30956	9.5176	0.164602	0.696567	1.84872	37.25	3.26667e+08	87.3303	0.0844444	4	1	4	20	4	NA	2	2	3	6	45	999	2	NA	NA	10	8	395
54403	B005		Carriage	0.0675458	0.666869	0.271925	8.8925	0.264041	0.0958062	17.1789	27.9375	2.71667e+08	87.305	0.0617733	4	1	4	20	4	997	2	2	3	6	45	4	2	NA	10	10	999	395
54405	B018		Carriage	0.69891	0.793065	0.305712	9.92527	0.0854964	0.569659	3.309	34.125	900000	95.0855	0.023569	4	1	4	20	4	997	2	2	3	6	45	4	2	NA	NA	10	8	395
54412	B064		Carriage	0.0837616	0.677638	0.22682	11.8745	0.250198	0.715972	9.53561	26.8438	2.68667e+08	85.8007	0.026294	4	1	4	20	4	997	2	2	3	6	45	4	2	NA	NA	10	8	395
54421	B103		Carriage	1.21128	0.66653	0.220725	11.8493	0.111245	0.936915	2.20203	43.2188	45000000	54.1923	0.245269	4	1	94	20	4	NA	2	2	3	6	45	4	2	NA	NA	10	8	395
54422	B114		Carriage	0.122461	0.737018	0.297869	9.70773	0.322977	0.208202	6.53324	29.1354	72500000	51.7241	0.120699	4	1	4	20	4	32	2	2	3	6	45	4	2	NA	NA	10	8	395
54439	B343		Carriage	0.166933	0.568453	0.331097	8.39992	0.403996	0.339818	5.80499	36.0729	2.66667e+08	53.9562	0.23409	4	1	4	20	4	32	2	2	3	6	45	4	2	NA	NA	10	8	395
54440	B345		Carriage	0.728909	0.663188	0.251449	10.9657	0.239813	0.494834	3.48503	10.2812	6.33333e+08	96.8611	0.0527962	4	1	4	20	4	32	2	2	3	6	45	4	2	NA	NA	10	8	395
54441	B349		Carriage	0.576205	0.744947	0.251335	9.70417	0.218632	0.393073	3.17505	29.9167	3000000	96.1343	0.240572	4	1	94	20	4	NA	2	2	3	6	45	4	2	NA	NA	10	8	395

## Sheet: genotype_phenotype_ANOVA
row.names (phenotype)	NEIS0054	NEIS0053	NEIS0052	NEIS0049	igr_up_NEIS0055	NEIS2162	NEIS0055	NEIS0056	NEIS0057	NEIS0058	NEIS0066	NEIS0067	NEIS0045	NEIS0046	NEIS0047	NEIS0048	NEIS0062	NEIS0065
Biofilms	0.00390516	0.645333	0.00674577	0.0367695	0.695803	0.00190172	0.490798	1	0.43158	0.679809	0.936421	0.806791	0.603937	0.9018	0.0426136	0.179033	0.802208	0.00871359
BHI_k	0.366335	0.68824	0.286451	0.0501838	0.848592	0.181906	0.700763	1	0.329925	0.603323	0.30716	0.758482	0.894203	0.55838	0.333197	0.892429	0.870158	0.654425
BHI_r	0.325683	0.80813	0.0437647	0.176527	0.289473	0.0857552	0.506739	1	0.778369	0.866119	0.855107	0.543539	0.205432	0.580098	0.0802053	0.558405	0.489134	5.23024e-05
BHI_tmid	0.280336	0.808334	0.218715	0.285308	0.335694	0.0046887	0.472978	1	0.239663	0.361554	0.944005	0.890305	0.975954	0.754854	0.810861	0.453952	0.293532	4.12818e-05
RPMI_k	0.00280169	0.46528	0.161674	0.151541	0.103415	2.08085e-05	0.472145	1	0.930641	0.170708	0.20119	0.333489	0.999692	0.186399	0.44485	0.433307	0.0446694	0.00161545
RPMI_r	0.0251334	0.343787	0.177262	0.723717	0.311959	7.76087e-05	0.652732	1	0.880586	0.979854	0.272828	0.624377	0.439182	0.141359	0.437873	0.0702382	0.138797	0.0104778
RPMI_tmid	0.00641014	0.0975649	0.2986	0.290751	0.0643947	0.870116	0.0944471	1	0.675455	0.909403	0.0241738	0.728787	0.551555	0.19367	0.382369	0.190097	0.378542	0.101373
LDH	0.0227067	0.858307	0.00362292	0.625662	0.0897641	1.24973e-05	0.829016	1	0.975334	0.253809	0.555565	0.0377287	0.896502	0.152517	0.896379	0.456268	0.194483	1.11333e-11
Adhesion	0.185955	0.558811	0.311377	0.641377	0.000785495	0.0845644	0.459293	1	0.678039	0.480483	0.530665	0.0754838	0.583654	0.103209	0.289979	0.486593	0.56732	1.97447e-13
SBAD	0.0401944	0.484962	0.176807	0.202868	0.311503	0.25171	0.398278	1	0.0315174	0.459651	0.490066	0.194458	0.636183	0.834771	0.22318	0.477827	0.189642	0.124588
AD.HI	0.0391789	0.592233	0.592455	0.386083	0.464812	0.000248924	0.457439	1	0.634262	0.0683369	0.330205	0.729984	0.753645	0.851074	0.0657083	0.150433	0.403691	2.812e-08
