# Supplementary material for: High-throughput phenotype-to-genotype testing of meningococcal carriage and disease isolates detects genetic determinants of disease-relevant phenotypic traits
Source: mBio. 2024 Oct 30;15(12):e03059-24. doi: 10.1128/mbio.03059-24 (PMC11633189; doi:10.1128/mbio.03059-24)
Supplement: Data File S4 — SNP and unitig outputs of GWAS analysis. [file mbio.03059-24-s0004.xlsx]

## Sheet: Notes
	The BHIR_SNPs sheet shows significant SNPs (p< 2.37E-04) associated with BHI_r in the SNP-based GWAS.
	The rest of the sheets show significant (p< 7.38E-06) results from the unitig-based GWAS for each of the phenotypes. For each phenotye, there are two sheets showing:- 1) details of the unitig hits; and 2) genes hits within which the unitigs are found.
	Note that both SNP and unitig GWAS assays were performed with 163 MenW cc11 isolates
	Field	Meaning
	variant	sequence of k-mer or ID of variant from VCF or Rtab.
	bp/unitig position	position of the SNP/unitig within the M25419 reference genome
	reference_allele	the base that is found in the reference genome
	alternate_allele	the different base from the reference found at that position
	af	allele frequency. The proportion of samples the variant is present in.
	lrt-pvalue	the p-value from the mixed model association, as given by FaST-LMM.
	beta	the effect size/slope of the variant.
	beta-std-err	the standard error of the fit on beta.
	variant_h2	the variance in phenotype explained by the variant. The ℎ2 for this variant alone.
	Feature_name	Name of the gene within which the unitig is found unless its within the inter-genic region (IGR)
	k-samples (optional)	the samples the variant is present in
	nk-samples (optional)	the samples the variant is not present in
	notes	notes about the fit.
	IGR	intergenic region

## Sheet: BHIR_SNPs
variant	bp position	reference_allele	alternate_allele	af	lrt-pvalue	beta	beta-std-err	variant_h2	Feature_name	flanking gene_upstream	flanking gene_downstream	Annotation in M25419	k-samples	nk-samples	notes
CP016678.1_1351937_T_C	1351937	T	C	0.939	1.67e-06	-0.351	0.0707	0.365	NEIS1263	NEIS1262	NEIS1265	excinuclease ABC subunit C	19968_M10_240514,20057_M10_240671,20154_M10_240817,20158_M10_240821,20196_M11_240035,20216_M11_240057,20226_M11_240067,20247_M11_240099,20288_M11_240168,20368_M11_240305,20424_M11_240389,38520_M15_240722,39320_M15_240629,39326_M15_240638,39328_M15_240640,39331_M15_240643,39335_M15_240648,39337_M15_240651,39340_M15_240657,39341_M15_240658,39344_M15_240661,39345_M15_240662,39346_M15_240664,39352_M1…	39373_M15_240746,39404_M15_240788,39411_M15_240797,41451_M15_240753,41455_M15_240856,41470_M15_240876,41519_M15_240940,42481_M16_240011,44742_M16_240271,47016_M16_240253	Synonymous substitution (His/His)
CP016678.1_167018_A_C	167018	A	C	0.945	4.75e-05	-0.198	0.0474	0.313	NEIS0054 (cssA)	NEIS0053 (cssB)	NEIS0055	N-acetylglucosamine-6-P 2-epimerase	19968_M10_240514,20057_M10_240671,20154_M10_240817,20158_M10_240821,20196_M11_240035,20216_M11_240057,20226_M11_240067,20247_M11_240099,20288_M11_240168,20368_M11_240305,20424_M11_240389,38520_M15_240722,39320_M15_240629,39326_M15_240638,39328_M15_240640,39335_M15_240648,39337_M15_240651,39340_M15_240657,39341_M15_240658,39344_M15_240661,39345_M15_240662,39346_M15_240664,39352_M15_240704,39358_M1…	39331_M15_240643,39356_M15_240718,39435_M15_240844,51148_B091,51151_B135,51154_B167,51166_B285,51170_B394,51188_R980	Non-synonymous substitution (Leu/Val)
CP016678.1_167551_T_C	167551	T	C	0.945	4.75e-05	-0.198	0.0474	0.313	NEIS0054 (cssA)	NEIS0053 (cssB)	NEIS0055	N-acetylglucosamine-6-P 2-epimerase	19968_M10_240514,20057_M10_240671,20154_M10_240817,20158_M10_240821,20196_M11_240035,20216_M11_240057,20226_M11_240067,20247_M11_240099,20288_M11_240168,20368_M11_240305,20424_M11_240389,38520_M15_240722,39320_M15_240629,39326_M15_240638,39328_M15_240640,39335_M15_240648,39337_M15_240651,39340_M15_240657,39341_M15_240658,39344_M15_240661,39345_M15_240662,39346_M15_240664,39352_M15_240704,39358_M1…	39331_M15_240643,39356_M15_240718,39435_M15_240844,51148_B091,51151_B135,51154_B167,51166_B285,51170_B394,51188_R980	Non-synonymous substitution (Tyr/Cys)

## Sheet: Biofilms_Significant_Annotated
variant	Unitig-position	af	filter-pvalue	lrt-pvalue	beta	beta-std-err	variant_h2	Feature_name	k-samples	nk-samples	notes
ACACTATACCGGCCGGATGAAATTGTCCATCTCGTATGCCGTCT	CP016678.1:1272995-1273038	0.0552	0.0469	1.17e-07	0.449	0.0809	0.401	IGR	40322_M15_240852,51145_B003,51148_B091,51153_B141,51159_B240,51163_B256,51173_R191,51177_R779,51185_R941	19968_M10_240514,20057_M10_240671,20154_M10_240817,20158_M10_240821,20196_M11_240035,20216_M11_240057,20226_M11_240067,20247_M11_240099,20288_M11_240168,20368_M11_240305,20424_M11_240389,38520_M15_240722,39320_M15_240629,39326_M15_240638,39328_M15_240640,39331_M15_240643,39335_M15_240648,39337_M15_240651,39340_M15_240657,39341_M15_240658,39344_M15_240661,39345_M15_240662,39346_M15_240664,39352_M1…	IGR upstream NEIS1185 (aspA)
AGACGGCATACGATATGGACAATTTCATCCGGCCGGTATAGTGT	CP016678.1:1272995-1273038	0.926	0.0431	1.44e-06	-0.356	0.071	0.367	IGR	19968_M10_240514,20057_M10_240671,20154_M10_240817,20158_M10_240821,20196_M11_240035,20216_M11_240057,20226_M11_240067,20247_M11_240099,20288_M11_240168,20368_M11_240305,20424_M11_240389,38520_M15_240722,39320_M15_240629,39326_M15_240638,39328_M15_240640,39331_M15_240643,39335_M15_240648,39337_M15_240651,39340_M15_240657,39341_M15_240658,39344_M15_240661,39345_M15_240662,39346_M15_240664,39356_M1…	39352_M15_240704,39365_M15_240730,39396_M15_240779,40322_M15_240852,51145_B003,51148_B091,51153_B141,51159_B240,51163_B256,51173_R191,51177_R779,51185_R941	IGR upstream NEIS1185 (aspA)
CTCTCCCCAACCCTCCCCCACGGGGGAGGGGGCAGGTTGCTGTTGGATTTGCCCGTGCAGATTACTT	CP016678.1:1306581-1306647	0.975	0.213	2.95e-06	-0.59	0.122	0.357	NEIS1214	19968_M10_240514,20057_M10_240671,20154_M10_240817,20158_M10_240821,20196_M11_240035,20216_M11_240057,20226_M11_240067,20247_M11_240099,20288_M11_240168,20368_M11_240305,20424_M11_240389,38520_M15_240722,39320_M15_240629,39326_M15_240638,39328_M15_240640,39331_M15_240643,39335_M15_240648,39337_M15_240651,39340_M15_240657,39341_M15_240658,39344_M15_240661,39345_M15_240662,39346_M15_240664,39352_M1…	51158_B227,51163_B256,51177_R779,51181_R852	Different variations in the nk samples
TGCACCACGTCATTCCTACGAACCTACATCCCGTCAT	CP016678.1:1681650-1681686	0.988	0.0507	4.04e-06	-0.883	0.185	0.352	IGR	19968_M10_240514,20057_M10_240671,20154_M10_240817,20158_M10_240821,20196_M11_240035,20216_M11_240057,20226_M11_240067,20247_M11_240099,20288_M11_240168,20368_M11_240305,20424_M11_240389,38520_M15_240722,39320_M15_240629,39326_M15_240638,39328_M15_240640,39331_M15_240643,39335_M15_240648,39337_M15_240651,39340_M15_240657,39341_M15_240658,39344_M15_240661,39345_M15_240662,39346_M15_240664,39352_M1…	51153_B141,51177_R779	IGR downstream NEIS1550
ATTCCTACGAACCTACATCCCGTCATTCCCAC	CP016678.1:398609-398640	0.988	0.0507	4.04e-06	-0.883	0.185	0.352	IGR	19968_M10_240514,20057_M10_240671,20154_M10_240817,20158_M10_240821,20196_M11_240035,20216_M11_240057,20226_M11_240067,20247_M11_240099,20288_M11_240168,20368_M11_240305,20424_M11_240389,38520_M15_240722,39320_M15_240629,39326_M15_240638,39328_M15_240640,39331_M15_240643,39335_M15_240648,39337_M15_240651,39340_M15_240657,39341_M15_240658,39344_M15_240661,39345_M15_240662,39346_M15_240664,39352_M1…	51153_B141,51177_R779	IGR upstream NEIS1402
CGTCATTCCTACGAACCTACATCCCGTCATTCCC	CP016678.1:398611-398644	0.988	0.0507	4.04e-06	-0.883	0.185	0.352	IGR	19968_M10_240514,20057_M10_240671,20154_M10_240817,20158_M10_240821,20196_M11_240035,20216_M11_240057,20226_M11_240067,20247_M11_240099,20288_M11_240168,20368_M11_240305,20424_M11_240389,38520_M15_240722,39320_M15_240629,39326_M15_240638,39328_M15_240640,39331_M15_240643,39335_M15_240648,39337_M15_240651,39340_M15_240657,39341_M15_240658,39344_M15_240661,39345_M15_240662,39346_M15_240664,39352_M1…	51153_B141,51177_R779	IGR upstream NEIS1402
CCCCTGTTGTCCATGTTCAAAGCCGTCCTGCTC	CP016678.1:979817-979849	0.975	0.208	4.34e-06	-0.568	0.119	0.351	A6L86_05265	19968_M10_240514,20057_M10_240671,20154_M10_240817,20158_M10_240821,20196_M11_240035,20216_M11_240057,20226_M11_240067,20247_M11_240099,20288_M11_240168,20368_M11_240305,20424_M11_240389,38520_M15_240722,39320_M15_240629,39326_M15_240638,39328_M15_240640,39331_M15_240643,39335_M15_240648,39337_M15_240651,39340_M15_240657,39341_M15_240658,39344_M15_240661,39345_M15_240662,39346_M15_240664,39352_M1…	51145_B003,51154_B167,51163_B256,51177_R779	Synonymous substitution
CAGGGATGCCAAAATCAATGCCCCCCCCCCGAATCTGCATACCGGAGACT	CP016678.1:2058563-2058612	0.693	0.00104	4.67e-06	-0.191	0.0404	0.35	NEIS1943	19968_M10_240514,20057_M10_240671,20158_M10_240821,20247_M11_240099,20288_M11_240168,20368_M11_240305,38520_M15_240722,39320_M15_240629,39326_M15_240638,39328_M15_240640,39335_M15_240648,39337_M15_240651,39340_M15_240657,39341_M15_240658,39356_M15_240718,39358_M15_240720,39365_M15_240730,39369_M15_240742,39373_M15_240746,39395_M15_240778,39396_M15_240779,39398_M15_240782,39404_M15_240788,39408_M1…	20154_M10_240817,20196_M11_240035,20216_M11_240057,20226_M11_240067,20424_M11_240389,39331_M15_240643,39344_M15_240661,39345_M15_240662,39346_M15_240664,39352_M15_240704,39368_M15_240740,39385_M15_240762,39436_M15_240845,40322_M15_240852,41462_M15_240864,41494_M15_240905,41547_M15_240983,41552_M15_240988,42476_M16_240005,42482_M16_240013,42525_M16_240065,42532_M16_240072,42533_M16_240073,42552_M1…	varying number of C repeat tract
CCGTCGGGCATCTGCAGCCGTCATTCCCGCG	CP016678.1:996732-996762	0.969	0.193	6.06e-06	-0.509	0.109	0.346	IGR	19968_M10_240514,20057_M10_240671,20154_M10_240817,20158_M10_240821,20196_M11_240035,20216_M11_240057,20226_M11_240067,20247_M11_240099,20288_M11_240168,20368_M11_240305,20424_M11_240389,38520_M15_240722,39320_M15_240629,39326_M15_240638,39328_M15_240640,39331_M15_240643,39335_M15_240648,39337_M15_240651,39340_M15_240657,39341_M15_240658,39344_M15_240661,39345_M15_240662,39346_M15_240664,39352_M1…	51148_B091,51163_B256,51188_R980,51250_B197,51266_B246	IGR upstream NEIS1719 (Opa)
TCCCCTAAATGTCTTGGTGGGAATTTAGGGAAT	CP016678.1:197728-197760	0.957	0.135	6.62e-06	-0.433	0.0929	0.345	A6L86_01060	19968_M10_240514,20057_M10_240671,20154_M10_240817,20158_M10_240821,20196_M11_240035,20216_M11_240057,20226_M11_240067,20247_M11_240099,20288_M11_240168,20368_M11_240305,20424_M11_240389,38520_M15_240722,39320_M15_240629,39326_M15_240638,39328_M15_240640,39331_M15_240643,39335_M15_240648,39337_M15_240651,39340_M15_240657,39341_M15_240658,39344_M15_240661,39346_M15_240664,39352_M15_240704,39356_M1…	39345_M15_240662,39365_M15_240730,39408_M15_240794,51163_B256,51171_B396,51177_R779,54405_B018	Non synonymous sustitution in position 197730 (Glu/Gly)

## Sheet: Biofilms_Gene_Hits
gene	hits	maxp	avg_af	avg_maf	avg_beta	Gene_name_in_ CP016678.1	flanking gene_upstream	flanking gene_downstream	Gene category	Gene_function_in_CP016678.1
cds-ANX89263.1|cds-A6L86_05265	1	5.36251	0.975	0.025	0.568	A6L86_05265	NEIS0883	NEIS0897	Multi copy	transposase
cds-ANX88450.1	2	5.53018	0.975	0.025	0.59	NEIS1214	NEIS1213	NEIS1216	Single copy	transcription-repair coupling factor
cds-ANX89083.1	1	5.33068	0.693	0.307	0.191	NEIS1943	NEIS1942	NEIS1944	Single copy	peptidase S8
cds-ANX87421.1	1	5.17914	0.957	0.043	0.433	A6L86_01060	NEIS0086	NEIS0089	Single copy	hypothetical protein

## Sheet: BHI_k_Significant_Annotated
variant	Unitig position	af	filter-pvalue	lrt-pvalue	beta	beta-std-err	variant_h2	Feature_name	k-samples	nk-samples	notes
AAGAAACCGTTTTACCCGATAAGTTTCCGCA	CP016678.1:1835743-1835773	0.988	0.391	3.57e-10	-0.484	0.0723	0.466	IGR	19968_M10_240514,20057_M10_240671,20154_M10_240817,20158_M10_240821,20196_M11_240035,20216_M11_240057,20226_M11_240067,20247_M11_240099,20288_M11_240168,20368_M11_240305,20424_M11_240389,38520_M15_240722,39320_M15_240629,39326_M15_240638,39328_M15_240640,39331_M15_240643,39335_M15_240648,39337_M15_240651,39340_M15_240657,39341_M15_240658,39344_M15_240661,39345_M15_240662,39346_M15_240664,39352_M1…	51169_B366,51258_B218	IGR upstream NEIS1691 (tbpB)
CCTCTAATCAACACCGTCGTTTTCTATAGTGGATTAACAAAAACCAGTACGG	CP016678.1:109035-109086	0.988	0.424	2.65e-09	-0.462	0.0732	0.445	NEIS0005	19968_M10_240514,20057_M10_240671,20154_M10_240817,20158_M10_240821,20196_M11_240035,20216_M11_240057,20226_M11_240067,20247_M11_240099,20288_M11_240168,20368_M11_240305,20424_M11_240389,38520_M15_240722,39320_M15_240629,39326_M15_240638,39328_M15_240640,39331_M15_240643,39335_M15_240648,39337_M15_240651,39340_M15_240657,39341_M15_240658,39344_M15_240661,39345_M15_240662,39346_M15_240664,39352_M1…	51151_B135,51258_B218	Non synonymous substitution at position 109055 (Gly/Glu) and 109043 (Thr/Asn)
CCAGTACGGCGTTGCCTCGCCTTAGCTCAAC	CP016678.1:109013-109043	0.988	0.424	2.65e-09	-0.462	0.0732	0.445	NEIS0005	19968_M10_240514,20057_M10_240671,20154_M10_240817,20158_M10_240821,20196_M11_240035,20216_M11_240057,20226_M11_240067,20247_M11_240099,20288_M11_240168,20368_M11_240305,20424_M11_240389,38520_M15_240722,39320_M15_240629,39326_M15_240638,39328_M15_240640,39331_M15_240643,39335_M15_240648,39337_M15_240651,39340_M15_240657,39341_M15_240658,39344_M15_240661,39345_M15_240662,39346_M15_240664,39352_M1…	51151_B135,51258_B218	Non synonymous substitution at position 109043 (Thr/Asn)
AGTCATTTCCGATAGATTCCCGCCGCGTCAG	CP016678.1:492213-492243	0.988	0.533	5.2e-07	-0.394	0.0754	0.381	IGR	19968_M10_240514,20057_M10_240671,20154_M10_240817,20158_M10_240821,20196_M11_240035,20216_M11_240057,20226_M11_240067,20247_M11_240099,20288_M11_240168,20368_M11_240305,20424_M11_240389,38520_M15_240722,39320_M15_240629,39326_M15_240638,39328_M15_240640,39331_M15_240643,39335_M15_240648,39337_M15_240651,39340_M15_240657,39341_M15_240658,39344_M15_240661,39345_M15_240662,39346_M15_240664,39352_M1…	51258_B218,51380_R575	IGR upstream NEIS0384 (lspA)
CCTGACGCGGCGGGAATCTATCGGAAATGAC	CP016678.1:1511066-1511096	0.988	0.533	5.2e-07	-0.394	0.0754	0.381	IGR	19968_M10_240514,20057_M10_240671,20154_M10_240817,20158_M10_240821,20196_M11_240035,20216_M11_240057,20226_M11_240067,20247_M11_240099,20288_M11_240168,20368_M11_240305,20424_M11_240389,38520_M15_240722,39320_M15_240629,39326_M15_240638,39328_M15_240640,39331_M15_240643,39335_M15_240648,39337_M15_240651,39340_M15_240657,39341_M15_240658,39344_M15_240661,39345_M15_240662,39346_M15_240664,39352_M1…	51258_B218,51380_R575	IGR upstream NEIS1402
CAGTCATTTCCGATAGATTCCCGCCGCGTCA	CP016678.1:1857102-1857132	0.988	0.533	5.2e-07	-0.394	0.0754	0.381	IGR	19968_M10_240514,20057_M10_240671,20154_M10_240817,20158_M10_240821,20196_M11_240035,20216_M11_240057,20226_M11_240067,20247_M11_240099,20288_M11_240168,20368_M11_240305,20424_M11_240389,38520_M15_240722,39320_M15_240629,39326_M15_240638,39328_M15_240640,39331_M15_240643,39335_M15_240648,39337_M15_240651,39340_M15_240657,39341_M15_240658,39344_M15_240661,39345_M15_240662,39346_M15_240664,39352_M1…	51258_B218,51380_R575	IGR downstream NEIS1720
CCCCTGACGCGGCGGGAATCTATCGGAAATGA	CP016678.1:1857098-1857129	0.988	0.533	5.2e-07	-0.394	0.0754	0.381	IGR	19968_M10_240514,20057_M10_240671,20154_M10_240817,20158_M10_240821,20196_M11_240035,20216_M11_240057,20226_M11_240067,20247_M11_240099,20288_M11_240168,20368_M11_240305,20424_M11_240389,38520_M15_240722,39320_M15_240629,39326_M15_240638,39328_M15_240640,39331_M15_240643,39335_M15_240648,39337_M15_240651,39340_M15_240657,39341_M15_240658,39344_M15_240661,39345_M15_240662,39346_M15_240664,39352_M1…	51258_B218,51380_R575	IGR downstream NEIS1720

## Sheet: BHI_k_Gene_Hits
gene	hits	maxp	avg_af	avg_maf	avg_beta	Gene_name_in_ CP016678.1	flanking gene_upstream	flanking gene_downstream	Gene category	Gene_function_in_CP016678.1
cds-ANX89190.1	2	8.57675	0.988	0.012	0.462	NEIS0005	NEIS0006	NEIS0004	Single copy	putative membrane protein

## Sheet: BHI_r_Significant_Annotated
variant	Unitig position	af	filter-pvalue	lrt-pvalue	beta	beta-std-err	variant_h2	Feature_name	k-samples	nk-samples	notes
TTCATATTCGCCCGACTCGACAAACTGCCGATTATGGGCAAGGATGTTATCCAACTCGCTC	CP016678.1:2144285-2144345	0.951	0.356	3.24e-11	-0.534	0.0748	0.49	NEIS2004	19968_M10_240514,20154_M10_240817,20158_M10_240821,20196_M11_240035,20216_M11_240057,20226_M11_240067,20247_M11_240099,20288_M11_240168,20368_M11_240305,38520_M15_240722,39320_M15_240629,39326_M15_240638,39328_M15_240640,39331_M15_240643,39335_M15_240648,39337_M15_240651,39340_M15_240657,39341_M15_240658,39344_M15_240661,39345_M15_240662,39346_M15_240664,39352_M15_240704,39356_M15_240718,39358_M1…	20057_M10_240671,20424_M11_240389,39435_M15_240844,41515_M15_240936,51152_B139,51153_B141,51177_R779,51190_R998	Synonymous substitution
CCGTTTATGCGACGAAATTTGATCACGGCATTCCTGAATACGCCATGATCGAACCCCATCTTGTCGATCAACACCGGACGCTGAAAAAACTACGCTCATTCCTCTTTTCAAGTCGGCTCGCTCAAACCAGAAAAAACAGTGCCGCCAAACTGATTGCCTGCCACCACGCCGATTACGCCGACCTCCTCATCTGCGGCGGCACACACTTGGGCTACCTGCACCATATGGCGCAAAAACCGAACCTGCTCGACCGTCTCGCCATACGCCGCAACCGCAGCAACTACGCCACCGCCAAACTGATTATGGCGCATTCCCATATGATGCGGCGCGAACTGGTCGGACTGTACGGCGTTCCCCCTGAAAGAATCCAAGTC	CP016678.1:2151812-2152185	0.975	0.194	6.72e-11	-0.287	0.041	0.483	NEIS2011 (lgtG)	19968_M10_240514,20057_M10_240671,20154_M10_240817,20158_M10_240821,20196_M11_240035,20216_M11_240057,20226_M11_240067,20247_M11_240099,20288_M11_240168,20368_M11_240305,20424_M11_240389,38520_M15_240722,39320_M15_240629,39326_M15_240638,39328_M15_240640,39331_M15_240643,39335_M15_240648,39337_M15_240651,39340_M15_240657,39341_M15_240658,39344_M15_240661,39345_M15_240662,39346_M15_240664,39352_M1…	39368_M15_240740,39435_M15_240844,41525_M15_240952,44742_M16_240271	variation on the PV repeat tract (C)
AGGTTCGGCAACCGTCGCCCTGACCACCGCTGCCGCGCTGATGG	CP016678.1:2147420-2147463	0.988	0.494	1.14e-10	-0.502	0.0728	0.478	NEIS2006 (gntP)	19968_M10_240514,20057_M10_240671,20154_M10_240817,20158_M10_240821,20196_M11_240035,20216_M11_240057,20226_M11_240067,20247_M11_240099,20288_M11_240168,20368_M11_240305,20424_M11_240389,38520_M15_240722,39320_M15_240629,39326_M15_240638,39328_M15_240640,39331_M15_240643,39335_M15_240648,39337_M15_240651,39340_M15_240657,39341_M15_240658,39344_M15_240661,39345_M15_240662,39346_M15_240664,39352_M1…	39435_M15_240844,41494_M15_240905	Different variations in the two nk samples
GCGGCAAAACTTTTGGATATTACCCTGACCACG	CP016678.1:88274-88306	0.902	0.419	2.09e-09	-0.424	0.0667	0.448	NEIS2138	19968_M10_240514,20057_M10_240671,20154_M10_240817,20158_M10_240821,20196_M11_240035,20216_M11_240057,20226_M11_240067,20247_M11_240099,20288_M11_240168,20368_M11_240305,20424_M11_240389,38520_M15_240722,39320_M15_240629,39326_M15_240638,39328_M15_240640,39331_M15_240643,39335_M15_240648,39337_M15_240651,39340_M15_240657,39341_M15_240658,39344_M15_240661,39345_M15_240662,39346_M15_240664,39352_M1…	39435_M15_240844,51145_B003,51147_B021,51159_B240,51160_B243,51161_B251,51162_B253,51163_B256,51164_B264,51169_B366,51180_R838,51187_R958,54403_B005,54405_B018,54439_B343,54440_B345	Non synonymous substitution at position 88304 (Thr/Ala)
CGTGGGCCTGCAAGAGTTTGGTCGCACACTACG	CP016678.1:668127-668159	0.988	0.483	3.34e-09	-0.414	0.0661	0.442	NEIS0539 (pglL	19968_M10_240514,20057_M10_240671,20154_M10_240817,20158_M10_240821,20196_M11_240035,20216_M11_240057,20226_M11_240067,20247_M11_240099,20288_M11_240168,20368_M11_240305,20424_M11_240389,38520_M15_240722,39320_M15_240629,39326_M15_240638,39328_M15_240640,39331_M15_240643,39335_M15_240648,39337_M15_240651,39340_M15_240657,39341_M15_240658,39344_M15_240661,39345_M15_240662,39346_M15_240664,39352_M1…	39373_M15_240746,39435_M15_240844	Different variations in the two nk samples
ATGCGGTAGAAGCGGCAAAACTTTTGGATATTA	CP016678.1:88263-88295	0.988	0.471	2.07e-08	-0.392	0.0665	0.422	NEIS2138	19968_M10_240514,20057_M10_240671,20154_M10_240817,20158_M10_240821,20196_M11_240035,20216_M11_240057,20226_M11_240067,20247_M11_240099,20288_M11_240168,20368_M11_240305,20424_M11_240389,38520_M15_240722,39320_M15_240629,39326_M15_240638,39328_M15_240640,39331_M15_240643,39335_M15_240648,39337_M15_240651,39340_M15_240657,39341_M15_240658,39344_M15_240661,39345_M15_240662,39346_M15_240664,39352_M1…	39435_M15_240844,41481_M15_240888	Different variations in the two nk samples
GGCTTGGGCAGTTTTGAAGTGGACAGCGTCAGGCGGATTTCCGCCTTGGTTTC	CP016678.1:210638-210690	0.975	0.357	2.19e-08	-0.388	0.066	0.421	NEIS0105	19968_M10_240514,20057_M10_240671,20154_M10_240817,20158_M10_240821,20196_M11_240035,20216_M11_240057,20226_M11_240067,20247_M11_240099,20288_M11_240168,20368_M11_240305,20424_M11_240389,38520_M15_240722,39320_M15_240629,39326_M15_240638,39328_M15_240640,39331_M15_240643,39335_M15_240648,39337_M15_240651,39340_M15_240657,39341_M15_240658,39344_M15_240661,39345_M15_240662,39346_M15_240664,39352_M1…	39365_M15_240730,39408_M15_240794,39435_M15_240844,41515_M15_240936	Non synonymous substitution at position 210662/3 (Thr/Leu)
TATTTTATCATGTAAATACAAAAGGCTGCCCGATCCGCAATCAGACGGCATCTTT	CP016678.1:876908-876962	0.988	0.489	2.2e-08	-0.467	0.0793	0.421	NEIS3039	19968_M10_240514,20057_M10_240671,20154_M10_240817,20158_M10_240821,20196_M11_240035,20216_M11_240057,20226_M11_240067,20247_M11_240099,20288_M11_240168,20368_M11_240305,20424_M11_240389,38520_M15_240722,39320_M15_240629,39326_M15_240638,39328_M15_240640,39331_M15_240643,39335_M15_240648,39337_M15_240651,39340_M15_240657,39341_M15_240658,39344_M15_240661,39345_M15_240662,39346_M15_240664,39352_M1…	42595_M16_240163,44742_M16_240271	Different variations in the two nk samples
GGCAGTATCAGCACGACGTGAACCAAAGCCAG	CP016678.1:173054-173085	0.982	0.421	2.66e-08	-0.395	0.0674	0.419	NEIS0059	19968_M10_240514,20057_M10_240671,20154_M10_240817,20158_M10_240821,20196_M11_240035,20216_M11_240057,20226_M11_240067,20247_M11_240099,20288_M11_240168,20368_M11_240305,20424_M11_240389,38520_M15_240722,39320_M15_240629,39326_M15_240638,39328_M15_240640,39331_M15_240643,39335_M15_240648,39337_M15_240651,39340_M15_240657,39341_M15_240658,39344_M15_240661,39345_M15_240662,39346_M15_240664,39352_M1…	39435_M15_240844,41549_M15_240985,42478_M16_240008	Different variations in the nk samples
TCGATATAGCGGATTAACAAAAATCAGGACA	CP016678.1:1196745-1196775	0.988	0.482	3.72e-08	-0.382	0.066	0.415	A6L86_06490	19968_M10_240514,20057_M10_240671,20154_M10_240817,20158_M10_240821,20196_M11_240035,20216_M11_240057,20226_M11_240067,20247_M11_240099,20288_M11_240168,20368_M11_240305,20424_M11_240389,38520_M15_240722,39320_M15_240629,39326_M15_240638,39328_M15_240640,39331_M15_240643,39335_M15_240648,39337_M15_240651,39340_M15_240657,39341_M15_240658,39344_M15_240661,39345_M15_240662,39346_M15_240664,39352_M1…	39435_M15_240844,41455_M15_240856	Different variations in the two nk samples
CAAAAATCAGGACAAGGCGACGAAGCCGCATA	CP016678.1:1522292-1522323	0.988	0.482	3.72e-08	-0.382	0.066	0.415	IGR	19968_M10_240514,20057_M10_240671,20154_M10_240817,20158_M10_240821,20196_M11_240035,20216_M11_240057,20226_M11_240067,20247_M11_240099,20288_M11_240168,20368_M11_240305,20424_M11_240389,38520_M15_240722,39320_M15_240629,39326_M15_240638,39328_M15_240640,39331_M15_240643,39335_M15_240648,39337_M15_240651,39340_M15_240657,39341_M15_240658,39344_M15_240661,39345_M15_240662,39346_M15_240664,39352_M1…	39435_M15_240844,41455_M15_240856	IGR upstream NEIS1411
TCATTTTCTGAAAAATTCAAATCGATATAGCGGATTAACAAAAATCAGGAC	CP016678.1:1522254-1522304	0.988	0.482	3.72e-08	-0.382	0.066	0.415	IGR	19968_M10_240514,20057_M10_240671,20154_M10_240817,20158_M10_240821,20196_M11_240035,20216_M11_240057,20226_M11_240067,20247_M11_240099,20288_M11_240168,20368_M11_240305,20424_M11_240389,38520_M15_240722,39320_M15_240629,39326_M15_240638,39328_M15_240640,39331_M15_240643,39335_M15_240648,39337_M15_240651,39340_M15_240657,39341_M15_240658,39344_M15_240661,39345_M15_240662,39346_M15_240664,39352_M1…	39435_M15_240844,41455_M15_240856	IGR upstream NEIS1411
CGATATAGCGGATTAACAAAAATCAGGACAA	CP016678.1:1196746-1196776	0.988	0.482	3.72e-08	-0.382	0.066	0.415	A6L86_06490	19968_M10_240514,20057_M10_240671,20154_M10_240817,20158_M10_240821,20196_M11_240035,20216_M11_240057,20226_M11_240067,20247_M11_240099,20288_M11_240168,20368_M11_240305,20424_M11_240389,38520_M15_240722,39320_M15_240629,39326_M15_240638,39328_M15_240640,39331_M15_240643,39335_M15_240648,39337_M15_240651,39340_M15_240657,39341_M15_240658,39344_M15_240661,39345_M15_240662,39346_M15_240664,39352_M1…	39435_M15_240844,41455_M15_240856	Different variations in the two nk samples
CTGCGCCAGCATCAAATCCGCCGCGCCTGCTGATGCAGGGATGAAAACCGCCG	CP016678.1:2181121-2181173	0.988	0.476	4.42e-08	-0.362	0.063	0.413	NEIS2028	19968_M10_240514,20057_M10_240671,20154_M10_240817,20158_M10_240821,20196_M11_240035,20216_M11_240057,20226_M11_240067,20247_M11_240099,20288_M11_240168,20368_M11_240305,20424_M11_240389,38520_M15_240722,39320_M15_240629,39326_M15_240638,39328_M15_240640,39331_M15_240643,39335_M15_240648,39337_M15_240651,39340_M15_240657,39341_M15_240658,39344_M15_240661,39345_M15_240662,39346_M15_240664,39352_M1…	39435_M15_240844,42476_M16_240005	Different variations in the two nk samples
GCCGGTTGCCCGAAGCGAATTGCAGCCCGGGGATATGGTGTTTTTCCGCACGCTCGGCGG	CP016678.1:2114837-2114896	0.988	0.481	6.46e-08	-0.442	0.078	0.408	NEIS1978	19968_M10_240514,20057_M10_240671,20154_M10_240817,20158_M10_240821,20196_M11_240035,20216_M11_240057,20226_M11_240067,20247_M11_240099,20288_M11_240168,20368_M11_240305,20424_M11_240389,38520_M15_240722,39320_M15_240629,39326_M15_240638,39328_M15_240640,39331_M15_240643,39335_M15_240648,39337_M15_240651,39340_M15_240657,39341_M15_240658,39344_M15_240661,39345_M15_240662,39346_M15_240664,39352_M1…	44714_M16_240231,44742_M16_240271	Different variations in the two nk samples
GGCTGGAAACGCCGTCCAATCCGCTTTTGCGCTTGGTAGACATCAAAGCGCTTGCCGCGAA	CP016678.1:867963-868023	0.988	0.501	1.03e-07	-0.433	0.0776	0.402	NEIS0754	19968_M10_240514,20057_M10_240671,20154_M10_240817,20158_M10_240821,20196_M11_240035,20216_M11_240057,20226_M11_240067,20247_M11_240099,20288_M11_240168,20368_M11_240305,38520_M15_240722,39320_M15_240629,39326_M15_240638,39328_M15_240640,39331_M15_240643,39335_M15_240648,39337_M15_240651,39340_M15_240657,39341_M15_240658,39344_M15_240661,39345_M15_240662,39346_M15_240664,39352_M15_240704,39356_M1…	20424_M11_240389,44742_M16_240271	Different variations in the two nk samples
CAAGTGAATCGGTTCCGTACTATCTGTACTTTCTGCGGCTT	CP016678.1:1527339-1527379	0.0613	0.0942	1.95e-07	0.168	0.031	0.394	IGR	39337_M15_240651,39340_M15_240657,39365_M15_240730,39385_M15_240762,39396_M15_240779,39430_M15_240830,39435_M15_240844,41515_M15_240936,42595_M16_240163,44742_M16_240271	19968_M10_240514,20057_M10_240671,20154_M10_240817,20158_M10_240821,20196_M11_240035,20216_M11_240057,20226_M11_240067,20247_M11_240099,20288_M11_240168,20368_M11_240305,20424_M11_240389,38520_M15_240722,39320_M15_240629,39326_M15_240638,39328_M15_240640,39331_M15_240643,39335_M15_240648,39341_M15_240658,39344_M15_240661,39345_M15_240662,39346_M15_240664,39352_M15_240704,39356_M15_240718,39358_M1…	IGR downstream NEIS1417
GTTCCGTACTATCTGTACTTTCTGCGGCTTCGTCGCCTTGTCC	CP016678.1:1735187-1735229	0.0613	0.0942	1.95e-07	0.168	0.031	0.394	IGR	39337_M15_240651,39340_M15_240657,39365_M15_240730,39385_M15_240762,39396_M15_240779,39430_M15_240830,39435_M15_240844,41515_M15_240936,42595_M16_240163,44742_M16_240271	19968_M10_240514,20057_M10_240671,20154_M10_240817,20158_M10_240821,20196_M11_240035,20216_M11_240057,20226_M11_240067,20247_M11_240099,20288_M11_240168,20368_M11_240305,20424_M11_240389,38520_M15_240722,39320_M15_240629,39326_M15_240638,39328_M15_240640,39331_M15_240643,39335_M15_240648,39341_M15_240658,39344_M15_240661,39345_M15_240662,39346_M15_240664,39352_M15_240704,39356_M15_240718,39358_M1…	IGR downstream NEIS1595
CGTGGGCGGCGGTTCGCCTTCTTTTTTGCCAGAGAAGTGCCGGGAGTAATTTTCGATGCCT	CP016678.1:1357267-1357327	0.951	0.369	2.99e-07	-0.393	0.0735	0.388	NEIS1269	19968_M10_240514,20154_M10_240817,20158_M10_240821,20196_M11_240035,20216_M11_240057,20226_M11_240067,20247_M11_240099,20288_M11_240168,20368_M11_240305,38520_M15_240722,39320_M15_240629,39326_M15_240638,39328_M15_240640,39331_M15_240643,39335_M15_240648,39337_M15_240651,39340_M15_240657,39341_M15_240658,39344_M15_240661,39345_M15_240662,39346_M15_240664,39352_M15_240704,39356_M15_240718,39358_M1…	20057_M10_240671,20424_M11_240389,41515_M15_240936,44742_M16_240271,51152_B139,51153_B141,51177_R779,51190_R998	Synonymous substitution
AAAATCAGGACAAGGCGACGAAGCCGCATACAGT	CP016678.1:1522294-1522327	0.982	0.387	3.78e-07	-0.325	0.0613	0.385	IGR	19968_M10_240514,20057_M10_240671,20154_M10_240817,20158_M10_240821,20196_M11_240035,20216_M11_240057,20226_M11_240067,20247_M11_240099,20288_M11_240168,20368_M11_240305,20424_M11_240389,38520_M15_240722,39320_M15_240629,39326_M15_240638,39328_M15_240640,39331_M15_240643,39335_M15_240648,39337_M15_240651,39340_M15_240657,39341_M15_240658,39344_M15_240661,39345_M15_240662,39346_M15_240664,39352_M1…	39435_M15_240844,41455_M15_240856,41515_M15_240936	IGR upstream NEIS1411
GCAGGTTATAGCCCGATTCCAAAGCAGCGGCAAACACTTGG	CP016678.1:1733189-1733229	0.988	0.515	4.52e-07	-0.369	0.0702	0.383	NEIS1594	19968_M10_240514,20057_M10_240671,20154_M10_240817,20158_M10_240821,20196_M11_240035,20216_M11_240057,20226_M11_240067,20247_M11_240099,20288_M11_240168,20368_M11_240305,20424_M11_240389,38520_M15_240722,39320_M15_240629,39326_M15_240638,39328_M15_240640,39331_M15_240643,39335_M15_240648,39337_M15_240651,39340_M15_240657,39341_M15_240658,39344_M15_240661,39345_M15_240662,39346_M15_240664,39352_M1…	39435_M15_240844,41478_M15_240885	Different variations in the two nk samples
GACGGCATTTGGTTCATCGCAAACACGCCTACGGGTAGGCGATATAGGCATAAGC	CP016678.1:869382-869436	0.963	0.403	7.37e-07	-0.371	0.072	0.376	NEIS0755	19968_M10_240514,20154_M10_240817,20158_M10_240821,20196_M11_240035,20216_M11_240057,20226_M11_240067,20247_M11_240099,20288_M11_240168,20368_M11_240305,20424_M11_240389,38520_M15_240722,39320_M15_240629,39326_M15_240638,39328_M15_240640,39331_M15_240643,39335_M15_240648,39337_M15_240651,39340_M15_240657,39341_M15_240658,39344_M15_240661,39345_M15_240662,39346_M15_240664,39352_M15_240704,39356_M1…	20057_M10_240671,44742_M16_240271,51152_B139,51153_B141,51177_R779,51190_R998	Incomplete sequences
GGACAAGGCGACGAAGCCGCAGAAAGTACAA	CP016678.1:1382682-1382712	0.939	0.106	1.08e-06	-0.152	0.03	0.371	IGR	19968_M10_240514,20057_M10_240671,20154_M10_240817,20158_M10_240821,20196_M11_240035,20216_M11_240057,20226_M11_240067,20247_M11_240099,20288_M11_240168,20368_M11_240305,20424_M11_240389,38520_M15_240722,39320_M15_240629,39326_M15_240638,39328_M15_240640,39331_M15_240643,39335_M15_240648,39341_M15_240658,39344_M15_240661,39345_M15_240662,39346_M15_240664,39352_M15_240704,39356_M15_240718,39358_M1…	39337_M15_240651,39340_M15_240657,39365_M15_240730,39385_M15_240762,39396_M15_240779,39430_M15_240830,39435_M15_240844,42595_M16_240163,44742_M16_240271,51169_B366	IGR upstream NEIS1287
GAACAGCAGGCGGCACGCATTACCATCCTGCTGAACA	CP016678.1:870765-870801	0.988	0.494	1.31e-06	-0.339	0.0674	0.368	NEIS0757	19968_M10_240514,20057_M10_240671,20154_M10_240817,20158_M10_240821,20196_M11_240035,20216_M11_240057,20226_M11_240067,20247_M11_240099,20288_M11_240168,20368_M11_240305,20424_M11_240389,38520_M15_240722,39320_M15_240629,39326_M15_240638,39328_M15_240640,39331_M15_240643,39335_M15_240648,39337_M15_240651,39340_M15_240657,39341_M15_240658,39344_M15_240661,39345_M15_240662,39346_M15_240664,39352_M1…	42553_M16_240112,44742_M16_240271	Different variations in the two nk samples
CGCGCATCGCATTGATGGTAAAACAGGTTCGCCACATCGAAACCACCATCACCCGCTCCGA	CP016678.1:1351615-1351675	0.939	0.34	1.67e-06	-0.351	0.0707	0.365	NEIS1263	19968_M10_240514,20057_M10_240671,20154_M10_240817,20158_M10_240821,20196_M11_240035,20216_M11_240057,20226_M11_240067,20247_M11_240099,20288_M11_240168,20368_M11_240305,20424_M11_240389,38520_M15_240722,39320_M15_240629,39326_M15_240638,39328_M15_240640,39331_M15_240643,39335_M15_240648,39337_M15_240651,39340_M15_240657,39341_M15_240658,39344_M15_240661,39345_M15_240662,39346_M15_240664,39352_M1…	39373_M15_240746,39404_M15_240788,39411_M15_240797,41451_M15_240753,41455_M15_240856,41470_M15_240876,41519_M15_240940,42481_M16_240011,44742_M16_240271,47016_M16_240253	Non synonymous substitution at position 1351645 (Arg/His)
GCCTTTTACCGGCGAAGTCTTCCGCCTGCCCCCGCACAGCCCCGCCCTGCACCTTCTGCAAACCGTGCGCGACGAATCACACCGCTTTGCCATTACAGGCCACCGCAAAAAACGCGACAAAGCACGCGTTACCTCGTCCCTCAGCGACATCCCCGGCGTGGGCAGCAAACGCCGCCAAGCCCTACTCACC	CP016678.1:1352993-1353182	0.939	0.34	1.67e-06	-0.351	0.0707	0.365	NEIS1263	19968_M10_240514,20057_M10_240671,20154_M10_240817,20158_M10_240821,20196_M11_240035,20216_M11_240057,20226_M11_240067,20247_M11_240099,20288_M11_240168,20368_M11_240305,20424_M11_240389,38520_M15_240722,39320_M15_240629,39326_M15_240638,39328_M15_240640,39331_M15_240643,39335_M15_240648,39337_M15_240651,39340_M15_240657,39341_M15_240658,39344_M15_240661,39345_M15_240662,39346_M15_240664,39352_M1…	39373_M15_240746,39404_M15_240788,39411_M15_240797,41451_M15_240753,41455_M15_240856,41470_M15_240876,41519_M15_240940,42481_M16_240011,44742_M16_240271,47016_M16_240253	Non synonymous substitution at position 1353027 (His/Asn)
CATTCCTTTGGTCGGTATCGCCAAAGGCCCGGAGCGCAAAGCCGGTATG	CP016678.1:1352930-1352978	0.939	0.34	1.67e-06	-0.351	0.0707	0.365	NEIS1263	19968_M10_240514,20057_M10_240671,20154_M10_240817,20158_M10_240821,20196_M11_240035,20216_M11_240057,20226_M11_240067,20247_M11_240099,20288_M11_240168,20368_M11_240305,20424_M11_240389,38520_M15_240722,39320_M15_240629,39326_M15_240638,39328_M15_240640,39331_M15_240643,39335_M15_240648,39337_M15_240651,39340_M15_240657,39341_M15_240658,39344_M15_240661,39345_M15_240662,39346_M15_240664,39352_M1…	39373_M15_240746,39404_M15_240788,39411_M15_240797,41451_M15_240753,41455_M15_240856,41470_M15_240876,41519_M15_240940,42481_M16_240011,44742_M16_240271,47016_M16_240253	Synonymous substitution
CCTGCAACAAAGCAGCCAGCAACACCGCATCGACGAACTCGCCAAAATCCTCGGTATGGATTCAGACGGCCTCAACCGCCTCGAA	CP016678.1:1352561-1352645	0.939	0.34	1.67e-06	-0.351	0.0707	0.365	NEIS1263	19968_M10_240514,20057_M10_240671,20154_M10_240817,20158_M10_240821,20196_M11_240035,20216_M11_240057,20226_M11_240067,20247_M11_240099,20288_M11_240168,20368_M11_240305,20424_M11_240389,38520_M15_240722,39320_M15_240629,39326_M15_240638,39328_M15_240640,39331_M15_240643,39335_M15_240648,39337_M15_240651,39340_M15_240657,39341_M15_240658,39344_M15_240661,39345_M15_240662,39346_M15_240664,39352_M1…	39373_M15_240746,39404_M15_240788,39411_M15_240797,41451_M15_240753,41455_M15_240856,41470_M15_240876,41519_M15_240940,42481_M16_240011,44742_M16_240271,47016_M16_240253	Synonymous substitution
ACACGGCAAGCAGATGCAATTTGTCACCAAAACCATAGGCGAACGCAAAGTCTGG	CP016678.1:1352459-1352513	0.939	0.34	1.67e-06	-0.351	0.0707	0.365	NEIS1263	19968_M10_240514,20057_M10_240671,20154_M10_240817,20158_M10_240821,20196_M11_240035,20216_M11_240057,20226_M11_240067,20247_M11_240099,20288_M11_240168,20368_M11_240305,20424_M11_240389,38520_M15_240722,39320_M15_240629,39326_M15_240638,39328_M15_240640,39331_M15_240643,39335_M15_240648,39337_M15_240651,39340_M15_240657,39341_M15_240658,39344_M15_240661,39345_M15_240662,39346_M15_240664,39352_M1…	39373_M15_240746,39404_M15_240788,39411_M15_240797,41451_M15_240753,41455_M15_240856,41470_M15_240876,41519_M15_240940,42481_M16_240011,44742_M16_240271,47016_M16_240253	Non synonymous substitution at position 1352511 (Trp/Arg)
AGATTACGCCGAAGCCTTCGTCGCCCAACATTATTTGGGCAAAAGCAAACCCGACATCATTATTAGCAACTTTTCCGTTCCCGATGCGCTGAAAGAGGCTTTGGAAGGCGAACACGGCAAG	CP016678.1:1352348-1352468	0.939	0.34	1.67e-06	-0.351	0.0707	0.365	NEIS1263	19968_M10_240514,20057_M10_240671,20154_M10_240817,20158_M10_240821,20196_M11_240035,20216_M11_240057,20226_M11_240067,20247_M11_240099,20288_M11_240168,20368_M11_240305,20424_M11_240389,38520_M15_240722,39320_M15_240629,39326_M15_240638,39328_M15_240640,39331_M15_240643,39335_M15_240648,39337_M15_240651,39340_M15_240657,39341_M15_240658,39344_M15_240661,39345_M15_240662,39346_M15_240664,39352_M1…	39373_M15_240746,39404_M15_240788,39411_M15_240797,41451_M15_240753,41455_M15_240856,41470_M15_240876,41519_M15_240940,42481_M16_240011,44742_M16_240271,47016_M16_240253	Non synonymous substitution at position 1352421 (Ser/Pro)
CGAGACCGTCAAATGGCCGGATGCCGTGTTAATTGACGGCGGCAAAGGGCAAATCGGCGTA	CP016678.1:1352837-1352897	0.939	0.34	1.67e-06	-0.351	0.0707	0.365	NEIS1263	19968_M10_240514,20057_M10_240671,20154_M10_240817,20158_M10_240821,20196_M11_240035,20216_M11_240057,20226_M11_240067,20247_M11_240099,20288_M11_240168,20368_M11_240305,20424_M11_240389,38520_M15_240722,39320_M15_240629,39326_M15_240638,39328_M15_240640,39331_M15_240643,39335_M15_240648,39337_M15_240651,39340_M15_240657,39341_M15_240658,39344_M15_240661,39345_M15_240662,39346_M15_240664,39352_M1…	39373_M15_240746,39404_M15_240788,39411_M15_240797,41451_M15_240753,41455_M15_240856,41470_M15_240876,41519_M15_240940,42481_M16_240011,44742_M16_240271,47016_M16_240253	Synonymous substitution
ATCGGTATGGGAAGAACTCGGGCTGCACATTCCT	CP016678.1:1352903-1352936	0.939	0.34	1.67e-06	-0.351	0.0707	0.365	NEIS1263	19968_M10_240514,20057_M10_240671,20154_M10_240817,20158_M10_240821,20196_M11_240035,20216_M11_240057,20226_M11_240067,20247_M11_240099,20288_M11_240168,20368_M11_240305,20424_M11_240389,38520_M15_240722,39320_M15_240629,39326_M15_240638,39328_M15_240640,39331_M15_240643,39335_M15_240648,39337_M15_240651,39340_M15_240657,39341_M15_240658,39344_M15_240661,39345_M15_240662,39346_M15_240664,39352_M1…	39373_M15_240746,39404_M15_240788,39411_M15_240797,41451_M15_240753,41455_M15_240856,41470_M15_240876,41519_M15_240940,42481_M16_240011,44742_M16_240271,47016_M16_240253	Synonymous substitution
AAAATCCTCGGCATGGATTCAGACGGCCTCAACCGCCT	CP016678.1:1352604-1352641	0.0613	0.34	1.67e-06	0.351	0.0707	0.365	NEIS1263	39373_M15_240746,39404_M15_240788,39411_M15_240797,41451_M15_240753,41455_M15_240856,41470_M15_240876,41519_M15_240940,42481_M16_240011,44742_M16_240271,47016_M16_240253	19968_M10_240514,20057_M10_240671,20154_M10_240817,20158_M10_240821,20196_M11_240035,20216_M11_240057,20226_M11_240067,20247_M11_240099,20288_M11_240168,20368_M11_240305,20424_M11_240389,38520_M15_240722,39320_M15_240629,39326_M15_240638,39328_M15_240640,39331_M15_240643,39335_M15_240648,39337_M15_240651,39340_M15_240657,39341_M15_240658,39344_M15_240661,39345_M15_240662,39346_M15_240664,39352_M1…	Synonymous substitution
GGTCAGCATACGCGGTGGGCGGCACGTCGGCGACAAAAGCTTTTTCCCC	CP016678.1:1352267-1352315	0.939	0.34	1.67e-06	-0.351	0.0707	0.365	NEIS1263	19968_M10_240514,20057_M10_240671,20154_M10_240817,20158_M10_240821,20196_M11_240035,20216_M11_240057,20226_M11_240067,20247_M11_240099,20288_M11_240168,20368_M11_240305,20424_M11_240389,38520_M15_240722,39320_M15_240629,39326_M15_240638,39328_M15_240640,39331_M15_240643,39335_M15_240648,39337_M15_240651,39340_M15_240657,39341_M15_240658,39344_M15_240661,39345_M15_240662,39346_M15_240664,39352_M1…	39373_M15_240746,39404_M15_240788,39411_M15_240797,41451_M15_240753,41455_M15_240856,41470_M15_240876,41519_M15_240940,42481_M16_240011,44742_M16_240271,47016_M16_240253	Synonymous substitution
GTCGCCCAAATACAATATTCTTTTCCGCGACGACAAAAGCTATCCTTATCTGATGCTCAGC	CP016678.1:1351718-1351778	0.939	0.34	1.67e-06	-0.351	0.0707	0.365	NEIS1263	19968_M10_240514,20057_M10_240671,20154_M10_240817,20158_M10_240821,20196_M11_240035,20216_M11_240057,20226_M11_240067,20247_M11_240099,20288_M11_240168,20368_M11_240305,20424_M11_240389,38520_M15_240722,39320_M15_240629,39326_M15_240638,39328_M15_240640,39331_M15_240643,39335_M15_240648,39337_M15_240651,39340_M15_240657,39341_M15_240658,39344_M15_240661,39345_M15_240662,39346_M15_240664,39352_M1…	39373_M15_240746,39404_M15_240788,39411_M15_240797,41451_M15_240753,41455_M15_240856,41470_M15_240876,41519_M15_240940,42481_M16_240011,44742_M16_240271,47016_M16_240253	Synonymous substitution
CTTTTTCCCCGACACCAAAAACGATCCCGATCCAAACGGACAAGATTACGCCGAAGCCTTC	CP016678.1:1352306-1352366	0.939	0.34	1.67e-06	-0.351	0.0707	0.365	NEIS1263	19968_M10_240514,20057_M10_240671,20154_M10_240817,20158_M10_240821,20196_M11_240035,20216_M11_240057,20226_M11_240067,20247_M11_240099,20288_M11_240168,20368_M11_240305,20424_M11_240389,38520_M15_240722,39320_M15_240629,39326_M15_240638,39328_M15_240640,39331_M15_240643,39335_M15_240648,39337_M15_240651,39340_M15_240657,39341_M15_240658,39344_M15_240661,39345_M15_240662,39346_M15_240664,39352_M1…	39373_M15_240746,39404_M15_240788,39411_M15_240797,41451_M15_240753,41455_M15_240856,41470_M15_240876,41519_M15_240940,42481_M16_240011,44742_M16_240271,47016_M16_240253	Non synonymous substitution at position 1352336 (Asp/Glu)
CGAACGCAAAGTCTGGTTGAAAATGGCGGAACAAAACGCACAAATGGCGATTGCACAACGCCGCCTGCAA	CP016678.1:1352498-1352567	0.939	0.34	1.67e-06	-0.351	0.0707	0.365	NEIS1263	19968_M10_240514,20057_M10_240671,20154_M10_240817,20158_M10_240821,20196_M11_240035,20216_M11_240057,20226_M11_240067,20247_M11_240099,20288_M11_240168,20368_M11_240305,20424_M11_240389,38520_M15_240722,39320_M15_240629,39326_M15_240638,39328_M15_240640,39331_M15_240643,39335_M15_240648,39337_M15_240651,39340_M15_240657,39341_M15_240658,39344_M15_240661,39345_M15_240662,39346_M15_240664,39352_M1…	39373_M15_240746,39404_M15_240788,39411_M15_240797,41451_M15_240753,41455_M15_240856,41470_M15_240876,41519_M15_240940,42481_M16_240011,44742_M16_240271,47016_M16_240253	Non synonymous substitution at position 1352511 (Trp/Arg)
CCGCCTCGAATGTTTCGACATCAGCCACACACAAGGC	CP016678.1:1352636-1352672	0.939	0.34	1.67e-06	-0.351	0.0707	0.365	NEIS1263	19968_M10_240514,20057_M10_240671,20154_M10_240817,20158_M10_240821,20196_M11_240035,20216_M11_240057,20226_M11_240067,20247_M11_240099,20288_M11_240168,20368_M11_240305,20424_M11_240389,38520_M15_240722,39320_M15_240629,39326_M15_240638,39328_M15_240640,39331_M15_240643,39335_M15_240648,39337_M15_240651,39340_M15_240657,39341_M15_240658,39344_M15_240661,39345_M15_240662,39346_M15_240664,39352_M1…	39373_M15_240746,39404_M15_240788,39411_M15_240797,41451_M15_240753,41455_M15_240856,41470_M15_240876,41519_M15_240940,42481_M16_240011,44742_M16_240271,47016_M16_240253	Synonymous substitution
AGTCTTTATGCTGCGTACCTGCGAAGACAGCGTGTTCGAACACCGCGACCGCCCTTGCCTGCTGTACCAAATCAAACGCTGTACCGCGCCCTGCGTC	CP016678.1:1351895-1351991	0.939	0.34	1.67e-06	-0.351	0.0707	0.365	NEIS1263	19968_M10_240514,20057_M10_240671,20154_M10_240817,20158_M10_240821,20196_M11_240035,20216_M11_240057,20226_M11_240067,20247_M11_240099,20288_M11_240168,20368_M11_240305,20424_M11_240389,38520_M15_240722,39320_M15_240629,39326_M15_240638,39328_M15_240640,39331_M15_240643,39335_M15_240648,39337_M15_240651,39340_M15_240657,39341_M15_240658,39344_M15_240661,39345_M15_240662,39346_M15_240664,39352_M1…	39373_M15_240746,39404_M15_240788,39411_M15_240797,41451_M15_240753,41455_M15_240856,41470_M15_240876,41519_M15_240940,42481_M16_240011,44742_M16_240271,47016_M16_240253	Synonymous substitution
ATACTTCGGCCCGTATCCCAACAGCAACGCCGTGCGCGACAGC	CP016678.1:1351835-1351877	0.939	0.34	1.67e-06	-0.351	0.0707	0.365	NEIS1263	19968_M10_240514,20057_M10_240671,20154_M10_240817,20158_M10_240821,20196_M11_240035,20216_M11_240057,20226_M11_240067,20247_M11_240099,20288_M11_240168,20368_M11_240305,20424_M11_240389,38520_M15_240722,39320_M15_240629,39326_M15_240638,39328_M15_240640,39331_M15_240643,39335_M15_240648,39337_M15_240651,39340_M15_240657,39341_M15_240658,39344_M15_240661,39345_M15_240662,39346_M15_240664,39352_M1…	39373_M15_240746,39404_M15_240788,39411_M15_240797,41451_M15_240753,41455_M15_240856,41470_M15_240876,41519_M15_240940,42481_M16_240011,44742_M16_240271,47016_M16_240253	Synonymous substitution
TCCCAACAGCAACGCCGTGCGCGACAGCATCCAAGTCCTGCAAAAAGTCTTTATGCTGCGTACCTGCG	CP016678.1:1351850-1351917	0.939	0.34	1.67e-06	-0.351	0.0707	0.365	NEIS1263	19968_M10_240514,20057_M10_240671,20154_M10_240817,20158_M10_240821,20196_M11_240035,20216_M11_240057,20226_M11_240067,20247_M11_240099,20288_M11_240168,20368_M11_240305,20424_M11_240389,38520_M15_240722,39320_M15_240629,39326_M15_240638,39328_M15_240640,39331_M15_240643,39335_M15_240648,39337_M15_240651,39340_M15_240657,39341_M15_240658,39344_M15_240661,39345_M15_240662,39346_M15_240664,39352_M1…	39373_M15_240746,39404_M15_240788,39411_M15_240797,41451_M15_240753,41455_M15_240856,41470_M15_240876,41519_M15_240940,42481_M16_240011,44742_M16_240271,47016_M16_240253	Synonymous substitution
GCCGAAGCCTTCGTCGCCCAACACTATCTGGGCAAAAGCAAACCCGACATCATCATCAGCAACTT	CP016678.1:1352355-1352419	0.0613	0.34	1.67e-06	0.351	0.0707	0.365	NEIS1263	39373_M15_240746,39404_M15_240788,39411_M15_240797,41451_M15_240753,41455_M15_240856,41470_M15_240876,41519_M15_240940,42481_M16_240011,44742_M16_240271,47016_M16_240253	19968_M10_240514,20057_M10_240671,20154_M10_240817,20158_M10_240821,20196_M11_240035,20216_M11_240057,20226_M11_240067,20247_M11_240099,20288_M11_240168,20368_M11_240305,20424_M11_240389,38520_M15_240722,39320_M15_240629,39326_M15_240638,39328_M15_240640,39331_M15_240643,39335_M15_240648,39337_M15_240651,39340_M15_240657,39341_M15_240658,39344_M15_240661,39345_M15_240662,39346_M15_240664,39352_M1…	Non synonymous substitution at position 1352336 (Asp/Glu)
TTCCCCGACACCAAAAACGATCCCGAGCCAAACGG	CP016678.1:1352310-1352344	0.0613	0.34	1.67e-06	0.351	0.0707	0.365	NEIS1263	39373_M15_240746,39404_M15_240788,39411_M15_240797,41451_M15_240753,41455_M15_240856,41470_M15_240876,41519_M15_240940,42481_M16_240011,44742_M16_240271,47016_M16_240253	19968_M10_240514,20057_M10_240671,20154_M10_240817,20158_M10_240821,20196_M11_240035,20216_M11_240057,20226_M11_240067,20247_M11_240099,20288_M11_240168,20368_M11_240305,20424_M11_240389,38520_M15_240722,39320_M15_240629,39326_M15_240638,39328_M15_240640,39331_M15_240643,39335_M15_240648,39337_M15_240651,39340_M15_240657,39341_M15_240658,39344_M15_240661,39345_M15_240662,39346_M15_240664,39352_M1…	Synonymous substitution
CGGTGCGATTCATCGCGTACGGTTTGCAATA	AE002098.2:1344616-1344646	0.0613	0.34	1.67e-06	0.351	0.0707	0.365	NEIS1263	39373_M15_240746,39404_M15_240788,39411_M15_240797,41451_M15_240753,41455_M15_240856,41470_M15_240876,41519_M15_240940,42481_M16_240011,44742_M16_240271,47016_M16_240253	19968_M10_240514,20057_M10_240671,20154_M10_240817,20158_M10_240821,20196_M11_240035,20216_M11_240057,20226_M11_240067,20247_M11_240099,20288_M11_240168,20368_M11_240305,20424_M11_240389,38520_M15_240722,39320_M15_240629,39326_M15_240638,39328_M15_240640,39331_M15_240643,39335_M15_240648,39337_M15_240651,39340_M15_240657,39341_M15_240658,39344_M15_240661,39345_M15_240662,39346_M15_240664,39352_M1…	Synonymous substitution
GCAAAACTTTTGGATATTACCCTGACCACGCGCGGACAG	CP016678.1:88277-88315	0.896	0.404	1.79e-06	-0.271	0.0547	0.364	NEIS2138	19968_M10_240514,20057_M10_240671,20154_M10_240817,20158_M10_240821,20196_M11_240035,20216_M11_240057,20226_M11_240067,20247_M11_240099,20288_M11_240168,20368_M11_240305,20424_M11_240389,38520_M15_240722,39320_M15_240629,39326_M15_240638,39328_M15_240640,39335_M15_240648,39337_M15_240651,39340_M15_240657,39341_M15_240658,39344_M15_240661,39345_M15_240662,39346_M15_240664,39352_M15_240704,39356_M1…	39331_M15_240643,39435_M15_240844,51145_B003,51147_B021,51159_B240,51160_B243,51161_B251,51162_B253,51163_B256,51164_B264,51169_B366,51180_R838,51187_R958,54403_B005,54405_B018,54439_B343,54440_B345	Non synonymous substitution at position 88304 (Thr/Ala)
TATCGTTTTCGCACAACTTAAAAAACCTGACAATTTTGTACTTTTATTA	CP016678.1:2146241-2146289	0.945	0.349	3.62e-06	-0.285	0.0595	0.354	IGR	19968_M10_240514,20057_M10_240671,20154_M10_240817,20158_M10_240821,20196_M11_240035,20216_M11_240057,20226_M11_240067,20247_M11_240099,20288_M11_240168,20368_M11_240305,20424_M11_240389,38520_M15_240722,39320_M15_240629,39326_M15_240638,39328_M15_240640,39331_M15_240643,39335_M15_240648,39337_M15_240651,39340_M15_240657,39341_M15_240658,39344_M15_240661,39345_M15_240662,39346_M15_240664,39352_M1…	39373_M15_240746,39404_M15_240788,39411_M15_240797,39435_M15_240844,41451_M15_240753,41470_M15_240876,41519_M15_240940,42481_M16_240011,47016_M16_240253	IGR upstream NEIS2006 (gntP)
TTTTTTATTTTTGTGGGAAGACATTTATGCCTGC	CP016678.1:1990742-1990775	0.988	0.497	3.93e-06	-0.282	0.059	0.353	NEIS1858	19968_M10_240514,20057_M10_240671,20154_M10_240817,20158_M10_240821,20196_M11_240035,20216_M11_240057,20226_M11_240067,20247_M11_240099,20288_M11_240168,20368_M11_240305,20424_M11_240389,38520_M15_240722,39320_M15_240629,39326_M15_240638,39328_M15_240640,39331_M15_240643,39335_M15_240648,39337_M15_240651,39340_M15_240657,39341_M15_240658,39344_M15_240661,39345_M15_240662,39346_M15_240664,39352_M1…	39435_M15_240844,42552_M16_240111	Different variations in the two nk samples
GACAAGGCGACGAAGCCGCAGAAAGTACAAA	CP016678.1:1382681-1382711	0.933	0.102	4.33e-06	-0.134	0.0283	0.351	IGR	19968_M10_240514,20057_M10_240671,20154_M10_240817,20158_M10_240821,20196_M11_240035,20216_M11_240057,20226_M11_240067,20247_M11_240099,20288_M11_240168,20368_M11_240305,20424_M11_240389,38520_M15_240722,39320_M15_240629,39326_M15_240638,39328_M15_240640,39331_M15_240643,39335_M15_240648,39341_M15_240658,39344_M15_240661,39345_M15_240662,39346_M15_240664,39352_M15_240704,39356_M15_240718,39358_M1…	39337_M15_240651,39340_M15_240657,39365_M15_240730,39385_M15_240762,39396_M15_240779,39430_M15_240830,39435_M15_240844,41530_M15_240958,42595_M16_240163,44742_M16_240271,51169_B366	IGR upstream NEIS1287
ACTGGTAACCGGCGAGAACACAAACGACAAAAATTTCTGCACTTCAGCCAACGGCGCATTC	CP016678.1:168905-168965	0.982	0.422	4.67e-06	-0.261	0.055	0.35	NEIS0055 (ctrA)	19968_M10_240514,20057_M10_240671,20154_M10_240817,20158_M10_240821,20196_M11_240035,20216_M11_240057,20226_M11_240067,20247_M11_240099,20288_M11_240168,20368_M11_240305,20424_M11_240389,38520_M15_240722,39320_M15_240629,39326_M15_240638,39328_M15_240640,39335_M15_240648,39337_M15_240651,39340_M15_240657,39341_M15_240658,39344_M15_240661,39345_M15_240662,39346_M15_240664,39352_M15_240704,39358_M1…	39331_M15_240643,39356_M15_240718,39435_M15_240844	Non synonymous substitution at position 168935 (Phe/Leu)
AATTAGTATTCTTCTTTCCAACTTCCTTATACTTATA	CP016678.1:167709-167745	0.982	0.422	4.67e-06	-0.261	0.055	0.35	IGR	19968_M10_240514,20057_M10_240671,20154_M10_240817,20158_M10_240821,20196_M11_240035,20216_M11_240057,20226_M11_240067,20247_M11_240099,20288_M11_240168,20368_M11_240305,20424_M11_240389,38520_M15_240722,39320_M15_240629,39326_M15_240638,39328_M15_240640,39335_M15_240648,39337_M15_240651,39340_M15_240657,39341_M15_240658,39344_M15_240661,39345_M15_240662,39346_M15_240664,39352_M15_240704,39358_M1…	39331_M15_240643,39356_M15_240718,39435_M15_240844	IGR upstream NEIS0055 (ctrA)
GGGGGCGTCTCCTTCATTCAGGGCGACTTCAG	CP016678.1:865351-865382	0.988	0.418	4.98e-06	-0.283	0.0598	0.349	NEIS0751	20057_M10_240671,20154_M10_240817,20158_M10_240821,20196_M11_240035,20216_M11_240057,20226_M11_240067,20247_M11_240099,20288_M11_240168,20368_M11_240305,20424_M11_240389,38520_M15_240722,39320_M15_240629,39326_M15_240638,39328_M15_240640,39331_M15_240643,39335_M15_240648,39337_M15_240651,39340_M15_240657,39341_M15_240658,39344_M15_240661,39345_M15_240662,39346_M15_240664,39352_M15_240704,39356_M1…	19968_M10_240514,44742_M16_240271	Different variations in the two nk samples
GCGCAAGTTGTTGGAGGCAAAGAAACCGAAAGCGAAAAATTCAGCGATTATTTTGACCACC	CP016678.1:172243-172303	0.945	0.403	5.42e-06	-0.258	0.0548	0.348	NEIS0059	19968_M10_240514,20057_M10_240671,20154_M10_240817,20158_M10_240821,20196_M11_240035,20216_M11_240057,20226_M11_240067,20247_M11_240099,20288_M11_240168,20368_M11_240305,20424_M11_240389,38520_M15_240722,39320_M15_240629,39326_M15_240638,39328_M15_240640,39331_M15_240643,39335_M15_240648,39337_M15_240651,39340_M15_240657,39341_M15_240658,39344_M15_240661,39345_M15_240662,39346_M15_240664,39352_M1…	39435_M15_240844,41549_M15_240985,42478_M16_240008,51148_B091,51151_B135,51154_B167,51166_B285,51170_B394,51188_R980	Non synonymous substitution at position 172273 (Ser/Gly)
GTTGGAGGCAAAGAAACCGAAGGCGAAAAATTCAGCGATTATTT	CP016678.1:172252-172295	0.0552	0.403	5.42e-06	0.258	0.0548	0.348	NEIS0059	39435_M15_240844,41549_M15_240985,42478_M16_240008,51148_B091,51151_B135,51154_B167,51166_B285,51170_B394,51188_R980	19968_M10_240514,20057_M10_240671,20154_M10_240817,20158_M10_240821,20196_M11_240035,20216_M11_240057,20226_M11_240067,20247_M11_240099,20288_M11_240168,20368_M11_240305,20424_M11_240389,38520_M15_240722,39320_M15_240629,39326_M15_240638,39328_M15_240640,39331_M15_240643,39335_M15_240648,39337_M15_240651,39340_M15_240657,39341_M15_240658,39344_M15_240661,39345_M15_240662,39346_M15_240664,39352_M1…	Non synonymous substitution at position 172273 (Ser/Gly)

## Sheet: BHI_r_Gene_Hits
gene	hits	maxp	avg_af	avg_maf	avg_beta	Gene_name_in_ CP016678.1	flanking gene_upstream	flanking gene_downstream	Gene category	Gene_function_in_CP016678.1
cds-ANX88347.1	2	7.42946	0.988	0.012	0.382	A6L86_06490	NEIS1118	NEIS1121	Multi copy	transposase
cds-ANX87398.1	3	7.57512	0.660733	0.339267	0.303667	NEIS0059	NEIS0058 (ctrD)	NEIS2910	Single copy	RNA-binding transcriptional accessory protein
cds-ANX87394.1	1	5.33068	0.982	0.018	0.261	NEIS0055 (ctrA)	NEIS0054 (cssA)	NEIS0056 (ctrB)	Single copy	sugar ABC transporter substrate-binding protein
cds-ANX89252.1	1	6.13253	0.963	0.037	0.371	NEIS0755	NEIS0754	NEIS0756	Single copy	GTP cyclohydrolase
cds-ANX89171.1	1	7.35458	0.988	0.012	0.362	NEIS2028	NEIS2027	NEIS2029	Single copy	DNA ligase
cds-ANX89118.1	1	7.18977	0.988	0.012	0.442	NEIS1978	NEIS1977	NEIS1979	Single copy	hypothetical protein
cds-ANX88490.1	19	5.77728	0.800416	0.199584	0.351	NEIS1263	NEIS1262	NEIS1265	Single copy	excinuclease ABC subunit C
cds-ANX87335.1	3	8.67985	0.928667	0.0713333	0.362333	NEIS2138	NEIS3172	NEIS2139	Single copy	DNA mismatch repair protein MutS
cds-A6L86_11190	1	10.1726	0.975	0.025	0.287	NEIS2011 (lgtG)	NEIS2010	NEIS2012 (lpt6)	Single copy	glycosyl transferase family 1
cds-ANX87437.1	1	7.65956	0.975	0.025	0.388	NEIS0105	NEIS0104	NEIS0106	Single copy	hypothetical protein
cds-ANX89141.1	1	10.4895	0.951	0.049	0.534	NEIS2004	NEIS2003	NEIS2005	Single copy	carbonic anhydrase
cds-ANX88033.1	1	5.88273	0.988	0.012	0.339	NEIS0757	NEIS0756	NEIS0758	Single copy	pseudouridylate synthase
cds-ANX87835.1	1	8.47625	0.988	0.012	0.414	NEIS0539 (pglL	NEIS0537	NEIS0540	Single copy	polymerase
cds-ANX88493.1	1	6.52433	0.951	0.049	0.393	NEIS1269	NEIS1268	NEIS1270	Single copy	excinuclease ABC subunit B
cds-ANX88031.1	1	6.98716	0.988	0.012	0.433	NEIS0754	NEIS0753	NEIS0755	Single copy	cystathionine gamma-synthase
cds-ANX88028.1	1	5.30277	0.988	0.012	0.283	NEIS0751	NEIS0750	NEIS0752	Single copy	23S rRNA methyltransferase
cds-ANX89143.1	1	9.9431	0.988	0.012	0.502	NEIS2006 (gntP)	NEIS2005	NEIS2007	Single copy	permease
cds-ANX89020.1	1	5.40561	0.988	0.012	0.282	NEIS1858	NEIS1857	NEIS3147	Single copy	hypothetical protein
cds-ANX88796.1	1	6.34486	0.988	0.012	0.369	NEIS1594	NEIS1593	NEIS1595	Single copy	glycine dehydrogenase (aminomethyl-transferring)

## Sheet: BHI_tmid_Significant_Annotated
variant	Unitig position	af	filter-pvalue	lrt-pvalue	beta	beta-std-err	variant_h2	Feature_name	k-samples	nk-samples	notes
GGGGATCCAGTTTTTTGAGTTTCAGTCATTTCCG	CP016678.1:2157761-2157794	0.865	0.000263	4.33e-09	-3.29	0.53	0.44	IGR	19968_M10_240514,20057_M10_240671,20154_M10_240817,20158_M10_240821,20196_M11_240035,20216_M11_240057,20226_M11_240067,20247_M11_240099,20288_M11_240168,20368_M11_240305,20424_M11_240389,38520_M15_240722,39320_M15_240629,39326_M15_240638,39328_M15_240640,39331_M15_240643,39335_M15_240648,39337_M15_240651,39340_M15_240657,39341_M15_240658,39344_M15_240661,39345_M15_240662,39346_M15_240664,39352_M1…	51148_B091,51150_B110,51153_B141,51154_B167,51157_B222,51158_B227,51167_B295,51168_B346,51170_B394,51171_B396,51172_R001,51173_R191,51174_R258,51177_R779,51179_R825,51181_R852,51183_R889,51185_R941,51188_R980,51258_B218,51266_B246,51380_R575	IGR upstream NEIS2017
CCGTCATTCCCACGAAAGTGGGGATCCAGTTTTTTGAGTTTCAGTCATT	CP016678.1:106919-106967	0.865	0.000263	4.33e-09	-3.29	0.53	0.44	IGR	19968_M10_240514,20057_M10_240671,20154_M10_240817,20158_M10_240821,20196_M11_240035,20216_M11_240057,20226_M11_240067,20247_M11_240099,20288_M11_240168,20368_M11_240305,20424_M11_240389,38520_M15_240722,39320_M15_240629,39326_M15_240638,39328_M15_240640,39331_M15_240643,39335_M15_240648,39337_M15_240651,39340_M15_240657,39341_M15_240658,39344_M15_240661,39345_M15_240662,39346_M15_240664,39352_M1…	51148_B091,51150_B110,51153_B141,51154_B167,51157_B222,51158_B227,51167_B295,51168_B346,51170_B394,51171_B396,51172_R001,51173_R191,51174_R258,51177_R779,51179_R825,51181_R852,51183_R889,51185_R941,51188_R980,51258_B218,51266_B246,51380_R575	IGR upstream NEIS0001 (lpxC)
ATGACGGGATTTAAGTTTCAAAATTTATTCTAAATAACTGAAACTCAACGAACTAGATTCCCACTTTCGTGGGAAT	CP016678.1:106826-106901	0.81	8.46e-05	7.56e-07	-2.66	0.516	0.376	IGR	19968_M10_240514,20057_M10_240671,20154_M10_240817,20158_M10_240821,20196_M11_240035,20216_M11_240057,20226_M11_240067,20247_M11_240099,20288_M11_240168,20368_M11_240305,20424_M11_240389,38520_M15_240722,39320_M15_240629,39326_M15_240638,39328_M15_240640,39331_M15_240643,39335_M15_240648,39337_M15_240651,39340_M15_240657,39341_M15_240658,39344_M15_240661,39345_M15_240662,39346_M15_240664,39352_M1…	51146_B009,51148_B091,51150_B110,51151_B135,51152_B139,51153_B141,51154_B167,51157_B222,51158_B227,51167_B295,51168_B346,51170_B394,51171_B396,51172_R001,51173_R191,51174_R258,51176_R558,51177_R779,51179_R825,51181_R852,51182_R888,51183_R889,51184_R920,51185_R941,51186_R949,51188_R980,51189_R990,51190_R998,51258_B218,51266_B246,51380_R575	IGR upstream NEIS0001 (lpxC)
ACTGGATCCCCACTTTCGTGGGAATGACGGAATGTAGG	CP016678.1:106911-106948	0.81	8.46e-05	7.56e-07	-2.66	0.516	0.376	IGR	19968_M10_240514,20057_M10_240671,20154_M10_240817,20158_M10_240821,20196_M11_240035,20216_M11_240057,20226_M11_240067,20247_M11_240099,20288_M11_240168,20368_M11_240305,20424_M11_240389,38520_M15_240722,39320_M15_240629,39326_M15_240638,39328_M15_240640,39331_M15_240643,39335_M15_240648,39337_M15_240651,39340_M15_240657,39341_M15_240658,39344_M15_240661,39345_M15_240662,39346_M15_240664,39352_M1…	51146_B009,51148_B091,51150_B110,51151_B135,51152_B139,51153_B141,51154_B167,51157_B222,51158_B227,51167_B295,51168_B346,51170_B394,51171_B396,51172_R001,51173_R191,51174_R258,51176_R558,51177_R779,51179_R825,51181_R852,51182_R888,51183_R889,51184_R920,51185_R941,51186_R949,51188_R980,51189_R990,51190_R998,51258_B218,51266_B246,51380_R575	IGR upstream NEIS0001 (lpxC)
GGGGTCATTTATTGGAAAAAGCAGAAACCGATCCG	CP016678.1:1542964-1542998	0.675	4.59e-06	1.34e-06	-2.66	0.529	0.368	IGR	19968_M10_240514,20057_M10_240671,20154_M10_240817,20158_M10_240821,20196_M11_240035,20216_M11_240057,20226_M11_240067,20247_M11_240099,20288_M11_240168,20368_M11_240305,20424_M11_240389,38520_M15_240722,39320_M15_240629,39326_M15_240638,39328_M15_240640,39331_M15_240643,39335_M15_240648,39337_M15_240651,39340_M15_240657,39341_M15_240658,39344_M15_240661,39345_M15_240662,39346_M15_240664,39352_M1…	44767_M16_240370,51145_B003,51146_B009,51147_B021,51148_B091,51150_B110,51151_B135,51152_B139,51153_B141,51154_B167,51156_B214,51157_B222,51158_B227,51159_B240,51160_B243,51161_B251,51162_B253,51163_B256,51164_B264,51166_B285,51167_B295,51168_B346,51169_B366,51170_B394,51171_B396,51172_R001,51173_R191,51174_R258,51176_R558,51177_R779,51178_R811,51179_R825,51180_R838,51181_R852,51182_R888,51183_R8…	IGR downstream NEIS1428
GAATGTAGGTTCGTGGGAATGACGGGATTTAAGTTTCAAAATTTATTC	CP016678.1:106872-106919	0.804	0.000106	1.65e-06	-2.52	0.506	0.365	IGR	19968_M10_240514,20057_M10_240671,20154_M10_240817,20158_M10_240821,20196_M11_240035,20216_M11_240057,20226_M11_240067,20247_M11_240099,20288_M11_240168,20368_M11_240305,20424_M11_240389,38520_M15_240722,39320_M15_240629,39326_M15_240638,39328_M15_240640,39331_M15_240643,39335_M15_240648,39337_M15_240651,39340_M15_240657,39341_M15_240658,39344_M15_240661,39345_M15_240662,39346_M15_240664,39352_M1…	47016_M16_240253,51146_B009,51148_B091,51150_B110,51151_B135,51152_B139,51153_B141,51154_B167,51157_B222,51158_B227,51167_B295,51168_B346,51170_B394,51171_B396,51172_R001,51173_R191,51174_R258,51176_R558,51177_R779,51179_R825,51181_R852,51182_R888,51183_R889,51184_R920,51185_R941,51186_R949,51188_R980,51189_R990,51190_R998,51258_B218,51266_B246,51380_R575	IGR upstream NEIS0001 (lpxC)
AACTAGATTCCCACTTTCGTGGGAATGACGAA	CP016678.1:106820-106851	0.828	0.000189	1.91e-06	-2.57	0.519	0.363	IGR	19968_M10_240514,20057_M10_240671,20154_M10_240817,20158_M10_240821,20196_M11_240035,20216_M11_240057,20226_M11_240067,20247_M11_240099,20288_M11_240168,20368_M11_240305,20424_M11_240389,38520_M15_240722,39320_M15_240629,39326_M15_240638,39328_M15_240640,39331_M15_240643,39335_M15_240648,39337_M15_240651,39340_M15_240657,39341_M15_240658,39344_M15_240661,39345_M15_240662,39346_M15_240664,39352_M1…	51146_B009,51148_B091,51150_B110,51151_B135,51152_B139,51153_B141,51154_B167,51157_B222,51167_B295,51168_B346,51170_B394,51171_B396,51172_R001,51173_R191,51174_R258,51176_R558,51177_R779,51179_R825,51182_R888,51183_R889,51184_R920,51186_R949,51188_R980,51189_R990,51190_R998,51258_B218,51266_B246,51380_R575	IGR upstream NEIS0001 (lpxC)
CGTCATTCCCACGAACCTACATCCCGTCATTCCCA	CP016678.1:470518-470552	0.804	4.36e-05	2.4e-06	-2.55	0.521	0.36	IGR	19968_M10_240514,20057_M10_240671,20154_M10_240817,20158_M10_240821,20196_M11_240035,20216_M11_240057,20226_M11_240067,20247_M11_240099,20288_M11_240168,20368_M11_240305,20424_M11_240389,38520_M15_240722,39320_M15_240629,39326_M15_240638,39328_M15_240640,39331_M15_240643,39335_M15_240648,39337_M15_240651,39340_M15_240657,39341_M15_240658,39344_M15_240661,39345_M15_240662,39346_M15_240664,39352_M1…	51146_B009,51148_B091,51150_B110,51151_B135,51152_B139,51153_B141,51154_B167,51156_B214,51157_B222,51166_B285,51167_B295,51168_B346,51170_B394,51171_B396,51172_R001,51173_R191,51174_R258,51176_R558,51177_R779,51178_R811,51179_R825,51182_R888,51183_R889,51188_R980,51189_R990,51190_R998,51250_B197,51258_B218,51380_R575,54421_B103,54422_B114,54441_B349	IGR downstream NEIS3006
GTGGGAATGACGGGATGTAGGTTCGTGGGAA	CP016678.1:1681507-1681537	0.804	4.36e-05	2.4e-06	-2.55	0.521	0.36	IGR	19968_M10_240514,20057_M10_240671,20154_M10_240817,20158_M10_240821,20196_M11_240035,20216_M11_240057,20226_M11_240067,20247_M11_240099,20288_M11_240168,20368_M11_240305,20424_M11_240389,38520_M15_240722,39320_M15_240629,39326_M15_240638,39328_M15_240640,39331_M15_240643,39335_M15_240648,39337_M15_240651,39340_M15_240657,39341_M15_240658,39344_M15_240661,39345_M15_240662,39346_M15_240664,39352_M1…	51146_B009,51148_B091,51150_B110,51151_B135,51152_B139,51153_B141,51154_B167,51156_B214,51157_B222,51166_B285,51167_B295,51168_B346,51170_B394,51171_B396,51172_R001,51173_R191,51174_R258,51176_R558,51177_R779,51178_R811,51179_R825,51182_R888,51183_R889,51188_R980,51189_R990,51190_R998,51250_B197,51258_B218,51380_R575,54421_B103,54422_B114,54441_B349	IGR downstream NEIS1550
GAGCGGTTTCTGTTTTTTCCGATAAATTCCTAAAACT	CP016678.1:129527-129563	0.779	1.13e-05	2.52e-06	-2.56	0.525	0.359	IGR	19968_M10_240514,20057_M10_240671,20154_M10_240817,20158_M10_240821,20196_M11_240035,20216_M11_240057,20226_M11_240067,20247_M11_240099,20288_M11_240168,20368_M11_240305,20424_M11_240389,38520_M15_240722,39320_M15_240629,39326_M15_240638,39328_M15_240640,39331_M15_240643,39335_M15_240648,39337_M15_240651,39340_M15_240657,39341_M15_240658,39344_M15_240661,39345_M15_240662,39346_M15_240664,39352_M1…	51146_B009,51148_B091,51150_B110,51151_B135,51153_B141,51154_B167,51156_B214,51157_B222,51158_B227,51166_B285,51167_B295,51168_B346,51170_B394,51171_B396,51172_R001,51174_R258,51176_R558,51177_R779,51178_R811,51179_R825,51182_R888,51183_R889,51184_R920,51185_R941,51186_R949,51188_R980,51189_R990,51190_R998,51250_B197,51258_B218,51266_B246,51380_R575,54412_B064,54421_B103,54422_B114,54441_B349	IGR downstream NEIS0021 (pilA)
GCGGAGCGGTTTCTGTTTTTTCCGATAAATTCC	CP016678.1:129534-129566	0.779	1.13e-05	2.52e-06	-2.56	0.525	0.359	IGR	19968_M10_240514,20057_M10_240671,20154_M10_240817,20158_M10_240821,20196_M11_240035,20216_M11_240057,20226_M11_240067,20247_M11_240099,20288_M11_240168,20368_M11_240305,20424_M11_240389,38520_M15_240722,39320_M15_240629,39326_M15_240638,39328_M15_240640,39331_M15_240643,39335_M15_240648,39337_M15_240651,39340_M15_240657,39341_M15_240658,39344_M15_240661,39345_M15_240662,39346_M15_240664,39352_M1…	51146_B009,51148_B091,51150_B110,51151_B135,51153_B141,51154_B167,51156_B214,51157_B222,51158_B227,51166_B285,51167_B295,51168_B346,51170_B394,51171_B396,51172_R001,51174_R258,51176_R558,51177_R779,51178_R811,51179_R825,51182_R888,51183_R889,51184_R920,51185_R941,51186_R949,51188_R980,51189_R990,51190_R998,51250_B197,51258_B218,51266_B246,51380_R575,54412_B064,54421_B103,54422_B114,54441_B349	IGR downstream NEIS0021 (pilA)
TTCTGTTTTTTCCGATAAATTCCTAAAACTTAAAAT	CP016678.1:2091108-2091143	0.773	1.02e-05	2.83e-06	-2.51	0.517	0.357	IGR	19968_M10_240514,20057_M10_240671,20154_M10_240817,20158_M10_240821,20196_M11_240035,20216_M11_240057,20226_M11_240067,20247_M11_240099,20288_M11_240168,20368_M11_240305,20424_M11_240389,38520_M15_240722,39320_M15_240629,39326_M15_240638,39328_M15_240640,39331_M15_240643,39335_M15_240648,39337_M15_240651,39340_M15_240657,39341_M15_240658,39344_M15_240661,39345_M15_240662,39346_M15_240664,39352_M1…	51146_B009,51148_B091,51150_B110,51151_B135,51153_B141,51154_B167,51156_B214,51157_B222,51158_B227,51166_B285,51167_B295,51168_B346,51170_B394,51171_B396,51172_R001,51173_R191,51174_R258,51176_R558,51177_R779,51178_R811,51179_R825,51182_R888,51183_R889,51184_R920,51185_R941,51186_R949,51188_R980,51189_R990,51190_R998,51250_B197,51258_B218,51266_B246,51380_R575,54412_B064,54421_B103,54422_B114,544…	IGR upstream NEIS1963(fetA)
TTTTCCGATAAATTCCTAAAACTTAAAATTTCATCATTCCC	CP016678.1:2091096-2091136	0.773	1.02e-05	2.83e-06	-2.51	0.517	0.357	IGR	19968_M10_240514,20057_M10_240671,20154_M10_240817,20158_M10_240821,20196_M11_240035,20216_M11_240057,20226_M11_240067,20247_M11_240099,20288_M11_240168,20368_M11_240305,20424_M11_240389,38520_M15_240722,39320_M15_240629,39326_M15_240638,39328_M15_240640,39331_M15_240643,39335_M15_240648,39337_M15_240651,39340_M15_240657,39341_M15_240658,39344_M15_240661,39345_M15_240662,39346_M15_240664,39352_M1…	51146_B009,51148_B091,51150_B110,51151_B135,51153_B141,51154_B167,51156_B214,51157_B222,51158_B227,51166_B285,51167_B295,51168_B346,51170_B394,51171_B396,51172_R001,51173_R191,51174_R258,51176_R558,51177_R779,51178_R811,51179_R825,51182_R888,51183_R889,51184_R920,51185_R941,51186_R949,51188_R980,51189_R990,51190_R998,51250_B197,51258_B218,51266_B246,51380_R575,54412_B064,54421_B103,54422_B114,544…	IGR upstream NEIS1963(fetA)
CACGAACCTACATCCCGTCATTCCCACGAAA	CP016678.1:470551-470581	0.798	3.37e-05	3.4e-06	-2.51	0.521	0.355	IGR	19968_M10_240514,20057_M10_240671,20154_M10_240817,20158_M10_240821,20196_M11_240035,20216_M11_240057,20226_M11_240067,20247_M11_240099,20288_M11_240168,20368_M11_240305,20424_M11_240389,38520_M15_240722,39320_M15_240629,39326_M15_240638,39328_M15_240640,39331_M15_240643,39335_M15_240648,39337_M15_240651,39340_M15_240657,39341_M15_240658,39344_M15_240661,39345_M15_240662,39346_M15_240664,39352_M1…	51146_B009,51148_B091,51150_B110,51151_B135,51152_B139,51153_B141,51154_B167,51156_B214,51157_B222,51166_B285,51167_B295,51168_B346,51170_B394,51171_B396,51172_R001,51173_R191,51174_R258,51176_R558,51177_R779,51178_R811,51179_R825,51182_R888,51183_R889,51184_R920,51188_R980,51189_R990,51190_R998,51250_B197,51258_B218,51380_R575,54421_B103,54422_B114,54441_B349	IGR downstream NEIS3006
TCCCACGAACCTACATCCCGTCATTCCCACGAA	CP016678.1:1681508-1681540	0.798	3.37e-05	3.4e-06	-2.51	0.521	0.355	IGR	19968_M10_240514,20057_M10_240671,20154_M10_240817,20158_M10_240821,20196_M11_240035,20216_M11_240057,20226_M11_240067,20247_M11_240099,20288_M11_240168,20368_M11_240305,20424_M11_240389,38520_M15_240722,39320_M15_240629,39326_M15_240638,39328_M15_240640,39331_M15_240643,39335_M15_240648,39337_M15_240651,39340_M15_240657,39341_M15_240658,39344_M15_240661,39345_M15_240662,39346_M15_240664,39352_M1…	51146_B009,51148_B091,51150_B110,51151_B135,51152_B139,51153_B141,51154_B167,51156_B214,51157_B222,51166_B285,51167_B295,51168_B346,51170_B394,51171_B396,51172_R001,51173_R191,51174_R258,51176_R558,51177_R779,51178_R811,51179_R825,51182_R888,51183_R889,51184_R920,51188_R980,51189_R990,51190_R998,51250_B197,51258_B218,51380_R575,54421_B103,54422_B114,54441_B349	IGR downstream NEIS1550
ATGACGGGATGTAGGTTCGTGGGAATGACGA	CP016678.1:1681346-1681376	0.761	8.27e-06	3.98e-06	-2.5	0.524	0.352	IGR	19968_M10_240514,20057_M10_240671,20154_M10_240817,20158_M10_240821,20196_M11_240035,20216_M11_240057,20226_M11_240067,20247_M11_240099,20288_M11_240168,20368_M11_240305,20424_M11_240389,38520_M15_240722,39320_M15_240629,39326_M15_240638,39328_M15_240640,39331_M15_240643,39335_M15_240648,39337_M15_240651,39340_M15_240657,39341_M15_240658,39344_M15_240661,39345_M15_240662,39346_M15_240664,39352_M1…	51146_B009,51148_B091,51150_B110,51151_B135,51152_B139,51153_B141,51154_B167,51156_B214,51157_B222,51158_B227,51166_B285,51167_B295,51168_B346,51170_B394,51171_B396,51172_R001,51173_R191,51174_R258,51176_R558,51177_R779,51178_R811,51179_R825,51181_R852,51182_R888,51183_R889,51184_R920,51185_R941,51186_R949,51188_R980,51189_R990,51190_R998,51250_B197,51258_B218,51266_B246,51380_R575,54412_B064,544…	IGR downstream NEIS1550
ACTTTTCGTCATTCCCACGAACCTACATCCCGTCA	CP016678.1:1681341-1681375	0.761	8.27e-06	3.98e-06	-2.5	0.524	0.352	IGR	19968_M10_240514,20057_M10_240671,20154_M10_240817,20158_M10_240821,20196_M11_240035,20216_M11_240057,20226_M11_240067,20247_M11_240099,20288_M11_240168,20368_M11_240305,20424_M11_240389,38520_M15_240722,39320_M15_240629,39326_M15_240638,39328_M15_240640,39331_M15_240643,39335_M15_240648,39337_M15_240651,39340_M15_240657,39341_M15_240658,39344_M15_240661,39345_M15_240662,39346_M15_240664,39352_M1…	51146_B009,51148_B091,51150_B110,51151_B135,51152_B139,51153_B141,51154_B167,51156_B214,51157_B222,51158_B227,51166_B285,51167_B295,51168_B346,51170_B394,51171_B396,51172_R001,51173_R191,51174_R258,51176_R558,51177_R779,51178_R811,51179_R825,51181_R852,51182_R888,51183_R889,51184_R920,51185_R941,51186_R949,51188_R980,51189_R990,51190_R998,51250_B197,51258_B218,51266_B246,51380_R575,54412_B064,544…	IGR downstream NEIS1550
ATTTTAGGTTTCTGTTTTTGGTTTTCTGTCCTTG	CP016678.1:2091061-2091094	0.779	2.28e-05	4.39e-06	-2.42	0.508	0.351	IGR	19968_M10_240514,20057_M10_240671,20154_M10_240817,20158_M10_240821,20196_M11_240035,20216_M11_240057,20226_M11_240067,20247_M11_240099,20288_M11_240168,20368_M11_240305,20424_M11_240389,38520_M15_240722,39320_M15_240629,39326_M15_240638,39328_M15_240640,39331_M15_240643,39335_M15_240648,39337_M15_240651,39340_M15_240657,39341_M15_240658,39344_M15_240661,39345_M15_240662,39346_M15_240664,39352_M1…	51146_B009,51148_B091,51150_B110,51151_B135,51153_B141,51154_B167,51157_B222,51158_B227,51160_B243,51166_B285,51167_B295,51168_B346,51170_B394,51171_B396,51172_R001,51173_R191,51174_R258,51176_R558,51177_R779,51178_R811,51179_R825,51182_R888,51183_R889,51185_R941,51186_R949,51188_R980,51189_R990,51190_R998,51250_B197,51258_B218,51266_B246,51380_R575,54412_B064,54421_B103,54422_B114,54441_B349	IGR upstream NEIS1963(fetA)
GTGCGGGAATGACGGATTTTAGGTTGGGGTCA	CP016678.1:1542992-1543023	0.663	6.01e-06	4.5e-06	-2.61	0.551	0.351	IGR	19968_M10_240514,20057_M10_240671,20154_M10_240817,20158_M10_240821,20196_M11_240035,20216_M11_240057,20226_M11_240067,20247_M11_240099,20288_M11_240168,20368_M11_240305,20424_M11_240389,38520_M15_240722,39320_M15_240629,39326_M15_240638,39328_M15_240640,39331_M15_240643,39335_M15_240648,39337_M15_240651,39340_M15_240657,39341_M15_240658,39344_M15_240661,39345_M15_240662,39346_M15_240664,39352_M1…	44767_M16_240370,51145_B003,51146_B009,51147_B021,51148_B091,51150_B110,51151_B135,51152_B139,51153_B141,51154_B167,51156_B214,51157_B222,51158_B227,51159_B240,51160_B243,51161_B251,51162_B253,51163_B256,51164_B264,51166_B285,51167_B295,51168_B346,51169_B366,51170_B394,51171_B396,51172_R001,51173_R191,51174_R258,51176_R558,51177_R779,51178_R811,51179_R825,51180_R838,51181_R852,51182_R888,51183_R8…	IGR downstream NEIS1429
GGCGGAAGGGTTTTGGTTTTTTCCGATAAATT	CP016678.1:996795-996826	0.883	4.95e-05	5.79e-06	-2.66	0.568	0.347	IGR	19968_M10_240514,20057_M10_240671,20154_M10_240817,20158_M10_240821,20196_M11_240035,20216_M11_240057,20226_M11_240067,20247_M11_240099,20288_M11_240168,20368_M11_240305,20424_M11_240389,38520_M15_240722,39320_M15_240629,39326_M15_240638,39328_M15_240640,39331_M15_240643,39335_M15_240648,39337_M15_240651,39340_M15_240657,39341_M15_240658,39344_M15_240661,39345_M15_240662,39346_M15_240664,39352_M1…	51150_B110,51151_B135,51157_B222,51166_B285,51167_B295,51168_B346,51170_B394,51171_B396,51173_R191,51176_R558,51177_R779,51179_R825,51183_R889,51184_R920,51185_R941,51188_R980,51190_R998,51250_B197,51266_B246	IGR upstream NEIS1719
TGTCTGCGGCTTCGTCGCCTTGTCCTGATTAAAATTTAA	CP016678.1:108916-108954	0.982	0.334	6.33e-06	-5.9	1.26	0.345	IGR	19968_M10_240514,20057_M10_240671,20154_M10_240817,20158_M10_240821,20196_M11_240035,20216_M11_240057,20226_M11_240067,20247_M11_240099,20288_M11_240168,20368_M11_240305,20424_M11_240389,38520_M15_240722,39320_M15_240629,39326_M15_240638,39328_M15_240640,39331_M15_240643,39335_M15_240648,39337_M15_240651,39340_M15_240657,39341_M15_240658,39344_M15_240661,39345_M15_240662,39346_M15_240664,39352_M1…	41458_M15_240860,42573_M16_240138,51258_B218	IGR upstream NEIS0004 (fbp)
GTGGGAATCTAGAATCTCGGACTTTCAGATAA	CP016678.1:1681387-1681418	0.767	2.43e-05	7.05e-06	-2.36	0.508	0.344	IGR	19968_M10_240514,20057_M10_240671,20154_M10_240817,20158_M10_240821,20196_M11_240035,20216_M11_240057,20226_M11_240067,20247_M11_240099,20288_M11_240168,20368_M11_240305,20424_M11_240389,38520_M15_240722,39320_M15_240629,39326_M15_240638,39328_M15_240640,39331_M15_240643,39335_M15_240648,39337_M15_240651,39340_M15_240657,39341_M15_240658,39344_M15_240661,39345_M15_240662,39346_M15_240664,39352_M1…	41533_M15_240963,51146_B009,51148_B091,51150_B110,51151_B135,51152_B139,51153_B141,51154_B167,51156_B214,51157_B222,51158_B227,51166_B285,51167_B295,51168_B346,51170_B394,51171_B396,51172_R001,51173_R191,51174_R258,51176_R558,51177_R779,51178_R811,51179_R825,51181_R852,51182_R888,51183_R889,51184_R920,51185_R941,51186_R949,51188_R980,51189_R990,51190_R998,51250_B197,51258_B218,51266_B246,51380_R5…	IGR downstream NEIS1550

## Sheet: RPMI_k_Significant_Annotated
variant	Unitig position	af	filter-pvalue	lrt-pvalue	beta	beta-std-err	variant_h2	Feature_name	k-samples	nk-samples	Notes
TGCCCGATACGGAGGCTTCAAACAAGGCTTTCCGCTCCGACGGT	CP016678.1:2096171-2096214	0.988	0.409	1.54e-07	-0.459	0.0836	0.397	IGR	19968_M10_240514,20057_M10_240671,20154_M10_240817,20158_M10_240821,20196_M11_240035,20216_M11_240057,20226_M11_240067,20247_M11_240099,20288_M11_240168,20368_M11_240305,20424_M11_240389,38520_M15_240722,39320_M15_240629,39326_M15_240638,39328_M15_240640,39331_M15_240643,39335_M15_240648,39337_M15_240651,39340_M15_240657,39341_M15_240658,39344_M15_240661,39345_M15_240662,39346_M15_240664,39352_M1…	42476_M16_240005,51159_B240	IGR upstream NEIS1965
CCGAAAGGACAAACCATATGACGCAAGAACG	CP016678.1:2098227-2098257	0.988	0.421	2.65e-07	-0.451	0.0838	0.39	NEIS1967	19968_M10_240514,20057_M10_240671,20154_M10_240817,20158_M10_240821,20196_M11_240035,20216_M11_240057,20226_M11_240067,20247_M11_240099,20288_M11_240168,20368_M11_240305,20424_M11_240389,38520_M15_240722,39320_M15_240629,39326_M15_240638,39328_M15_240640,39331_M15_240643,39335_M15_240648,39337_M15_240651,39340_M15_240657,39341_M15_240658,39344_M15_240661,39345_M15_240662,39346_M15_240664,39352_M1…	44777_M16_240391,51159_B240	Synonymous substitution
GGTGCAATCGAAGAATTCCACCTGCAAGACCTCTCCGACCGCTACCTGACCGAGCTTTCCGGCG	CP016678.1:2099304-2099367	0.988	0.421	2.65e-07	-0.451	0.0838	0.39	NEIS1968	19968_M10_240514,20057_M10_240671,20154_M10_240817,20158_M10_240821,20196_M11_240035,20216_M11_240057,20226_M11_240067,20247_M11_240099,20288_M11_240168,20368_M11_240305,20424_M11_240389,38520_M15_240722,39320_M15_240629,39326_M15_240638,39328_M15_240640,39331_M15_240643,39335_M15_240648,39337_M15_240651,39340_M15_240657,39341_M15_240658,39344_M15_240661,39345_M15_240662,39346_M15_240664,39352_M1…	44777_M16_240391,51159_B240	Non synonymous substitution at position 2099334 (Leu/Phe) and 2099337 (Ser/Ala)
CCTCAACGCCGCCCTGCAACCCTTCGCACCCGAAATGCGCGACATCATGCCCAAAGCCGTCAGCGGCAGCGCAAGCGCAGAAGAACTCGAAC	CP016678.1:2098690-2098781	0.988	0.421	2.65e-07	-0.451	0.0838	0.39	NEIS1967	19968_M10_240514,20057_M10_240671,20154_M10_240817,20158_M10_240821,20196_M11_240035,20216_M11_240057,20226_M11_240067,20247_M11_240099,20288_M11_240168,20368_M11_240305,20424_M11_240389,38520_M15_240722,39320_M15_240629,39326_M15_240638,39328_M15_240640,39331_M15_240643,39335_M15_240648,39337_M15_240651,39340_M15_240657,39341_M15_240658,39344_M15_240661,39345_M15_240662,39346_M15_240664,39352_M1…	44777_M16_240391,51159_B240	Non synonymous substitution at position 2098732 (Asp/Glu), 2098733 (Ile/Leu) and 2098751 (Ser/Gly)
CCGCTACGCCGATGCCGTGCGCCTGTGCGGACATTCCTGCCCGACCGTC	CP016678.1:2098351-2098399	0.988	0.421	2.65e-07	-0.451	0.0838	0.39	NEIS1967	19968_M10_240514,20057_M10_240671,20154_M10_240817,20158_M10_240821,20196_M11_240035,20216_M11_240057,20226_M11_240067,20247_M11_240099,20288_M11_240168,20368_M11_240305,20424_M11_240389,38520_M15_240722,39320_M15_240629,39326_M15_240638,39328_M15_240640,39331_M15_240643,39335_M15_240648,39337_M15_240651,39340_M15_240657,39341_M15_240658,39344_M15_240661,39345_M15_240662,39346_M15_240664,39352_M1…	44777_M16_240391,51159_B240	Synonymous substitution
GCGGACTCGTTTTCCTCTATCTCGTTTTAAGACACAAAAAATGACGGATGCCATCTGAACGGCAGCCCGCCCCGAAAGGACAAACCATATGACGCAAG	CP016678.1:2098156-2098253	0.988	0.421	2.65e-07	-0.451	0.0838	0.39	NEIS1966	19968_M10_240514,20057_M10_240671,20154_M10_240817,20158_M10_240821,20196_M11_240035,20216_M11_240057,20226_M11_240067,20247_M11_240099,20288_M11_240168,20368_M11_240305,20424_M11_240389,38520_M15_240722,39320_M15_240629,39326_M15_240638,39328_M15_240640,39331_M15_240643,39335_M15_240648,39337_M15_240651,39340_M15_240657,39341_M15_240658,39344_M15_240661,39345_M15_240662,39346_M15_240664,39352_M1…	44777_M16_240391,51159_B240	Synonymous substitution
TTTGGGCATCAGCTACACGCGCAACACCTTGTGGATACTGCTTTGGATTGCCGCATTGGTG	CP016678.1:2097887-2097947	0.988	0.421	2.65e-07	-0.451	0.0838	0.39	NEIS1966	19968_M10_240514,20057_M10_240671,20154_M10_240817,20158_M10_240821,20196_M11_240035,20216_M11_240057,20226_M11_240067,20247_M11_240099,20288_M11_240168,20368_M11_240305,20424_M11_240389,38520_M15_240722,39320_M15_240629,39326_M15_240638,39328_M15_240640,39331_M15_240643,39335_M15_240648,39337_M15_240651,39340_M15_240657,39341_M15_240658,39344_M15_240661,39345_M15_240662,39346_M15_240664,39352_M1…	44777_M16_240391,51159_B240	Synonymous substitution
GCTGACCAACAATCCGATTCTGACCCCTTCAATTTTGGGTTTCGATTCGCTGTATGTGTTT	CP016678.1:2097434-2097494	0.988	0.421	2.65e-07	-0.451	0.0838	0.39	NEIS1966	19968_M10_240514,20057_M10_240671,20154_M10_240817,20158_M10_240821,20196_M11_240035,20216_M11_240057,20226_M11_240067,20247_M11_240099,20288_M11_240168,20368_M11_240305,20424_M11_240389,38520_M15_240722,39320_M15_240629,39326_M15_240638,39328_M15_240640,39331_M15_240643,39335_M15_240648,39337_M15_240651,39340_M15_240657,39341_M15_240658,39344_M15_240661,39345_M15_240662,39346_M15_240664,39352_M1…	44777_M16_240391,51159_B240	Synonymous substitution
CGACCGGCTGACGATTTTGGGGCTGGGCGAGACGGTCAGCGTGAATTTGGGTTTGAACCGG	CP016678.1:2096869-2096929	0.988	0.421	2.65e-07	-0.451	0.0838	0.39	NEIS1965	19968_M10_240514,20057_M10_240671,20154_M10_240817,20158_M10_240821,20196_M11_240035,20216_M11_240057,20226_M11_240067,20247_M11_240099,20288_M11_240168,20368_M11_240305,20424_M11_240389,38520_M15_240722,39320_M15_240629,39326_M15_240638,39328_M15_240640,39331_M15_240643,39335_M15_240648,39337_M15_240651,39340_M15_240657,39341_M15_240658,39344_M15_240661,39345_M15_240662,39346_M15_240664,39352_M1…	44777_M16_240391,51159_B240	Synonymous substitution
CAAAGGCAAAGGTTTGGTGATTTTGGTCAACGGCGGCAAGATGTCCGCCTTCGGCCCGTCTTCACGACTGGGCGGCTGGCTGCACA	CP016678.1:2095710-2095795	0.988	0.421	2.65e-07	-0.451	0.0838	0.39	NEIS1964	19968_M10_240514,20057_M10_240671,20154_M10_240817,20158_M10_240821,20196_M11_240035,20216_M11_240057,20226_M11_240067,20247_M11_240099,20288_M11_240168,20368_M11_240305,20424_M11_240389,38520_M15_240722,39320_M15_240629,39326_M15_240638,39328_M15_240640,39331_M15_240643,39335_M15_240648,39337_M15_240651,39340_M15_240657,39341_M15_240658,39344_M15_240661,39345_M15_240662,39346_M15_240664,39352_M1…	44777_M16_240391,51159_B240	Non synonymous substitution at position 2095765 (Pro/Ser)
CGAACCGCTGAACAACCTCGATATGTATCACGCCCGCTCGCTCATGCAAATCCTGCGCCGGCTGACCGAC	CP016678.1:2099432-2099501	0.988	0.421	2.65e-07	-0.451	0.0838	0.39	NEIS1968	19968_M10_240514,20057_M10_240671,20154_M10_240817,20158_M10_240821,20196_M11_240035,20216_M11_240057,20226_M11_240067,20247_M11_240099,20288_M11_240168,20368_M11_240305,20424_M11_240389,38520_M15_240722,39320_M15_240629,39326_M15_240638,39328_M15_240640,39331_M15_240643,39335_M15_240648,39337_M15_240651,39340_M15_240657,39341_M15_240658,39344_M15_240661,39345_M15_240662,39346_M15_240664,39352_M1…	44777_M16_240391,51159_B240	Synonymous substitution
TGCCGCATTGGTGGCGACGGCGACCGCCGTGGTCGGCCCGGTAAGCTTTTTCGGGCTTCTC	CP016678.1:2097935-2097995	0.988	0.421	2.65e-07	-0.451	0.0838	0.39	NEIS1966	19968_M10_240514,20057_M10_240671,20154_M10_240817,20158_M10_240821,20196_M11_240035,20216_M11_240057,20226_M11_240067,20247_M11_240099,20288_M11_240168,20368_M11_240305,20424_M11_240389,38520_M15_240722,39320_M15_240629,39326_M15_240638,39328_M15_240640,39331_M15_240643,39335_M15_240648,39337_M15_240651,39340_M15_240657,39341_M15_240658,39344_M15_240661,39345_M15_240662,39346_M15_240664,39352_M1…	44777_M16_240391,51159_B240	Synonymous substitution
ACTCTGGCAGGCACGCGTTAAAGCATTTTTAACCGAATCGGCGGACGACCCGCAGTTCGTC	CP016678.1:2098792-2098852	0.988	0.421	2.65e-07	-0.451	0.0838	0.39	NEIS1967	19968_M10_240514,20057_M10_240671,20154_M10_240817,20158_M10_240821,20196_M11_240035,20216_M11_240057,20226_M11_240067,20247_M11_240099,20288_M11_240168,20368_M11_240305,20424_M11_240389,38520_M15_240722,39320_M15_240629,39326_M15_240638,39328_M15_240640,39331_M15_240643,39335_M15_240648,39337_M15_240651,39340_M15_240657,39341_M15_240658,39344_M15_240661,39345_M15_240662,39346_M15_240664,39352_M1…	44777_M16_240391,51159_B240	Synonymous substitution
GTTGCCTTTGCGCTGTTGCTGGTTTCCTGCATCCTGTTTATGACGCTCAACGTCAAAGGCGATTGGGACTTT	CP016678.1:2097279-2097350	0.988	0.421	2.65e-07	-0.451	0.0838	0.39	NEIS1966	19968_M10_240514,20057_M10_240671,20154_M10_240817,20158_M10_240821,20196_M11_240035,20216_M11_240057,20226_M11_240067,20247_M11_240099,20288_M11_240168,20368_M11_240305,20424_M11_240389,38520_M15_240722,39320_M15_240629,39326_M15_240638,39328_M15_240640,39331_M15_240643,39335_M15_240648,39337_M15_240651,39340_M15_240657,39341_M15_240658,39344_M15_240661,39345_M15_240662,39346_M15_240664,39352_M1…	44777_M16_240391,51159_B240	Non synonymous substitution at position 2097318 (Met/Leu)
CGAACACAAGCGCACCACCGTCGTCGTATTGCACGACATCAACCAGGCAGCAGCCTACGCCGACCACGTCGTCGCCATGAAA	CP016678.1:2099501-2099582	0.988	0.421	2.65e-07	-0.451	0.0838	0.39	NEIS1968	19968_M10_240514,20057_M10_240671,20154_M10_240817,20158_M10_240821,20196_M11_240035,20216_M11_240057,20226_M11_240067,20247_M11_240099,20288_M11_240168,20368_M11_240305,20424_M11_240389,38520_M15_240722,39320_M15_240629,39326_M15_240638,39328_M15_240640,39331_M15_240643,39335_M15_240648,39337_M15_240651,39340_M15_240657,39341_M15_240658,39344_M15_240661,39345_M15_240662,39346_M15_240664,39352_M1…	44777_M16_240391,51159_B240	Synonymous substitution
CCTGCCGATGACGGTTTGTATCGGCGGTATCCTCTTGGTCGGCGGACAGACCGTATTC	CP016678.1:2098046-2098103	0.988	0.421	2.65e-07	-0.451	0.0838	0.39	NEIS1966	19968_M10_240514,20057_M10_240671,20154_M10_240817,20158_M10_240821,20196_M11_240035,20216_M11_240057,20226_M11_240067,20247_M11_240099,20288_M11_240168,20368_M11_240305,20424_M11_240389,38520_M15_240722,39320_M15_240629,39326_M15_240638,39328_M15_240640,39331_M15_240643,39335_M15_240648,39337_M15_240651,39340_M15_240657,39341_M15_240658,39344_M15_240661,39345_M15_240662,39346_M15_240664,39352_M1…	44777_M16_240391,51159_B240	Synonymous substitution
AAGGTTGCTGCTTGAAACGGTTTTGCCGTCATGGGTTTTCACCTTGAAGCGGTCGTAACGC	CP016678.1:2093593-2093653	0.988	0.421	2.65e-07	-0.451	0.0838	0.39	NEIS1963	19968_M10_240514,20057_M10_240671,20154_M10_240817,20158_M10_240821,20196_M11_240035,20216_M11_240057,20226_M11_240067,20247_M11_240099,20288_M11_240168,20368_M11_240305,20424_M11_240389,38520_M15_240722,39320_M15_240629,39326_M15_240638,39328_M15_240640,39331_M15_240643,39335_M15_240648,39337_M15_240651,39340_M15_240657,39341_M15_240658,39344_M15_240661,39345_M15_240662,39346_M15_240664,39352_M1…	44777_M16_240391,51159_B240	Synonymous substitution
GCTCCAGTGTTCGTGCGGCTGCCAAATCACACCGAAACTCGGGTTAAGGTTGCTGCTTGAA	CP016678.1:2093638-2093698	0.988	0.421	2.65e-07	-0.451	0.0838	0.39	NEIS1963	19968_M10_240514,20057_M10_240671,20154_M10_240817,20158_M10_240821,20196_M11_240035,20216_M11_240057,20226_M11_240067,20247_M11_240099,20288_M11_240168,20368_M11_240305,20424_M11_240389,38520_M15_240722,39320_M15_240629,39326_M15_240638,39328_M15_240640,39331_M15_240643,39335_M15_240648,39337_M15_240651,39340_M15_240657,39341_M15_240658,39344_M15_240661,39345_M15_240662,39346_M15_240664,39352_M1…	44777_M16_240391,51159_B240	Synonymous substitution
GCGCGGGCTGCGGCTGGCGTAGTTGTGGCTCGCGCTGAAGCTCCAGTGTTCGTGCGGCTGC	CP016678.1:2093677-2093737	0.988	0.421	2.65e-07	-0.451	0.0838	0.39	NEIS1963	19968_M10_240514,20057_M10_240671,20154_M10_240817,20158_M10_240821,20196_M11_240035,20216_M11_240057,20226_M11_240067,20247_M11_240099,20288_M11_240168,20368_M11_240305,20424_M11_240389,38520_M15_240722,39320_M15_240629,39326_M15_240638,39328_M15_240640,39331_M15_240643,39335_M15_240648,39337_M15_240651,39340_M15_240657,39341_M15_240658,39344_M15_240661,39345_M15_240662,39346_M15_240664,39352_M1…	44777_M16_240391,51159_B240	Synonymous substitution
TCGCCCGCCGCAACCTCTTATCCTTTGGTGTAGGCGAAATCAACGGCACACTGACCCTGCG	CP016678.1:2098596-2098656	0.988	0.421	2.65e-07	-0.451	0.0838	0.39	NEIS1967	19968_M10_240514,20057_M10_240671,20154_M10_240817,20158_M10_240821,20196_M11_240035,20216_M11_240057,20226_M11_240067,20247_M11_240099,20288_M11_240168,20368_M11_240305,20424_M11_240389,38520_M15_240722,39320_M15_240629,39326_M15_240638,39328_M15_240640,39331_M15_240643,39335_M15_240648,39337_M15_240651,39340_M15_240657,39341_M15_240658,39344_M15_240661,39345_M15_240662,39346_M15_240664,39352_M1…	44777_M16_240391,51159_B240	Non synonymous substitution at position 2098626 (Val/Ala)
CGCGCCAGCCGATTTCCAGATTCGGGTTTTTGAAGCGGTAGGCAAGGGAGGCTGTCCAAGTGCGGCCGACTTGTGCGCCAAAT	CP016678.1:2094091-2094173	0.988	0.421	2.65e-07	-0.451	0.0838	0.39	NEIS1963	19968_M10_240514,20057_M10_240671,20154_M10_240817,20158_M10_240821,20196_M11_240035,20216_M11_240057,20226_M11_240067,20247_M11_240099,20288_M11_240168,20368_M11_240305,20424_M11_240389,38520_M15_240722,39320_M15_240629,39326_M15_240638,39328_M15_240640,39331_M15_240643,39335_M15_240648,39337_M15_240651,39340_M15_240657,39341_M15_240658,39344_M15_240661,39345_M15_240662,39346_M15_240664,39352_M1…	44777_M16_240391,51159_B240	Non synonymous substitution at position 2094143 (Lys/Gln)
GGTTATCAAAGGTCTGAAAGCCCTTTACGGAGAAGAGCTGCCCGAACGCGGCGGCATCGAA	CP016678.1:2098417-2098477	0.988	0.421	2.65e-07	-0.451	0.0838	0.39	NEIS1967	19968_M10_240514,20057_M10_240671,20154_M10_240817,20158_M10_240821,20196_M11_240035,20216_M11_240057,20226_M11_240067,20247_M11_240099,20288_M11_240168,20368_M11_240305,20424_M11_240389,38520_M15_240722,39320_M15_240629,39326_M15_240638,39328_M15_240640,39331_M15_240643,39335_M15_240648,39337_M15_240651,39340_M15_240657,39341_M15_240658,39344_M15_240661,39345_M15_240662,39346_M15_240664,39352_M1…	44777_M16_240391,51159_B240	Synonymous substitution
GGTCGGCGTAACCGCGTCCGTCGTCCAACTTCTCACCGGCGCAGCCCCCGAAACCGGCTTC	CP016678.1:2098510-2098570	0.988	0.421	2.65e-07	-0.451	0.0838	0.39	NEIS1967	19968_M10_240514,20057_M10_240671,20154_M10_240817,20158_M10_240821,20196_M11_240035,20216_M11_240057,20226_M11_240067,20247_M11_240099,20288_M11_240168,20368_M11_240305,20424_M11_240389,38520_M15_240722,39320_M15_240629,39326_M15_240638,39328_M15_240640,39331_M15_240643,39335_M15_240648,39337_M15_240651,39340_M15_240657,39341_M15_240658,39344_M15_240661,39345_M15_240662,39346_M15_240664,39352_M1…	44777_M16_240391,51159_B240	Synonymous substitution
AAGGACAAACCATATGACGCAAGAACGTTTACCCGAATTTTTCGACCGCGCCCCGACGCTGACCGTACAAGACCCGCTTGCCGCATTCCTCGGCGCGGCCGAAAACGGCATCCTCACTTACCGCTACGCCGATG	CP016678.1:2098231-2098364	0.988	0.421	2.65e-07	-0.451	0.0838	0.39	NEIS1967	19968_M10_240514,20057_M10_240671,20154_M10_240817,20158_M10_240821,20196_M11_240035,20216_M11_240057,20226_M11_240067,20247_M11_240099,20288_M11_240168,20368_M11_240305,20424_M11_240389,38520_M15_240722,39320_M15_240629,39326_M15_240638,39328_M15_240640,39331_M15_240643,39335_M15_240648,39337_M15_240651,39340_M15_240657,39341_M15_240658,39344_M15_240661,39345_M15_240662,39346_M15_240664,39352_M1…	44777_M16_240391,51159_B240	Non synonymous substitution at position 2098261 (Leu/Phe), 2098265/6 (Glu/Ser), 2098274 (Asp/Asn), 2098278/9 (Arg/Gln), 2098289-91 (Leu/Ile), 2098298/9 (Gln/Arg)
TTTGAATCTTCTACGCCTTAACGCTTTTCCCTTCTGTTTATGACTGCCAAACCTTTTTCCC	CP016678.1:2096228-2096288	0.988	0.421	2.65e-07	-0.451	0.0838	0.39	NEIS1965	19968_M10_240514,20057_M10_240671,20154_M10_240817,20158_M10_240821,20196_M11_240035,20216_M11_240057,20226_M11_240067,20247_M11_240099,20288_M11_240168,20368_M11_240305,20424_M11_240389,38520_M15_240722,39320_M15_240629,39326_M15_240638,39328_M15_240640,39331_M15_240643,39335_M15_240648,39337_M15_240651,39340_M15_240657,39341_M15_240658,39344_M15_240661,39345_M15_240662,39346_M15_240664,39352_M1…	44777_M16_240391,51159_B240	Different variations in the two nk samples
TATTTTCGGCGGCGTGGTTGAGGCGGTGGCGAC	CP016678.1:2096701-2096733	0.988	0.421	2.65e-07	-0.451	0.0838	0.39	NEIS1965	19968_M10_240514,20057_M10_240671,20154_M10_240817,20158_M10_240821,20196_M11_240035,20216_M11_240057,20226_M11_240067,20247_M11_240099,20288_M11_240168,20368_M11_240305,20424_M11_240389,38520_M15_240722,39320_M15_240629,39326_M15_240638,39328_M15_240640,39331_M15_240643,39335_M15_240648,39337_M15_240651,39340_M15_240657,39341_M15_240658,39344_M15_240661,39345_M15_240662,39346_M15_240664,39352_M1…	44777_M16_240391,51159_B240	Synonymous substitution
CATGAGCCGCATCACCGTGCGCGACCTGCTGATGTTCGGCCGTTACCCCTACCATCAAGGCAGACCGACTGCCGAA	CP016678.1:2099210-2099285	0.988	0.421	2.65e-07	-0.451	0.0838	0.39	NEIS1968	19968_M10_240514,20057_M10_240671,20154_M10_240817,20158_M10_240821,20196_M11_240035,20216_M11_240057,20226_M11_240067,20247_M11_240099,20288_M11_240168,20368_M11_240305,20424_M11_240389,38520_M15_240722,39320_M15_240629,39326_M15_240638,39328_M15_240640,39331_M15_240643,39335_M15_240648,39337_M15_240651,39340_M15_240657,39341_M15_240658,39344_M15_240661,39345_M15_240662,39346_M15_240664,39352_M1…	44777_M16_240391,51159_B240	Synonymous substitution
ATTCCGAATTTCAAATGCCGTCTGAACCCCGCCAAACAACAACAAACCTACGCCCG	CP016678.1:2098884-2098939	0.988	0.421	2.65e-07	-0.451	0.0838	0.39	IGR	19968_M10_240514,20057_M10_240671,20154_M10_240817,20158_M10_240821,20196_M11_240035,20216_M11_240057,20226_M11_240067,20247_M11_240099,20288_M11_240168,20368_M11_240305,20424_M11_240389,38520_M15_240722,39320_M15_240629,39326_M15_240638,39328_M15_240640,39331_M15_240643,39335_M15_240648,39337_M15_240651,39340_M15_240657,39341_M15_240658,39344_M15_240661,39345_M15_240662,39346_M15_240664,39352_M1…	44777_M16_240391,51159_B240	IGR upstream NEIS1968
CGAAATGCTGCAAATGCTCGGCGTGTGGCAGCAGGGCGATTTTTCGAGCGTGCTGCTGGGG	CP016678.1:2096752-2096812	0.988	0.421	2.65e-07	-0.451	0.0838	0.39	NEIS1965	19968_M10_240514,20057_M10_240671,20154_M10_240817,20158_M10_240821,20196_M11_240035,20216_M11_240057,20226_M11_240067,20247_M11_240099,20288_M11_240168,20368_M11_240305,20424_M11_240389,38520_M15_240722,39320_M15_240629,39326_M15_240638,39328_M15_240640,39331_M15_240643,39335_M15_240648,39337_M15_240651,39340_M15_240657,39341_M15_240658,39344_M15_240661,39345_M15_240662,39346_M15_240664,39352_M1…	44777_M16_240391,51159_B240	Synonymous substitution
CAGGGCGGACGCGATTTGCCGCGTATGATTTTAATCGGC	CP016678.1:2097624-2097662	0.988	0.421	2.65e-07	-0.451	0.0838	0.39	NEIS1966	19968_M10_240514,20057_M10_240671,20154_M10_240817,20158_M10_240821,20196_M11_240035,20216_M11_240057,20226_M11_240067,20247_M11_240099,20288_M11_240168,20368_M11_240305,20424_M11_240389,38520_M15_240722,39320_M15_240629,39326_M15_240638,39328_M15_240640,39331_M15_240643,39335_M15_240648,39337_M15_240651,39340_M15_240657,39341_M15_240658,39344_M15_240661,39345_M15_240662,39346_M15_240664,39352_M1…	44777_M16_240391,51159_B240	Synonymous substitution
GCCGTCGGCAATCGAGATGATGCCGCGTTTACCGTGGGTTTGCAGCGCGTCATACAGGCGC	CP016678.1:2093734-2093794	0.988	0.421	2.65e-07	-0.451	0.0838	0.39	NEIS1963	19968_M10_240514,20057_M10_240671,20154_M10_240817,20158_M10_240821,20196_M11_240035,20216_M11_240057,20226_M11_240067,20247_M11_240099,20288_M11_240168,20368_M11_240305,20424_M11_240389,38520_M15_240722,39320_M15_240629,39326_M15_240638,39328_M15_240640,39331_M15_240643,39335_M15_240648,39337_M15_240651,39340_M15_240657,39341_M15_240658,39344_M15_240661,39345_M15_240662,39346_M15_240664,39352_M1…	44777_M16_240391,51159_B240	Synonymous substitution
AACGCCGCGAAATAATGAAACGGCGGCATTCGATGCCGT	CP016678.1:2096089-2096127	0.988	0.421	2.65e-07	-0.451	0.0838	0.39	NEIS1964	19968_M10_240514,20057_M10_240671,20154_M10_240817,20158_M10_240821,20196_M11_240035,20216_M11_240057,20226_M11_240067,20247_M11_240099,20288_M11_240168,20368_M11_240305,20424_M11_240389,38520_M15_240722,39320_M15_240629,39326_M15_240638,39328_M15_240640,39331_M15_240643,39335_M15_240648,39337_M15_240651,39340_M15_240657,39341_M15_240658,39344_M15_240661,39345_M15_240662,39346_M15_240664,39352_M1…	44777_M16_240391,51159_B240	Synonymous substitution
CGCAAAGACAACGGCAAAACCGTCGCCGTCGGCCTCAACGCCGCCCTGCAACCCTTCGCAC	CP016678.1:2098658-2098718	0.988	0.421	2.65e-07	-0.451	0.0838	0.39	NEIS1967	19968_M10_240514,20057_M10_240671,20154_M10_240817,20158_M10_240821,20196_M11_240035,20216_M11_240057,20226_M11_240067,20247_M11_240099,20288_M11_240168,20368_M11_240305,20424_M11_240389,38520_M15_240722,39320_M15_240629,39326_M15_240638,39328_M15_240640,39331_M15_240643,39335_M15_240648,39337_M15_240651,39340_M15_240657,39341_M15_240658,39344_M15_240661,39345_M15_240662,39346_M15_240664,39352_M1…	44777_M16_240391,51159_B240	Non synonymous substitution at position 2098688 (Gly/Ser)
CATTCCGTCCGCCTGCCGATGACGGTTTGTATCGGCGGTAT	CP016678.1:2098035-2098075	0.988	0.421	2.65e-07	-0.451	0.0838	0.39	NEIS1966	19968_M10_240514,20057_M10_240671,20154_M10_240817,20158_M10_240821,20196_M11_240035,20216_M11_240057,20226_M11_240067,20247_M11_240099,20288_M11_240168,20368_M11_240305,20424_M11_240389,38520_M15_240722,39320_M15_240629,39326_M15_240638,39328_M15_240640,39331_M15_240643,39335_M15_240648,39337_M15_240651,39340_M15_240657,39341_M15_240658,39344_M15_240661,39345_M15_240662,39346_M15_240664,39352_M1…	44777_M16_240391,51159_B240	Non synonymous substitution at position 2098065 (Ile/Val)
GAAATTCCGGTCTCTACGGTTTTTGGTGTGTTGGGTACGGCTTTGTTTTTGTGGCTTTTGTTAAGG	CP016678.1:2097149-2097214	0.988	0.421	2.65e-07	-0.451	0.0838	0.39	NEIS1965	19968_M10_240514,20057_M10_240671,20154_M10_240817,20158_M10_240821,20196_M11_240035,20216_M11_240057,20226_M11_240067,20247_M11_240099,20288_M11_240168,20368_M11_240305,20424_M11_240389,38520_M15_240722,39320_M15_240629,39326_M15_240638,39328_M15_240640,39331_M15_240643,39335_M15_240648,39337_M15_240651,39340_M15_240657,39341_M15_240658,39344_M15_240661,39345_M15_240662,39346_M15_240664,39352_M1…	44777_M16_240391,51159_B240	Synonymous substitution
CGGCGGCCAACGCCAACGCGCCATGATTGCGATGGTGTTCTGCCAAAGCACCGACTACGTCCTTTTGGACGAACCGCTGAACAACCTCGATATGT	CP016678.1:2099363-2099457	0.988	0.421	2.65e-07	-0.451	0.0838	0.39	NEIS1968	19968_M10_240514,20057_M10_240671,20154_M10_240817,20158_M10_240821,20196_M11_240035,20216_M11_240057,20226_M11_240067,20247_M11_240099,20288_M11_240168,20368_M11_240305,20424_M11_240389,38520_M15_240722,39320_M15_240629,39326_M15_240638,39328_M15_240640,39331_M15_240643,39335_M15_240648,39337_M15_240651,39340_M15_240657,39341_M15_240658,39344_M15_240661,39345_M15_240662,39346_M15_240664,39352_M1…	44777_M16_240391,51159_B240	Non synonymous substitution at position 2099409 (Ser/Arg)
GATTTCGGTATTGCGCGCGCGTTCGGCTTTCGTGCCGTCGGCAATCGAGATGATGCCGCGT	CP016678.1:2093767-2093827	0.988	0.421	2.65e-07	-0.451	0.0838	0.39	NEIS1963	19968_M10_240514,20057_M10_240671,20154_M10_240817,20158_M10_240821,20196_M11_240035,20216_M11_240057,20226_M11_240067,20247_M11_240099,20288_M11_240168,20368_M11_240305,20424_M11_240389,38520_M15_240722,39320_M15_240629,39326_M15_240638,39328_M15_240640,39331_M15_240643,39335_M15_240648,39337_M15_240651,39340_M15_240657,39341_M15_240658,39344_M15_240661,39345_M15_240662,39346_M15_240664,39352_M1…	44777_M16_240391,51159_B240	Synonymous substitution
CACCCTGTTTTCCTTTATGGCGCGGCTGCGACCGCTTGAAAGCGGCAGCATCGCCTACCGAGGCAAAAATCTTGCCGAT	CP016678.1:2099075-2099153	0.988	0.421	2.65e-07	-0.451	0.0838	0.39	NEIS1968	19968_M10_240514,20057_M10_240671,20154_M10_240817,20158_M10_240821,20196_M11_240035,20216_M11_240057,20226_M11_240067,20247_M11_240099,20288_M11_240168,20368_M11_240305,20424_M11_240389,38520_M15_240722,39320_M15_240629,39326_M15_240638,39328_M15_240640,39331_M15_240643,39335_M15_240648,39337_M15_240651,39340_M15_240657,39341_M15_240658,39344_M15_240661,39345_M15_240662,39346_M15_240664,39352_M1…	44777_M16_240391,51159_B240	Synonymous substitution
GCAGCCACAAACGACGACGATGTTAAAAAAGCTGCCACTGTGGCCATTGCTGCT	CP016678.1:2100073-2100126	0.988	0.443	4.58e-07	-0.448	0.0853	0.383	NEIS1969 (nadA)	19968_M10_240514,20057_M10_240671,20154_M10_240817,20158_M10_240821,20196_M11_240035,20216_M11_240057,20226_M11_240067,20247_M11_240099,20288_M11_240168,20368_M11_240305,20424_M11_240389,38520_M15_240722,39320_M15_240629,39326_M15_240638,39328_M15_240640,39331_M15_240643,39335_M15_240648,39337_M15_240651,39340_M15_240657,39341_M15_240658,39344_M15_240661,39345_M15_240662,39346_M15_240664,39352_M1…	51159_B240,51162_B253	Different variations in the two nk samples
GAATCCGGCAAACATATTCGCCTGCGCCGCC	CP016678.1:2097734-2097764	0.988	0.442	4.96e-07	-0.447	0.0853	0.382	NEIS1966	19968_M10_240514,20057_M10_240671,20154_M10_240817,20158_M10_240821,20196_M11_240035,20216_M11_240057,20226_M11_240067,20247_M11_240099,20288_M11_240168,20368_M11_240305,20424_M11_240389,38520_M15_240722,39320_M15_240629,39326_M15_240638,39328_M15_240640,39331_M15_240643,39335_M15_240648,39337_M15_240651,39340_M15_240657,39341_M15_240658,39344_M15_240661,39345_M15_240662,39346_M15_240664,39352_M1…	44714_M16_240231,51159_B240	Synonymous substitution
CCTGTCGTCGCTGCTTTCGCGCATGATCGACCCCGAAGAATTTA	CP016678.1:2097689-2097732	0.988	0.442	4.96e-07	-0.447	0.0853	0.382	NEIS1966	19968_M10_240514,20057_M10_240671,20154_M10_240817,20158_M10_240821,20196_M11_240035,20216_M11_240057,20226_M11_240067,20247_M11_240099,20288_M11_240168,20368_M11_240305,20424_M11_240389,38520_M15_240722,39320_M15_240629,39326_M15_240638,39328_M15_240640,39331_M15_240643,39335_M15_240648,39337_M15_240651,39340_M15_240657,39341_M15_240658,39344_M15_240661,39345_M15_240662,39346_M15_240664,39352_M1…	44714_M16_240231,51159_B240	Synonymous substitution
CAACCTGACCAACCTCCTGCTGCTGGCGGTATTGTTTGCCGTCAGCCTGTCGGT	CP016678.1:2096290-2096343	0.988	0.442	4.96e-07	-0.447	0.0853	0.382	NEIS1965	19968_M10_240514,20057_M10_240671,20154_M10_240817,20158_M10_240821,20196_M11_240035,20216_M11_240057,20226_M11_240067,20247_M11_240099,20288_M11_240168,20368_M11_240305,20424_M11_240389,38520_M15_240722,39320_M15_240629,39326_M15_240638,39328_M15_240640,39331_M15_240643,39335_M15_240648,39337_M15_240651,39340_M15_240657,39341_M15_240658,39344_M15_240661,39345_M15_240662,39346_M15_240664,39352_M1…	44714_M16_240231,51159_B240	Different variations in the two nk samples
CCGTCTGAAACACGGATGCAAACCGCTTCCTGTGTTTCAGACGGCATTGCCCGATACGG	CP016678.1:2096124-2096182	0.988	0.442	4.96e-07	-0.447	0.0853	0.382	IGR	19968_M10_240514,20057_M10_240671,20154_M10_240817,20158_M10_240821,20196_M11_240035,20216_M11_240057,20226_M11_240067,20247_M11_240099,20288_M11_240168,20368_M11_240305,20424_M11_240389,38520_M15_240722,39320_M15_240629,39326_M15_240638,39328_M15_240640,39331_M15_240643,39335_M15_240648,39337_M15_240651,39340_M15_240657,39341_M15_240658,39344_M15_240661,39345_M15_240662,39346_M15_240664,39352_M1…	44714_M16_240231,51159_B240	IGR upstream NEIS1965
CGCGTCTTTTGAAGCCGCGAAAACTGCCGCGCAAGGCAAAGGCAAAGGTTTGGTGATTTTG	CP016678.1:2095674-2095734	0.988	0.442	4.96e-07	-0.447	0.0853	0.382	NEIS1964	19968_M10_240514,20057_M10_240671,20154_M10_240817,20158_M10_240821,20196_M11_240035,20216_M11_240057,20226_M11_240067,20247_M11_240099,20288_M11_240168,20368_M11_240305,20424_M11_240389,38520_M15_240722,39320_M15_240629,39326_M15_240638,39328_M15_240640,39331_M15_240643,39335_M15_240648,39337_M15_240651,39340_M15_240657,39341_M15_240658,39344_M15_240661,39345_M15_240662,39346_M15_240664,39352_M1…	44714_M16_240231,51159_B240	Synonymous substitution
CGTATCGACGCGCTGGCGCAAATCTTCGGCAAA	CP016678.1:2095606-2095638	0.988	0.442	4.96e-07	-0.447	0.0853	0.382	NEIS1964	19968_M10_240514,20057_M10_240671,20154_M10_240817,20158_M10_240821,20196_M11_240035,20216_M11_240057,20226_M11_240067,20247_M11_240099,20288_M11_240168,20368_M11_240305,20424_M11_240389,38520_M15_240722,39320_M15_240629,39326_M15_240638,39328_M15_240640,39331_M15_240643,39335_M15_240648,39337_M15_240651,39340_M15_240657,39341_M15_240658,39344_M15_240661,39345_M15_240662,39346_M15_240664,39352_M1…	44714_M16_240231,51159_B240	Synonymous substitution
GCGTTTGACAAATTGAACGAAATCGCGCCGACC	CP016678.1:2095525-2095557	0.988	0.442	4.96e-07	-0.447	0.0853	0.382	NEIS1964	19968_M10_240514,20057_M10_240671,20154_M10_240817,20158_M10_240821,20196_M11_240035,20216_M11_240057,20226_M11_240067,20247_M11_240099,20288_M11_240168,20368_M11_240305,20424_M11_240389,38520_M15_240722,39320_M15_240629,39326_M15_240638,39328_M15_240640,39331_M15_240643,39335_M15_240648,39337_M15_240651,39340_M15_240657,39341_M15_240658,39344_M15_240661,39345_M15_240662,39346_M15_240664,39352_M1…	44714_M16_240231,51159_B240	Synonymous substitution
GTCCTTGACCGCAGCGCGGCCATCGGCGAAGAGGGTCAGGCG	CP016678.1:2095900-2095941	0.988	0.442	4.96e-07	-0.447	0.0853	0.382	NEIS1964	19968_M10_240514,20057_M10_240671,20154_M10_240817,20158_M10_240821,20196_M11_240035,20216_M11_240057,20226_M11_240067,20247_M11_240099,20288_M11_240168,20368_M11_240305,20424_M11_240389,38520_M15_240722,39320_M15_240629,39326_M15_240638,39328_M15_240640,39331_M15_240643,39335_M15_240648,39337_M15_240651,39340_M15_240657,39341_M15_240658,39344_M15_240661,39345_M15_240662,39346_M15_240664,39352_M1…	44714_M16_240231,51159_B240	Synonymous substitution
CTATATATCAAATTATCAGAACAGATGCCGTCTGAAAGGCTTTCAGACGG	CP016678.1:2094461-2094510	0.988	0.442	4.96e-07	-0.447	0.0853	0.382	IGR	19968_M10_240514,20057_M10_240671,20154_M10_240817,20158_M10_240821,20196_M11_240035,20216_M11_240057,20226_M11_240067,20247_M11_240099,20288_M11_240168,20368_M11_240305,20424_M11_240389,38520_M15_240722,39320_M15_240629,39326_M15_240638,39328_M15_240640,39331_M15_240643,39335_M15_240648,39337_M15_240651,39340_M15_240657,39341_M15_240658,39344_M15_240661,39345_M15_240662,39346_M15_240664,39352_M1…	44714_M16_240231,51159_B240	IGR downstream NEIS1963 (fetA)
TGCGGTGGCCTTGTTGGGCGCGTCTTTGGTTTTATTGTGCGACATTATCGGACGCGTGATTGTGTTTCCGTTTGAAA	CP016678.1:2097076-2097152	0.988	0.442	4.96e-07	-0.447	0.0853	0.382	NEIS1965	19968_M10_240514,20057_M10_240671,20154_M10_240817,20158_M10_240821,20196_M11_240035,20216_M11_240057,20226_M11_240067,20247_M11_240099,20288_M11_240168,20368_M11_240305,20424_M11_240389,38520_M15_240722,39320_M15_240629,39326_M15_240638,39328_M15_240640,39331_M15_240643,39335_M15_240648,39337_M15_240651,39340_M15_240657,39341_M15_240658,39344_M15_240661,39345_M15_240662,39346_M15_240664,39352_M1…	44714_M16_240231,51159_B240	Synonymous substitution
GCAGATTCTGATGCGTAACCGTTTTGTCGAGCCTTCTATGGCGGG	CP016678.1:2096479-2096523	0.988	0.442	4.96e-07	-0.447	0.0853	0.382	NEIS1965	19968_M10_240514,20057_M10_240671,20154_M10_240817,20158_M10_240821,20196_M11_240035,20216_M11_240057,20226_M11_240067,20247_M11_240099,20288_M11_240168,20368_M11_240305,20424_M11_240389,38520_M15_240722,39320_M15_240629,39326_M15_240638,39328_M15_240640,39331_M15_240643,39335_M15_240648,39337_M15_240651,39340_M15_240657,39341_M15_240658,39344_M15_240661,39345_M15_240662,39346_M15_240664,39352_M1…	44714_M16_240231,51159_B240	Synonymous substitution
AACGTCGATGCCAAAGTAAAAGCTGCAGAAACTGCAGCAGGCAAAGCCGAAGCTGCCGCTGGCACAGCTAAT	CP016678.1:2100652-2100723	0.988	0.443	6.35e-07	-0.437	0.0843	0.378	NEIS1969 (nadA)	19968_M10_240514,20057_M10_240671,20154_M10_240817,20158_M10_240821,20196_M11_240035,20216_M11_240057,20226_M11_240067,20247_M11_240099,20288_M11_240168,20368_M11_240305,20424_M11_240389,38520_M15_240722,39320_M15_240629,39326_M15_240638,39328_M15_240640,39331_M15_240643,39335_M15_240648,39337_M15_240651,39340_M15_240657,39341_M15_240658,39344_M15_240661,39345_M15_240662,39346_M15_240664,39352_M1…	41533_M15_240963,51159_B240	Different variations in the two nk samples
TGTTTGCAAATATCTTATATACGCCCCCCCTTTTTGATACTGGATGCGGCGGG	CP016678.1:893398-893450	0.982	0.276	2.49e-06	-0.341	0.0697	0.359	NEIS0779	19968_M10_240514,20057_M10_240671,20154_M10_240817,20158_M10_240821,20196_M11_240035,20216_M11_240057,20226_M11_240067,20247_M11_240099,20288_M11_240168,20368_M11_240305,20424_M11_240389,38520_M15_240722,39320_M15_240629,39326_M15_240638,39328_M15_240640,39331_M15_240643,39335_M15_240648,39337_M15_240651,39340_M15_240657,39341_M15_240658,39344_M15_240661,39345_M15_240662,39346_M15_240664,39352_M1…	39408_M15_240794,44767_M16_240370,51159_B240	frameshift mutation at position 893428 (+C)
AGGTTCGTGGGAATGACGTGGTGCAGGTTTC	CP016678.1:938423-938453	0.988	0.515	5.07e-06	-0.406	0.086	0.349	IGR	19968_M10_240514,20057_M10_240671,20154_M10_240817,20158_M10_240821,20196_M11_240035,20216_M11_240057,20226_M11_240067,20247_M11_240099,20288_M11_240168,20368_M11_240305,20424_M11_240389,38520_M15_240722,39320_M15_240629,39326_M15_240638,39328_M15_240640,39331_M15_240643,39335_M15_240648,39337_M15_240651,39340_M15_240657,39341_M15_240658,39344_M15_240661,39345_M15_240662,39346_M15_240664,39352_M1…	51151_B135,51159_B240	IGR downstream NEIS0832
GCATAGCACAATAAAGGCAATAGGAAAAAAAGGAGATTAATTTATTACTATACAT	CP016678.1:1908745-1908799	0.988	0.515	6.37e-06	-0.406	0.0869	0.345	IGR	19968_M10_240514,20057_M10_240671,20154_M10_240817,20158_M10_240821,20196_M11_240035,20216_M11_240057,20226_M11_240067,20247_M11_240099,20288_M11_240168,20368_M11_240305,20424_M11_240389,38520_M15_240722,39320_M15_240629,39326_M15_240638,39328_M15_240640,39331_M15_240643,39335_M15_240648,39337_M15_240651,39340_M15_240657,39341_M15_240658,39344_M15_240661,39345_M15_240662,39346_M15_240664,39352_M1…	42595_M16_240163,51159_B240	IGR upstream NEIS3136
ATATTAACAGATATTAATGCCGAACTACCTAACTGCAAGAATTAAATAAATAAATAAATAAATAAAT	CP016678.1:2099810-2099876	0.988	0.508	6.98e-06	-0.398	0.0856	0.344	IGR	19968_M10_240514,20057_M10_240671,20154_M10_240817,20158_M10_240821,20196_M11_240035,20216_M11_240057,20226_M11_240067,20247_M11_240099,20288_M11_240168,20368_M11_240305,20424_M11_240389,38520_M15_240722,39320_M15_240629,39326_M15_240638,39328_M15_240640,39331_M15_240643,39335_M15_240648,39337_M15_240651,39340_M15_240657,39341_M15_240658,39344_M15_240661,39345_M15_240662,39346_M15_240664,39352_M1…	42568_M16_240131,51159_B240	IGR upstream NEIS1969 (nadA)
ACAACCAAGTTAGCAGACACTGATGCCGCTTTAGCAGATACTGATGCCGCTCTGGATGCAACCACCAAC	CP016678.1:2100361-2100429	0.988	0.515	7.32e-06	-0.398	0.0859	0.343	NEIS1969 (nadA)	19968_M10_240514,20057_M10_240671,20154_M10_240817,20158_M10_240821,20196_M11_240035,20216_M11_240057,20226_M11_240067,20247_M11_240099,20288_M11_240168,20368_M11_240305,20424_M11_240389,38520_M15_240722,39320_M15_240629,39326_M15_240638,39328_M15_240640,39331_M15_240643,39335_M15_240648,39337_M15_240651,39340_M15_240657,39341_M15_240658,39344_M15_240661,39345_M15_240662,39346_M15_240664,39352_M1…	39435_M15_240844,51159_B240	Different variations in the two nk samples
TGGTGGGGATAAAATACTTACAAAAGATTTCCGCCCCATTTTTTATCCACTCACAAAGGTA	CP016678.1:2099940-2100000	0.988	0.515	7.32e-06	-0.398	0.0859	0.343	IGR	19968_M10_240514,20057_M10_240671,20154_M10_240817,20158_M10_240821,20196_M11_240035,20216_M11_240057,20226_M11_240067,20247_M11_240099,20288_M11_240168,20368_M11_240305,20424_M11_240389,38520_M15_240722,39320_M15_240629,39326_M15_240638,39328_M15_240640,39331_M15_240643,39335_M15_240648,39337_M15_240651,39340_M15_240657,39341_M15_240658,39344_M15_240661,39345_M15_240662,39346_M15_240664,39352_M1…	39435_M15_240844,51159_B240	IGR upstream NEIS1969 (nadA)
GCTGCTGCTGTTTTACACGCTCATCCGTCAGGGCGGACGCGATTTGCCGCGTATGATT	CP016678.1:2097596-2097653	0.982	0.306	7.35e-06	-0.328	0.0707	0.343	NEIS1966	19968_M10_240514,20057_M10_240671,20154_M10_240817,20158_M10_240821,20196_M11_240035,20216_M11_240057,20226_M11_240067,20247_M11_240099,20288_M11_240168,20368_M11_240305,20424_M11_240389,38520_M15_240722,39320_M15_240629,39326_M15_240638,39328_M15_240640,39331_M15_240643,39335_M15_240648,39337_M15_240651,39340_M15_240657,39341_M15_240658,39344_M15_240661,39345_M15_240662,39346_M15_240664,39352_M1…	44714_M16_240231,44777_M16_240391,51159_B240	Non synonymous substitution at position 2097621-23 (Arg/Lys)
GCCGTTGACGGGCAAATTCGGCTTTGAACTTGCCGTTATGATGGGCGGCT	CP016678.1:2097545-2097594	0.982	0.306	7.35e-06	-0.328	0.0707	0.343	NEIS1966	19968_M10_240514,20057_M10_240671,20154_M10_240817,20158_M10_240821,20196_M11_240035,20216_M11_240057,20226_M11_240067,20247_M11_240099,20288_M11_240168,20368_M11_240305,20424_M11_240389,38520_M15_240722,39320_M15_240629,39326_M15_240638,39328_M15_240640,39331_M15_240643,39335_M15_240648,39337_M15_240651,39340_M15_240657,39341_M15_240658,39344_M15_240661,39345_M15_240662,39346_M15_240664,39352_M1…	44714_M16_240231,44777_M16_240391,51159_B240	Non synonymous substitution at position 2097577 (Ala/Val)
CCTGCCGCCGACGGCGCAACTGATGGTGCCGCTGGTGGGGATTATTTTCGGCGGCGTGGTTGAGGCG	CP016678.1:2096659-2096725	0.982	0.306	7.35e-06	-0.328	0.0707	0.343	NEIS1965	19968_M10_240514,20057_M10_240671,20154_M10_240817,20158_M10_240821,20196_M11_240035,20216_M11_240057,20226_M11_240067,20247_M11_240099,20288_M11_240168,20368_M11_240305,20424_M11_240389,38520_M15_240722,39320_M15_240629,39326_M15_240638,39328_M15_240640,39331_M15_240643,39335_M15_240648,39337_M15_240651,39340_M15_240657,39341_M15_240658,39344_M15_240661,39345_M15_240662,39346_M15_240664,39352_M1…	44714_M16_240231,44777_M16_240391,51159_B240	Synonymous substitution
GCCAAGGCGTTTGACAAATTGAACGAAATCGCGCCG	CP016678.1:2095519-2095554	0.982	0.306	7.35e-06	-0.328	0.0707	0.343	NEIS1964	19968_M10_240514,20057_M10_240671,20154_M10_240817,20158_M10_240821,20196_M11_240035,20216_M11_240057,20226_M11_240067,20247_M11_240099,20288_M11_240168,20368_M11_240305,20424_M11_240389,38520_M15_240722,39320_M15_240629,39326_M15_240638,39328_M15_240640,39331_M15_240643,39335_M15_240648,39337_M15_240651,39340_M15_240657,39341_M15_240658,39344_M15_240661,39345_M15_240662,39346_M15_240664,39352_M1…	44714_M16_240231,44777_M16_240391,51159_B240	Synonymous substitution
GCTGAATGCAAGCAAACAGGTTGCGGATGCTTTTAACGCCGCGAAATAATGAAACGGCGGCATT	CP016678.1:2096055-2096118	0.982	0.306	7.35e-06	-0.328	0.0707	0.343	NEIS1964	19968_M10_240514,20057_M10_240671,20154_M10_240817,20158_M10_240821,20196_M11_240035,20216_M11_240057,20226_M11_240067,20247_M11_240099,20288_M11_240168,20368_M11_240305,20424_M11_240389,38520_M15_240722,39320_M15_240629,39326_M15_240638,39328_M15_240640,39331_M15_240643,39335_M15_240648,39337_M15_240651,39340_M15_240657,39341_M15_240658,39344_M15_240661,39345_M15_240662,39346_M15_240664,39352_M1…	44714_M16_240231,44777_M16_240391,51159_B240	Synonymous substitution
CGAAACCTTTGCGTACAACGTTTTCCAATTGTTTGTCGCGGTTTTTTTGACCTGCTGCCAATATCGAACCCGTAGCTTTTTGAACATAACGGCCGCGCCAGCCG	CP016678.1:2094163-2094266	0.982	0.306	7.35e-06	-0.328	0.0707	0.343	NEIS1963	19968_M10_240514,20057_M10_240671,20154_M10_240817,20158_M10_240821,20196_M11_240035,20216_M11_240057,20226_M11_240067,20247_M11_240099,20288_M11_240168,20368_M11_240305,20424_M11_240389,38520_M15_240722,39320_M15_240629,39326_M15_240638,39328_M15_240640,39331_M15_240643,39335_M15_240648,39337_M15_240651,39340_M15_240657,39341_M15_240658,39344_M15_240661,39345_M15_240662,39346_M15_240664,39352_M1…	44714_M16_240231,44777_M16_240391,51159_B240	Non synonymous substitution at position 2094194/5 (Thr/Val)
GGCGGTGTTGTGGTCGGGGCTGATTATTGTAGCACTGATTACATCGCTGGTCATTGTAACGGTCGGCAATATTCCGTTTATCGGGCTGGTCGTGCCGAACATCATCAGCC	CP016678.1:2096932-2097041	0.982	0.306	7.35e-06	-0.328	0.0707	0.343	NEIS1965	19968_M10_240514,20057_M10_240671,20154_M10_240817,20158_M10_240821,20196_M11_240035,20216_M11_240057,20226_M11_240067,20247_M11_240099,20288_M11_240168,20368_M11_240305,20424_M11_240389,38520_M15_240722,39320_M15_240629,39326_M15_240638,39328_M15_240640,39331_M15_240643,39335_M15_240648,39337_M15_240651,39340_M15_240657,39341_M15_240658,39344_M15_240661,39345_M15_240662,39346_M15_240664,39352_M1…	44714_M16_240231,44777_M16_240391,51159_B240	Synonymous substitution
CGATTTCCGCTGGTCGGATGTGTTTTCGCTATCCGACAGCCAGCAGGTCATGTTCATCAGCCGCCTGCCGCGCACG	CP016678.1:2096353-2096428	0.982	0.306	7.35e-06	-0.328	0.0707	0.343	NEIS1965	19968_M10_240514,20057_M10_240671,20154_M10_240817,20158_M10_240821,20196_M11_240035,20216_M11_240057,20226_M11_240067,20247_M11_240099,20288_M11_240168,20368_M11_240305,20424_M11_240389,38520_M15_240722,39320_M15_240629,39326_M15_240638,39328_M15_240640,39331_M15_240643,39335_M15_240648,39337_M15_240651,39340_M15_240657,39341_M15_240658,39344_M15_240661,39345_M15_240662,39346_M15_240664,39352_M1…	44714_M16_240231,44777_M16_240391,51159_B240	Different variations in the nk samples
CTGGTTGCCGAAACAACCGCCTGGAAAAAAAGACAAGTCGTTTACCTCGTTCCTGAAACTTATTTGGCG	CP016678.1:2095966-2096034	0.982	0.306	7.35e-06	-0.328	0.0707	0.343	NEIS1964	19968_M10_240514,20057_M10_240671,20154_M10_240817,20158_M10_240821,20196_M11_240035,20216_M11_240057,20226_M11_240067,20247_M11_240099,20288_M11_240168,20368_M11_240305,20424_M11_240389,38520_M15_240722,39320_M15_240629,39326_M15_240638,39328_M15_240640,39331_M15_240643,39335_M15_240648,39337_M15_240651,39340_M15_240657,39341_M15_240658,39344_M15_240661,39345_M15_240662,39346_M15_240664,39352_M1…	44714_M16_240231,44777_M16_240391,51159_B240	Non synonymous substitution at position 2095996 (Arg/Gly)
TAACCGTTTTGTCGAGCCTTCTATGGCGGGTGCGGGTCAGAGTGCGGCTTTGGGTTTGCTT	CP016678.1:2096494-2096554	0.982	0.306	7.35e-06	-0.328	0.0707	0.343	NEIS1965	19968_M10_240514,20057_M10_240671,20154_M10_240817,20158_M10_240821,20196_M11_240035,20216_M11_240057,20226_M11_240067,20247_M11_240099,20288_M11_240168,20368_M11_240305,20424_M11_240389,38520_M15_240722,39320_M15_240629,39326_M15_240638,39328_M15_240640,39331_M15_240643,39335_M15_240648,39337_M15_240651,39340_M15_240657,39341_M15_240658,39344_M15_240661,39345_M15_240662,39346_M15_240664,39352_M1…	44714_M16_240231,44777_M16_240391,51159_B240	Synonymous substitution
CACGTTTGCGATTGTGCTGACGGGCGCGTCTATGGCGGTGGCGGGCATGATTATGCAGATTCTGATGCGTAACCGT	CP016678.1:2096425-2096500	0.982	0.306	7.35e-06	-0.328	0.0707	0.343	NEIS1965	19968_M10_240514,20057_M10_240671,20154_M10_240817,20158_M10_240821,20196_M11_240035,20216_M11_240057,20226_M11_240067,20247_M11_240099,20288_M11_240168,20368_M11_240305,20424_M11_240389,38520_M15_240722,39320_M15_240629,39326_M15_240638,39328_M15_240640,39331_M15_240643,39335_M15_240648,39337_M15_240651,39340_M15_240657,39341_M15_240658,39344_M15_240661,39345_M15_240662,39346_M15_240664,39352_M1…	44714_M16_240231,44777_M16_240391,51159_B240	Synonymous substitution
GGCGGTATTGTTTGCCGTCAGCCTGTCGGTGGGCGTTGCCGATTTCCGCTGGTCGGATGTG	CP016678.1:2096314-2096374	0.982	0.306	7.35e-06	-0.328	0.0707	0.343	NEIS1965	19968_M10_240514,20057_M10_240671,20154_M10_240817,20158_M10_240821,20196_M11_240035,20216_M11_240057,20226_M11_240067,20247_M11_240099,20288_M11_240168,20368_M11_240305,20424_M11_240389,38520_M15_240722,39320_M15_240629,39326_M15_240638,39328_M15_240640,39331_M15_240643,39335_M15_240648,39337_M15_240651,39340_M15_240657,39341_M15_240658,39344_M15_240661,39345_M15_240662,39346_M15_240664,39352_M1…	44714_M16_240231,44777_M16_240391,51159_B240	Different variations in the nk samples
TTTCGCGCATGATCGACCCCGAAGAATTTACGGCGGCGCAGGCGAATATGTTTGCCGGATT	CP016678.1:2097703-2097763	0.982	0.306	7.35e-06	-0.328	0.0707	0.343	NEIS1966	19968_M10_240514,20057_M10_240671,20154_M10_240817,20158_M10_240821,20196_M11_240035,20216_M11_240057,20226_M11_240067,20247_M11_240099,20288_M11_240168,20368_M11_240305,20424_M11_240389,38520_M15_240722,39320_M15_240629,39326_M15_240638,39328_M15_240640,39331_M15_240643,39335_M15_240648,39337_M15_240651,39340_M15_240657,39341_M15_240658,39344_M15_240661,39345_M15_240662,39346_M15_240664,39352_M1…	44714_M16_240231,44777_M16_240391,51159_B240	Synonymous substitution
AGAGAAAAATCCCGACTGGCTGTTTGTCCTTGACCGCAGCGCGGCCATCGGCGAA	CP016678.1:2095875-2095929	0.982	0.306	7.35e-06	-0.328	0.0707	0.343	NEIS1964	19968_M10_240514,20057_M10_240671,20154_M10_240817,20158_M10_240821,20196_M11_240035,20216_M11_240057,20226_M11_240067,20247_M11_240099,20288_M11_240168,20368_M11_240305,20424_M11_240389,38520_M15_240722,39320_M15_240629,39326_M15_240638,39328_M15_240640,39331_M15_240643,39335_M15_240648,39337_M15_240651,39340_M15_240657,39341_M15_240658,39344_M15_240661,39345_M15_240662,39346_M15_240664,39352_M1…	44714_M16_240231,44777_M16_240391,51159_B240	Synonymous substitution
GCTGTGGCTTACGCCGACTTTGGCAGTCAGACCGCCGGTGCGGTAAGACGCGCCCAATTCGTAACCGTGGTTTTTG	CP016678.1:2093962-2094037	0.982	0.306	7.35e-06	-0.328	0.0707	0.343	NEIS1963	19968_M10_240514,20057_M10_240671,20154_M10_240817,20158_M10_240821,20196_M11_240035,20216_M11_240057,20226_M11_240067,20247_M11_240099,20288_M11_240168,20368_M11_240305,20424_M11_240389,38520_M15_240722,39320_M15_240629,39326_M15_240638,39328_M15_240640,39331_M15_240643,39335_M15_240648,39337_M15_240651,39340_M15_240657,39341_M15_240658,39344_M15_240661,39345_M15_240662,39346_M15_240664,39352_M1…	44714_M16_240231,44777_M16_240391,51159_B240	Synonymous substitution
TTTCGGCGGCGTGGTTGAGGCGGTGGCGACGTTTATCGCGTATGAAAACGAAATGCTGCAA	CP016678.1:2096704-2096764	0.982	0.306	7.35e-06	-0.328	0.0707	0.343	NEIS1965	19968_M10_240514,20057_M10_240671,20154_M10_240817,20158_M10_240821,20196_M11_240035,20216_M11_240057,20226_M11_240067,20247_M11_240099,20288_M11_240168,20368_M11_240305,20424_M11_240389,38520_M15_240722,39320_M15_240629,39326_M15_240638,39328_M15_240640,39331_M15_240643,39335_M15_240648,39337_M15_240651,39340_M15_240657,39341_M15_240658,39344_M15_240661,39345_M15_240662,39346_M15_240664,39352_M1…	44714_M16_240231,44777_M16_240391,51159_B240	Synonymous substitution
GTCAAAATGTCGGTTGCCGCCGTTGCCGCGCTAATCGGGATGCTGGTGTTTATGCTGCTGATCCGCCGCCTGCCGCCGACGGCGC	CP016678.1:2096591-2096675	0.982	0.306	7.35e-06	-0.328	0.0707	0.343	NEIS1965	19968_M10_240514,20057_M10_240671,20154_M10_240817,20158_M10_240821,20196_M11_240035,20216_M11_240057,20226_M11_240067,20247_M11_240099,20288_M11_240168,20368_M11_240305,20424_M11_240389,38520_M15_240722,39320_M15_240629,39326_M15_240638,39328_M15_240640,39331_M15_240643,39335_M15_240648,39337_M15_240651,39340_M15_240657,39341_M15_240658,39344_M15_240661,39345_M15_240662,39346_M15_240664,39352_M1…	44714_M16_240231,44777_M16_240391,51159_B240	Non synonymous substitution at position 2096645 (Leu/Met)
CTGTGTTTCAGACGGCATTGCCCGATACGGA	CP016678.1:2096153-2096183	0.982	0.306	7.35e-06	-0.328	0.0707	0.343	IGR	19968_M10_240514,20057_M10_240671,20154_M10_240817,20158_M10_240821,20196_M11_240035,20216_M11_240057,20226_M11_240067,20247_M11_240099,20288_M11_240168,20368_M11_240305,20424_M11_240389,38520_M15_240722,39320_M15_240629,39326_M15_240638,39328_M15_240640,39331_M15_240643,39335_M15_240648,39337_M15_240651,39340_M15_240657,39341_M15_240658,39344_M15_240661,39345_M15_240662,39346_M15_240664,39352_M1…	44714_M16_240231,44777_M16_240391,51159_B240	IGR upstream NEIS1965

[truncated: 11 more sheets: RPMI_k_Gene_Hits, RPMI_r_Significant_Annotated, RPMI_r_Gene_Hits, RPMI_tmid_Significant_Annotated, RPMI_tmid_Gene_Hits, LDH_Significant_Annotated, LDH_Gene_Hits, Adhesion_Significant_Annotated, Adhesion_Gene_Hits, AD.HI_Significant_Annotated, AD.HI_Gene_Hits]
