# Supplementary material for: High-throughput phenotype-to-genotype testing of meningococcal carriage and disease isolates detects genetic determinants of disease-relevant phenotypic traits
Source: mBio. 2024 Oct 30;15(12):e03059-24. doi: 10.1128/mbio.03059-24 (PMC11633189; doi:10.1128/mbio.03059-24)
Supplement: Data File S6 — Isolates and metadata. [file mbio.03059-24-s0006.xlsx]

## Sheet: Notes
	This file provides the meta-data and accession numbers for the Illumina sequences of the 163 MenW:cc11 isolates utilised in Farzand et al. High throughput phenotype-to-genotype manuscript.
	Column headings	Comments
	id	Identification number of isolates in Neisseria PubMLST database
	isolate	Name of isolate generated during initial acquistion.
	disease	disease or carriage association
	group	One of three groups as outlined in the manuscript - invasive_original, invasive_2013, carriage
	country	Country from where isolate was obtained.
	region/town	Town or region from where isolate was obtained.
	year	Year when isolate was obtained.
	epidemiological_year	Epidemiological year when isolate was obtained.
	bioproject_accession	Accession number of project as found on https://www.omicsdi.org/dataset/omics_ena_project/
	biosample_accession	Sample and experiment accession numbers in ENA database
	ENA_run_accession	Accession number in European Nucleotide Archive at https://www.ebi.ac.uk/ena/browser/home
	date_entered	Date of upload of data to either ENA database or PubMLST
	references	Original reference for isolate or genome sequence

## Sheet: Isolate-Meta-Data
id	isolate	disease	group	country	region/town	year	epidemiological_year	bioproject_accession	biosample_accession	ENA_run_accession	date_entered	references
19968	M10 240514	Invasive	Invasive_Original	UK [England]	East Midlands	2010	07/2010-06/2011	PRJEB2712	ERS138226; SAMEA1522977	ERR170939	2012-09-05	Lucidarme et al. 2015 J Infect 71:544-52;Hill et al. 2015 Lancet Infect Dis 15:1420-8;Brehony et al. 2016 Vaccine 34:4690-7;Rodrigues et al. 2018 Emerg Infect Dis 24:673-682;Cayrou et al. 2018 PLoS One 13:e0197186;Rodrigues et al. 2018 Wellcome Open Res 3:151;Green et al. 2019 J Infect Dis 220:1109-1117;Wanford et al. 2020 Microb Genom 6: ;Spinsanti et al. 2021 PLoS Pathog 17:e1009461
20057	M10 240671	Invasive	Invasive_Original	UK [England]	North East	2010	07/2010-06/2011	PRJEB2712	ERS138314; SAMEA1523234	ERR171027	2012-09-05	Lucidarme et al. 2015 J Infect 71:544-52;Hill et al. 2015 Lancet Infect Dis 15:1420-8;Brehony et al. 2016 Vaccine 34:4690-7;Rodrigues et al. 2018 Emerg Infect Dis 24:673-682;Cayrou et al. 2018 PLoS One 13:e0197186;Rodrigues et al. 2018 Wellcome Open Res 3:151;Green et al. 2019 J Infect Dis 220:1109-1117;Wanford et al. 2020 Microb Genom 6: ;Spinsanti et al. 2021 PLoS Pathog 17:e1009461
20154	M10 240817	Invasive	Invasive_Original	UK [England]	South West	2010	07/2010-06/2011	PRJEB2712	ERS138408; SAMEA1523137	ERR171121	2012-09-05	Lucidarme et al. 2015 J Infect 71:544-52;Hill et al. 2015 Lancet Infect Dis 15:1420-8;Brehony et al. 2016 Vaccine 34:4690-7;Rodrigues et al. 2018 Emerg Infect Dis 24:673-682;Cayrou et al. 2018 PLoS One 13:e0197186;Rodrigues et al. 2018 Wellcome Open Res 3:151;Green et al. 2019 J Infect Dis 220:1109-1117;Wanford et al. 2020 Microb Genom 6: ;Spinsanti et al. 2021 PLoS Pathog 17:e1009461
20158	M10 240821	Invasive	Invasive_Original	UK [England]	South West	2010	07/2010-06/2011	PRJEB2712	ERS138412; SAMEA1522839	ERR170741	2012-09-05	Lucidarme et al. 2015 J Infect 71:544-52;Hill et al. 2015 Lancet Infect Dis 15:1420-8;Brehony et al. 2016 Vaccine 34:4690-7;Rodrigues et al. 2018 Emerg Infect Dis 24:673-682;Cayrou et al. 2018 PLoS One 13:e0197186;Rodrigues et al. 2018 Wellcome Open Res 3:151;Green et al. 2019 J Infect Dis 220:1109-1117;Wanford et al. 2020 Microb Genom 6: ;Spinsanti et al. 2021 PLoS Pathog 17:e1009461
20196	M11 240035	Invasive	Invasive_Original	UK [Wales]		2011	07/2010-06/2011	PRJEB2712	ERS138446; SAMEA1522942	ERR170775	2012-09-05	Lucidarme et al. 2015 J Infect 71:544-52;Hill et al. 2015 Lancet Infect Dis 15:1420-8;Brehony et al. 2016 Vaccine 34:4690-7;Rodrigues et al. 2018 Emerg Infect Dis 24:673-682;Cayrou et al. 2018 PLoS One 13:e0197186;Rodrigues et al. 2018 Wellcome Open Res 3:151;Green et al. 2019 J Infect Dis 220:1109-1117;Wanford et al. 2020 Microb Genom 6: ;Spinsanti et al. 2021 PLoS Pathog 17:e1009461
20216	M11 240057	Invasive	Invasive_Original	UK [England]	London	2011	07/2010-06/2011	PRJEB2712	ERS138724; SAMEA1530164	ERR176042	2012-09-05	Lucidarme et al. 2015 J Infect 71:544-52;Hill et al. 2015 Lancet Infect Dis 15:1420-8;Brehony et al. 2016 Vaccine 34:4690-7;Rodrigues et al. 2018 Emerg Infect Dis 24:673-682;Cayrou et al. 2018 PLoS One 13:e0197186;Rodrigues et al. 2018 Wellcome Open Res 3:151;Green et al. 2019 J Infect Dis 220:1109-1117;Wanford et al. 2020 Microb Genom 6: ;Spinsanti et al. 2021 PLoS Pathog 17:e1009461
20226	M11 240067	Invasive	Invasive_Original	UK [England]	London	2011	07/2010-06/2011	PRJEB2712	ERS138457; SAMEA1522780	ERR170786	2012-09-05	Lucidarme et al. 2015 J Infect 71:544-52;Hill et al. 2015 Lancet Infect Dis 15:1420-8;Brehony et al. 2016 Vaccine 34:4690-7;Rodrigues et al. 2018 Emerg Infect Dis 24:673-682;Cayrou et al. 2018 PLoS One 13:e0197186;Rodrigues et al. 2018 Wellcome Open Res 3:151;Green et al. 2019 J Infect Dis 220:1109-1117;Wanford et al. 2020 Microb Genom 6: ;Spinsanti et al. 2021 PLoS Pathog 17:e1009461
20247	M11 240099	Invasive	Invasive_Original	UK [England]	East Midlands	2011	07/2010-06/2011	PRJEB2712	ERS138478; SAMEA1523190	ERR170807	2012-09-05	Lucidarme et al. 2015 J Infect 71:544-52;Hill et al. 2015 Lancet Infect Dis 15:1420-8;Brehony et al. 2016 Vaccine 34:4690-7;Rodrigues et al. 2018 Emerg Infect Dis 24:673-682;Cayrou et al. 2018 PLoS One 13:e0197186;Rodrigues et al. 2018 Wellcome Open Res 3:151;Green et al. 2019 J Infect Dis 220:1109-1117;Wanford et al. 2020 Microb Genom 6: ;Spinsanti et al. 2021 PLoS Pathog 17:e1009461
20288	M11 240168	Invasive	Invasive_Original	UK [England]	Eastern	2011	07/2010-06/2011	PRJEB2712	ERS138528; SAMEA1523224	ERR170848	2012-09-05	Lucidarme et al. 2015 J Infect 71:544-52;Hill et al. 2015 Lancet Infect Dis 15:1420-8;Brehony et al. 2016 Vaccine 34:4690-7;Rodrigues et al. 2018 Emerg Infect Dis 24:673-682;Cayrou et al. 2018 PLoS One 13:e0197186;Rodrigues et al. 2018 Wellcome Open Res 3:151;Green et al. 2019 J Infect Dis 220:1109-1117;Wanford et al. 2020 Microb Genom 6: ;Spinsanti et al. 2021 PLoS Pathog 17:e1009461
20368	M11 240305	Invasive	Invasive_Original	UK [England]	South West	2011	07/2010-06/2011	PRJEB2712	ERS138608; SAMEA1523006	ERR170928	2012-09-05	Lucidarme et al. 2015 J Infect 71:544-52;Hill et al. 2015 Lancet Infect Dis 15:1420-8;Brehony et al. 2016 Vaccine 34:4690-7;Rodrigues et al. 2018 Emerg Infect Dis 24:673-682;Cayrou et al. 2018 PLoS One 13:e0197186;Rodrigues et al. 2018 Wellcome Open Res 3:151;Green et al. 2019 J Infect Dis 220:1109-1117;Wanford et al. 2020 Microb Genom 6: ;Spinsanti et al. 2021 PLoS Pathog 17:e1009461
20424	M11 240389	Invasive	Invasive_Original	UK [England]	South West	2011	07/2010-06/2011	PRJEB2712	ERS138664; SAMEA1522992	ERR172547	2012-09-05	Lucidarme et al. 2015 J Infect 71:544-52;Hill et al. 2015 Lancet Infect Dis 15:1420-8;Brehony et al. 2016 Vaccine 34:4690-7;Rodrigues et al. 2018 Emerg Infect Dis 24:673-682;Cayrou et al. 2018 PLoS One 13:e0197186;Rodrigues et al. 2018 Wellcome Open Res 3:151;Wanford et al. 2020 Microb Genom 6: ;Spinsanti et al. 2021 PLoS Pathog 17:e1009461
38520	M15 240722	Invasive	Invasive_2013	UK [England]	North East	2015	07/2015-06/2016	PRJEB9481	ERS2047021; SAMEA104429079	ERR2220010	2015-10-06	Rodrigues et al. 2018 Emerg Infect Dis 24:673-682;Rodrigues et al. 2018 Wellcome Open Res 3:151;Wanford et al. 2020 Microb Genom 6: ;Spinsanti et al. 2021 PLoS Pathog 17:e1009461
39320	M15 240629	Invasive	Invasive_2013	UK [England]	London	2015	07/2015-06/2016	PRJEB9481	ERS997017; SAMEA3689868	ERR1161540	2015-12-01	Rodrigues et al. 2018 Emerg Infect Dis 24:673-682;Rodrigues et al. 2018 Wellcome Open Res 3:151;Wanford et al. 2020 Microb Genom 6: ;Spinsanti et al. 2021 PLoS Pathog 17:e1009461
39326	M15 240638	Invasive	Invasive_Original	UK [Wales]		2015	07/2015-06/2016	PRJEB9481	ERS997023; SAMEA3689874	ERR1161546	2015-12-01	Rodrigues et al. 2018 Emerg Infect Dis 24:673-682;Rodrigues et al. 2018 Wellcome Open Res 3:151;Wanford et al. 2020 Microb Genom 6: ;Spinsanti et al. 2021 PLoS Pathog 17:e1009461
39328	M15 240640	Invasive	Invasive_Original	UK [England]	Yorkshire & Humber	2015	07/2015-06/2016	PRJEB9481	ERS997025; SAMEA3689876	ERR1161548	2015-12-01	Rodrigues et al. 2018 Emerg Infect Dis 24:673-682;Rodrigues et al. 2018 Wellcome Open Res 3:151;Wanford et al. 2020 Microb Genom 6: ;Spinsanti et al. 2021 PLoS Pathog 17:e1009461
39331	M15 240643	Invasive	Invasive_2013	UK [England]	Yorkshire & Humber	2015	07/2015-06/2016	PRJEB9481	ERS997028; SAMEA3689879	ERR1161551	2015-12-01	Rodrigues et al. 2018 Emerg Infect Dis 24:673-682;Rodrigues et al. 2018 Wellcome Open Res 3:151;Wanford et al. 2020 Microb Genom 6: ;Spinsanti et al. 2021 PLoS Pathog 17:e1009461
39335	M15 240648	Invasive	Invasive_2013	UK [England]	South East	2015	07/2015-06/2016	PRJEB9481	ERS997032; SAMEA3689883	ERR1161555	2015-12-01	Rodrigues et al. 2018 Emerg Infect Dis 24:673-682;Rodrigues et al. 2018 Wellcome Open Res 3:151;Wanford et al. 2020 Microb Genom 6: ;Spinsanti et al. 2021 PLoS Pathog 17:e1009461
39337	M15 240651	Invasive	Invasive_2013	UK [England]	West Midlands	2015	07/2015-06/2016	PRJEB9481	ERS997034; SAMEA3689885	ERR1161557	2015-12-01	Rodrigues et al. 2018 Emerg Infect Dis 24:673-682;Rodrigues et al. 2018 Wellcome Open Res 3:151;Wanford et al. 2020 Microb Genom 6: ;Spinsanti et al. 2021 PLoS Pathog 17:e1009461
39340	M15 240657	Invasive	Invasive_Original	UK [England]	Eastern	2015	07/2015-06/2016	PRJEB9481	ERS996906; SAMEA3689757	ERR1161429	2015-12-01	Rodrigues et al. 2018 Emerg Infect Dis 24:673-682;Rodrigues et al. 2018 Wellcome Open Res 3:151;Wanford et al. 2020 Microb Genom 6: ;Spinsanti et al. 2021 PLoS Pathog 17:e1009461
39341	M15 240658	Invasive	Invasive_2013	UK [England]	West Midlands	2015	07/2015-06/2016	PRJEB9481	ERS997044; SAMEA3689895	ERR1161567	2015-12-01	Rodrigues et al. 2018 Emerg Infect Dis 24:673-682;Rodrigues et al. 2018 Wellcome Open Res 3:151;Wanford et al. 2020 Microb Genom 6: ;Spinsanti et al. 2021 PLoS Pathog 17:e1009461
39344	M15 240661	Invasive	Invasive_2013	UK [England]	Yorkshire & Humber	2015	07/2015-06/2016	PRJEB9481	ERS997046; SAMEA3689897	ERR1161569	2015-12-01	Rodrigues et al. 2018 Emerg Infect Dis 24:673-682;Rodrigues et al. 2018 Wellcome Open Res 3:151;Wanford et al. 2020 Microb Genom 6: ;Spinsanti et al. 2021 PLoS Pathog 17:e1009461
39345	M15 240662	Invasive	Invasive_Original	UK [England]	North West	2015	07/2015-06/2016	PRJEB9481	ERS997047; SAMEA3689898	ERR1161570	2015-12-01	Rodrigues et al. 2018 Emerg Infect Dis 24:673-682;Rodrigues et al. 2018 Wellcome Open Res 3:151;Wanford et al. 2020 Microb Genom 6: ;Spinsanti et al. 2021 PLoS Pathog 17:e1009461
39346	M15 240664	Invasive	Invasive_Original	UK [England]	South East	2015	07/2015-06/2016	PRJEB9481	ERS997048; SAMEA3689899	ERR1161571	2015-12-01	Rodrigues et al. 2018 Emerg Infect Dis 24:673-682;Rodrigues et al. 2018 Wellcome Open Res 3:151;Wanford et al. 2020 Microb Genom 6: ;Spinsanti et al. 2021 PLoS Pathog 17:e1009461
39352	M15 240704	Invasive	Invasive_2013	UK [England]	Eastern	2015	07/2015-06/2016	PRJEB9481	ERS997040; SAMEA3689891	ERR1161563	2015-12-01	Rodrigues et al. 2018 Emerg Infect Dis 24:673-682;Rodrigues et al. 2018 Wellcome Open Res 3:151;Wanford et al. 2020 Microb Genom 6: ;Spinsanti et al. 2021 PLoS Pathog 17:e1009461
39356	M15 240718	Invasive	Invasive_2013	UK [England]	Yorkshire & Humber	2015	07/2015-06/2016	PRJEB9481	ERS996911; SAMEA3689762	ERR1161434	2015-12-01	Rodrigues et al. 2018 Emerg Infect Dis 24:673-682;Rodrigues et al. 2018 Wellcome Open Res 3:151;Wanford et al. 2020 Microb Genom 6: ;Spinsanti et al. 2021 PLoS Pathog 17:e1009461
39358	M15 240720	Invasive	Invasive_2013	UK [England]	North East	2015	07/2015-06/2016	PRJEB9481	ERS996913; SAMEA3689764	ERR1161436	2015-12-01	Rodrigues et al. 2018 Emerg Infect Dis 24:673-682;Rodrigues et al. 2018 Wellcome Open Res 3:151;Wanford et al. 2020 Microb Genom 6: ;Spinsanti et al. 2021 PLoS Pathog 17:e1009461
39365	M15 240730	Invasive	Invasive_Original	UK [England]	Yorkshire & Humber	2015	07/2015-06/2016	PRJEB9481	ERS996921; SAMEA3689772	ERR1161444	2015-12-01	Rodrigues et al. 2018 Emerg Infect Dis 24:673-682;Rodrigues et al. 2018 Wellcome Open Res 3:151;Wanford et al. 2020 Microb Genom 6: ;Spinsanti et al. 2021 PLoS Pathog 17:e1009461
39368	M15 240740	Invasive	Invasive_2013	UK [England]	West Midlands	2015	07/2015-06/2016	PRJEB9481	ERS996924; SAMEA3689775	ERR1161447	2015-12-01	Rodrigues et al. 2018 Emerg Infect Dis 24:673-682;Rodrigues et al. 2018 Wellcome Open Res 3:151;Wanford et al. 2020 Microb Genom 6: ;Spinsanti et al. 2021 PLoS Pathog 17:e1009461
39369	M15 240742	Invasive	Invasive_2013	UK [England]	North West	2015	07/2015-06/2016	PRJEB9481	ERS996925; SAMEA3689776	ERR1161448	2015-12-01	Rodrigues et al. 2018 Emerg Infect Dis 24:673-682;Rodrigues et al. 2018 Wellcome Open Res 3:151;Wanford et al. 2020 Microb Genom 6: ;Spinsanti et al. 2021 PLoS Pathog 17:e1009461
39373	M15 240746	Invasive	Invasive_Original	UK [England]	North West	2015	07/2015-06/2016	PRJEB9481	ERS996929; SAMEA3689780	ERR1161452	2015-12-01	Rodrigues et al. 2018 Emerg Infect Dis 24:673-682;Rodrigues et al. 2018 Wellcome Open Res 3:151;Wanford et al. 2020 Microb Genom 6: ;Spinsanti et al. 2021 PLoS Pathog 17:e1009461
39385	M15 240762	Invasive	Invasive_Original	UK [England]	London	2015	07/2015-06/2016	PRJEB9481	ERS996941; SAMEA3689792	ERR1161464	2015-12-01	Rodrigues et al. 2018 Emerg Infect Dis 24:673-682;Rodrigues et al. 2018 Wellcome Open Res 3:151;Wanford et al. 2020 Microb Genom 6: ;Spinsanti et al. 2021 PLoS Pathog 17:e1009461
39395	M15 240778	Invasive	Invasive_Original	UK [England]	North West	2015	07/2015-06/2016	PRJEB9481	ERS996951; SAMEA3689802	ERR1161474	2015-12-01	Rodrigues et al. 2018 Emerg Infect Dis 24:673-682;Rodrigues et al. 2018 Wellcome Open Res 3:151;Wanford et al. 2020 Microb Genom 6: ;Spinsanti et al. 2021 PLoS Pathog 17:e1009461
39396	M15 240779	Invasive	Invasive_Original	UK [England]	North West	2015	07/2015-06/2016	PRJEB9481	ERS996952; SAMEA3689803	ERR1161475	2015-12-01	Rodrigues et al. 2018 Emerg Infect Dis 24:673-682;Rodrigues et al. 2018 Wellcome Open Res 3:151;Wanford et al. 2020 Microb Genom 6: ;Spinsanti et al. 2021 PLoS Pathog 17:e1009461
39398	M15 240782	Invasive	Invasive_Original	UK [England]	Yorkshire & Humber	2015	07/2015-06/2016	PRJEB9481	ERS996954; SAMEA3689805	ERR1161477	2015-12-01	Rodrigues et al. 2018 Emerg Infect Dis 24:673-682;Rodrigues et al. 2018 Wellcome Open Res 3:151;Wanford et al. 2020 Microb Genom 6: ;Spinsanti et al. 2021 PLoS Pathog 17:e1009461
39404	M15 240788	Invasive	Invasive_Original	UK [England]	London	2015	07/2015-06/2016	PRJEB9481	ERS996960; SAMEA3689811	ERR1161483	2015-12-01	Rodrigues et al. 2018 Emerg Infect Dis 24:673-682;Rodrigues et al. 2018 Wellcome Open Res 3:151;Wanford et al. 2020 Microb Genom 6: ;Spinsanti et al. 2021 PLoS Pathog 17:e1009461
39408	M15 240794	Invasive	Invasive_Original	UK [England]	East Midlands	2015	07/2015-06/2016	PRJEB9481	ERS996964; SAMEA3689815	ERR1161487	2015-12-01	Rodrigues et al. 2018 Emerg Infect Dis 24:673-682;Rodrigues et al. 2018 Wellcome Open Res 3:151;Wanford et al. 2020 Microb Genom 6: ;Spinsanti et al. 2021 PLoS Pathog 17:e1009461
39410	M15 240796	Invasive	Invasive_2013	UK [England]	South East	2015	07/2015-06/2016	PRJEB9481	ERS996966; SAMEA3689817	ERR1161489	2015-12-01	Rodrigues et al. 2018 Emerg Infect Dis 24:673-682;Rodrigues et al. 2018 Wellcome Open Res 3:151;Wanford et al. 2020 Microb Genom 6: ;Spinsanti et al. 2021 PLoS Pathog 17:e1009461
39411	M15 240797	Invasive	Invasive_Original	UK [England]	London	2015	07/2015-06/2016	PRJEB9481	ERS996967; SAMEA3689818	ERR1161490	2015-12-01	Rodrigues et al. 2018 Emerg Infect Dis 24:673-682;Rodrigues et al. 2018 Wellcome Open Res 3:151;Wanford et al. 2020 Microb Genom 6: ;Spinsanti et al. 2021 PLoS Pathog 17:e1009461
39422	M15 240818	Invasive	Invasive_2013	UK [Wales]		2015	07/2015-06/2016	PRJEB9481	ERS996978; SAMEA3689829	ERR1161501	2015-12-01	Rodrigues et al. 2018 Emerg Infect Dis 24:673-682;Rodrigues et al. 2018 Wellcome Open Res 3:151;Wanford et al. 2020 Microb Genom 6: ;Spinsanti et al. 2021 PLoS Pathog 17:e1009461
39423	M15 240819	Invasive	Invasive_2013	UK [England]	South East	2015	07/2015-06/2016	PRJEB9481	ERS996979; SAMEA3689830	ERR1161502	2015-12-01	Rodrigues et al. 2018 Emerg Infect Dis 24:673-682;Rodrigues et al. 2018 Wellcome Open Res 3:151;Wanford et al. 2020 Microb Genom 6: ;Spinsanti et al. 2021 PLoS Pathog 17:e1009461
39427	M15 240826	Invasive	Invasive_Original	UK [England]	South West	2015	07/2015-06/2016	PRJEB9481	ERS996983; SAMEA3689834	ERR1161506	2015-12-01	Rodrigues et al. 2018 Emerg Infect Dis 24:673-682;Rodrigues et al. 2018 Wellcome Open Res 3:151;Wanford et al. 2020 Microb Genom 6: ;Spinsanti et al. 2021 PLoS Pathog 17:e1009461
39430	M15 240830	Invasive	Invasive_2013	UK [England]	South East	2015	07/2015-06/2016	PRJEB9481	ERS996986; SAMEA3689837	ERR1161509	2015-12-01	Rodrigues et al. 2018 Emerg Infect Dis 24:673-682;Rodrigues et al. 2018 Wellcome Open Res 3:151;Wanford et al. 2020 Microb Genom 6: ;Spinsanti et al. 2021 PLoS Pathog 17:e1009461
39433	M15 240833	Invasive	Invasive_2013	UK [England]	North West	2015	07/2015-06/2016	PRJEB9481	ERS996989; SAMEA3689840	ERR1161512	2015-12-01	Rodrigues et al. 2018 Emerg Infect Dis 24:673-682;Rodrigues et al. 2018 Wellcome Open Res 3:151;Wanford et al. 2020 Microb Genom 6: ;Spinsanti et al. 2021 PLoS Pathog 17:e1009461
39435	M15 240844	Invasive	Invasive_2013	UK [England]	East Midlands	2015	07/2015-06/2016	PRJEB9481	ERS996991; SAMEA3689842	ERR1161514	2015-12-01	Rodrigues et al. 2018 Emerg Infect Dis 24:673-682;Rodrigues et al. 2018 Wellcome Open Res 3:151;Wanford et al. 2020 Microb Genom 6: ;Spinsanti et al. 2021 PLoS Pathog 17:e1009461
39436	M15 240845	Invasive	Invasive_2013	UK [England]	North East	2015	07/2015-06/2016	PRJEB9481	ERS996992; SAMEA3689843	ERR1161515	2015-12-01	Rodrigues et al. 2018 Emerg Infect Dis 24:673-682;Rodrigues et al. 2018 Wellcome Open Res 3:151;Wanford et al. 2020 Microb Genom 6: ;Spinsanti et al. 2021 PLoS Pathog 17:e1009461
40322	M15 240852	Invasive	Invasive_Original	UK [England]	South West	2015	07/2015-06/2016				2016-01-08	Rodrigues et al. 2018 Emerg Infect Dis 24:673-682;Rodrigues et al. 2018 Wellcome Open Res 3:151;Wanford et al. 2020 Microb Genom 6: ;Spinsanti et al. 2021 PLoS Pathog 17:e1009461
41451	M15 240753	Invasive	Invasive_Original	UK [England]	London	2015	07/2015-06/2016	PRJEB9481	ERS1066378; SAMEA3879244	ERR1292415	2016-02-05	Rodrigues et al. 2018 Emerg Infect Dis 24:673-682;Rodrigues et al. 2018 Wellcome Open Res 3:151;Wanford et al. 2020 Microb Genom 6: ;Spinsanti et al. 2021 PLoS Pathog 17:e1009461
41455	M15 240856	Invasive	Invasive_Original	UK [England]	South East	2015	07/2015-06/2016	PRJEB9481	ERS1066382; SAMEA3879248	ERR1292419	2016-02-05	Rodrigues et al. 2018 Emerg Infect Dis 24:673-682;Rodrigues et al. 2018 Wellcome Open Res 3:151;Wanford et al. 2020 Microb Genom 6: ;Spinsanti et al. 2021 PLoS Pathog 17:e1009461
41458	M15 240860	Invasive	Invasive_2013	UK [Wales]		2015	07/2015-06/2016	PRJEB9481	ERS1066385; SAMEA3879251	ERR1292422	2016-02-05	Rodrigues et al. 2018 Emerg Infect Dis 24:673-682;Rodrigues et al. 2018 Wellcome Open Res 3:151;Wanford et al. 2020 Microb Genom 6: ;Spinsanti et al. 2021 PLoS Pathog 17:e1009461
41462	M15 240864	Invasive	Invasive_Original	UK [England]	South East	2015	07/2015-06/2016	PRJEB9481	ERS1066389; SAMEA3879255	ERR1292426	2016-02-05	Rodrigues et al. 2018 Emerg Infect Dis 24:673-682;Rodrigues et al. 2018 Wellcome Open Res 3:151;Wanford et al. 2020 Microb Genom 6: ;Spinsanti et al. 2021 PLoS Pathog 17:e1009461
41463	M15 240866	Invasive	Invasive_2013	UK [England]	London	2015	07/2015-06/2016	PRJEB9481	ERS1066390; SAMEA3879256	ERR1292427	2016-02-05	Rodrigues et al. 2018 Emerg Infect Dis 24:673-682;Rodrigues et al. 2018 Wellcome Open Res 3:151;Wanford et al. 2020 Microb Genom 6: ;Spinsanti et al. 2021 PLoS Pathog 17:e1009461
41470	M15 240876	Invasive	Invasive_Original	UK [England]	South West	2015	07/2015-06/2016	PRJEB9481	ERS1066397; SAMEA3879263	ERR1292434	2016-02-05	Rodrigues et al. 2018 Emerg Infect Dis 24:673-682;Rodrigues et al. 2018 Wellcome Open Res 3:151;Wanford et al. 2020 Microb Genom 6: ;Spinsanti et al. 2021 PLoS Pathog 17:e1009461
41478	M15 240885	Invasive	Invasive_Original	UK [England]	London	2015	07/2015-06/2016	PRJEB9481	ERS1066405; SAMEA3879271	ERR1292442	2016-02-05	Rodrigues et al. 2018 Emerg Infect Dis 24:673-682;Rodrigues et al. 2018 Wellcome Open Res 3:151;Wanford et al. 2020 Microb Genom 6: ;Spinsanti et al. 2021 PLoS Pathog 17:e1009461
41481	M15 240888	Invasive	Invasive_2013	UK [England]	London	2015	07/2015-06/2016	PRJEB9481	ERS1066408; SAMEA3879274	ERR1292445	2016-02-05	Rodrigues et al. 2018 Emerg Infect Dis 24:673-682;Rodrigues et al. 2018 Wellcome Open Res 3:151;Green et al. 2019 J Infect Dis 220:1109-1117;Wanford et al. 2020 Microb Genom 6: ;Spinsanti et al. 2021 PLoS Pathog 17:e1009461
41483	M15 240893	Invasive	Invasive_2013	UK [England]	London	2015	07/2015-06/2016	PRJEB9481	ERS1066410; SAMEA3879276	ERR1292447	2016-02-05	Rodrigues et al. 2018 Emerg Infect Dis 24:673-682;Rodrigues et al. 2018 Wellcome Open Res 3:151;Wanford et al. 2020 Microb Genom 6: ;Spinsanti et al. 2021 PLoS Pathog 17:e1009461
41494	M15 240905	Invasive	Invasive_2013	UK [England]	Eastern	2015	07/2015-06/2016	PRJEB9481	ERS1066421; SAMEA3879287	ERR1292458	2016-02-05	Rodrigues et al. 2018 Emerg Infect Dis 24:673-682;Rodrigues et al. 2018 Wellcome Open Res 3:151;Green et al. 2019 J Infect Dis 220:1109-1117;Wanford et al. 2020 Microb Genom 6: ;Spinsanti et al. 2021 PLoS Pathog 17:e1009461
41515	M15 240936	Invasive	Invasive_Original	UK [England]	West Midlands	2015	07/2015-06/2016	PRJEB9481	ERS1066442; SAMEA3879308	ERR1292479	2016-02-05	Rodrigues et al. 2018 Emerg Infect Dis 24:673-682;Rodrigues et al. 2018 Wellcome Open Res 3:151;Wanford et al. 2020 Microb Genom 6: ;Spinsanti et al. 2021 PLoS Pathog 17:e1009461
41516	M15 240937	Invasive	Invasive_2013	UK [England]	London	2015	07/2015-06/2016	PRJEB9481	ERS1066443; SAMEA3879309	ERR1292480	2016-02-05	Rodrigues et al. 2018 Emerg Infect Dis 24:673-682;Rodrigues et al. 2018 Wellcome Open Res 3:151;Green et al. 2019 J Infect Dis 220:1109-1117;Wanford et al. 2020 Microb Genom 6: ;Spinsanti et al. 2021 PLoS Pathog 17:e1009461
41519	M15 240940	Invasive	Invasive_Original	UK [England]	South West	2015	07/2015-06/2016	PRJEB9481	ERS1066446; SAMEA3879312	ERR1292483	2016-02-05	Rodrigues et al. 2018 Emerg Infect Dis 24:673-682;Rodrigues et al. 2018 Wellcome Open Res 3:151;Wanford et al. 2020 Microb Genom 6: ;Spinsanti et al. 2021 PLoS Pathog 17:e1009461
41525	M15 240952	Invasive	Invasive_2013	UK [England]	South West	2015	07/2015-06/2016	PRJEB9481	ERS1066452; SAMEA3879318	ERR1292489	2016-02-05	Rodrigues et al. 2018 Emerg Infect Dis 24:673-682;Rodrigues et al. 2018 Wellcome Open Res 3:151;Green et al. 2019 J Infect Dis 220:1109-1117;Wanford et al. 2020 Microb Genom 6: ;Spinsanti et al. 2021 PLoS Pathog 17:e1009461
41530	M15 240958	Invasive	Invasive_Original	UK [England]	South East	2015	07/2015-06/2016	PRJEB9481	ERS1066457; SAMEA3879323	ERR1292494	2016-02-05	Rodrigues et al. 2018 Emerg Infect Dis 24:673-682;Rodrigues et al. 2018 Wellcome Open Res 3:151;Wanford et al. 2020 Microb Genom 6: ;Spinsanti et al. 2021 PLoS Pathog 17:e1009461
41533	M15 240963	Invasive	Invasive_Original	UK [England]	South East	2015	07/2015-06/2016	PRJEB9481	ERS1066460; SAMEA3879326	ERR1292497	2016-02-05	Rodrigues et al. 2018 Emerg Infect Dis 24:673-682;Rodrigues et al. 2018 Wellcome Open Res 3:151;Wanford et al. 2020 Microb Genom 6: ;Spinsanti et al. 2021 PLoS Pathog 17:e1009461
41546	M15 240981	Invasive	Invasive_2013	UK [Northern Ireland]		2015	07/2015-06/2016	PRJEB9481	ERS1066470; SAMEA3879336	ERR1292507	2016-02-05	Rodrigues et al. 2018 Emerg Infect Dis 24:673-682;Rodrigues et al. 2018 Wellcome Open Res 3:151;Green et al. 2019 J Infect Dis 220:1109-1117;Wanford et al. 2020 Microb Genom 6: ;Spinsanti et al. 2021 PLoS Pathog 17:e1009461
41547	M15 240983	Invasive	Invasive_2013	UK [England]	North East	2015	07/2015-06/2016	PRJEB9481	ERS1066365; SAMEA3879231	ERR1292402	2016-02-05	Rodrigues et al. 2018 Emerg Infect Dis 24:673-682;Rodrigues et al. 2018 Wellcome Open Res 3:151;Green et al. 2019 J Infect Dis 220:1109-1117;Wanford et al. 2020 Microb Genom 6: ;Spinsanti et al. 2021 PLoS Pathog 17:e1009461
41549	M15 240985	Invasive	Invasive_2013	UK [England]	Eastern	2015	07/2015-06/2016	PRJEB9481	ERS1066367; SAMEA3879233	ERR1292404	2016-02-05	Rodrigues et al. 2018 Emerg Infect Dis 24:673-682;Rodrigues et al. 2018 Wellcome Open Res 3:151;Green et al. 2019 J Infect Dis 220:1109-1117;Wanford et al. 2020 Microb Genom 6: ;Spinsanti et al. 2021 PLoS Pathog 17:e1009461
41552	M15 240988	Invasive	Invasive_Original	UK [England]	East Midlands	2015	07/2015-06/2016	PRJEB9481	ERS1066370; SAMEA3879236	ERR1292407	2016-02-05	Rodrigues et al. 2018 Emerg Infect Dis 24:673-682;Rodrigues et al. 2018 Wellcome Open Res 3:151;Wanford et al. 2020 Microb Genom 6: ;Spinsanti et al. 2021 PLoS Pathog 17:e1009461
41558	M15 240995	Invasive	Invasive_2013	UK [England]	East Midlands	2015	07/2015-06/2016	PRJEB9481	ERS1066376; SAMEA3879242	ERR1292413	2016-02-05	Rodrigues et al. 2018 Emerg Infect Dis 24:673-682;Rodrigues et al. 2018 Wellcome Open Res 3:151;Green et al. 2019 J Infect Dis 220:1109-1117;Wanford et al. 2020 Microb Genom 6: ;Spinsanti et al. 2021 PLoS Pathog 17:e1009461
42475	M16 240003	Invasive	Invasive_Original	UK [England]	London	2016	07/2015-06/2016	PRJEB9481	ERS1134215; SAMEA3947081	ERR1389376	2016-04-25	Rodrigues et al. 2018 Emerg Infect Dis 24:673-682;Rodrigues et al. 2018 Wellcome Open Res 3:151;Wanford et al. 2020 Microb Genom 6:
42476	M16 240005	Invasive	Invasive_Original	UK [England]	North East	2016	07/2015-06/2016	PRJEB9481	ERS1134216; SAMEA3947082	ERR1389377	2016-04-25	Rodrigues et al. 2018 Emerg Infect Dis 24:673-682;Rodrigues et al. 2018 Wellcome Open Res 3:151;Wanford et al. 2020 Microb Genom 6:
42478	M16 240008	Invasive	Invasive_2013	UK [England]	West Midlands	2016	07/2015-06/2016	PRJEB9481	ERS1134218; SAMEA3947084	ERR1389379	2016-04-25	Rodrigues et al. 2018 Emerg Infect Dis 24:673-682;Rodrigues et al. 2018 Wellcome Open Res 3:151;Green et al. 2019 J Infect Dis 220:1109-1117;Wanford et al. 2020 Microb Genom 6:
42480	M16 240010	Invasive	Invasive_2013	UK [England]	South West	2016	07/2015-06/2016	PRJEB9481	ERS1134220; SAMEA3947086	ERR1389381	2016-04-25	Rodrigues et al. 2018 Emerg Infect Dis 24:673-682;Rodrigues et al. 2018 Wellcome Open Res 3:151;Green et al. 2019 J Infect Dis 220:1109-1117;Wanford et al. 2020 Microb Genom 6:
42481	M16 240011	Invasive	Invasive_Original	UK [England]	Yorkshire & Humber	2016	07/2015-06/2016	PRJEB9481	ERS1134221; SAMEA3947087	ERR1389382	2016-04-25	Rodrigues et al. 2018 Emerg Infect Dis 24:673-682;Rodrigues et al. 2018 Wellcome Open Res 3:151;Wanford et al. 2020 Microb Genom 6:
42482	M16 240013	Invasive	Invasive_Original	UK [England]	Eastern	2016	07/2015-06/2016	PRJEB9481	ERS1134222; SAMEA3947088	ERR1389383	2016-04-25	Rodrigues et al. 2018 Emerg Infect Dis 24:673-682;Rodrigues et al. 2018 Wellcome Open Res 3:151;Wanford et al. 2020 Microb Genom 6:
42492	M16 240024	Invasive	Invasive_2013	UK [England]	West Midlands	2016	07/2015-06/2016	PRJEB9481	ERS1134167; SAMEA3947033	ERR1389328	2016-04-25	Rodrigues et al. 2018 Emerg Infect Dis 24:673-682;Rodrigues et al. 2018 Wellcome Open Res 3:151;Green et al. 2019 J Infect Dis 220:1109-1117;Wanford et al. 2020 Microb Genom 6:
42497	M16 240031	Invasive	Invasive_Original	UK [England]	Eastern	2016	07/2015-06/2016	PRJEB9481	ERS1134172; SAMEA3947038	ERR1389333	2016-04-25	Rodrigues et al. 2018 Emerg Infect Dis 24:673-682;Rodrigues et al. 2018 Wellcome Open Res 3:151;Wanford et al. 2020 Microb Genom 6:
42517	M16 240052	Invasive	Invasive_2013	UK [England]	South West	2016	07/2015-06/2016	PRJEB9481	ERS1134173; SAMEA3947039	ERR1389334	2016-04-25	Rodrigues et al. 2018 Emerg Infect Dis 24:673-682;Rodrigues et al. 2018 Wellcome Open Res 3:151;Green et al. 2019 J Infect Dis 220:1109-1117;Wanford et al. 2020 Microb Genom 6:
42519	M16 240055	Invasive	Invasive_2013	UK [England]	Eastern	2016	07/2015-06/2016	PRJEB9481	ERS1134174; SAMEA3947040	ERR1389335	2016-04-25	Rodrigues et al. 2018 Emerg Infect Dis 24:673-682;Rodrigues et al. 2018 Wellcome Open Res 3:151;Green et al. 2019 J Infect Dis 220:1109-1117;Wanford et al. 2020 Microb Genom 6:
42525	M16 240065	Invasive	Invasive_Original	UK [England]	Yorkshire & Humber	2016	07/2015-06/2016	PRJEB9481	ERS1134184; SAMEA3947050	ERR1389345	2016-04-25	Rodrigues et al. 2018 Emerg Infect Dis 24:673-682;Rodrigues et al. 2018 Wellcome Open Res 3:151;Wanford et al. 2020 Microb Genom 6:
42526	M16 240066	Invasive	Invasive_2013	UK [England]	East Midlands	2016	07/2015-06/2016	PRJEB9481	ERS1134185; SAMEA3947051	ERR1389346	2016-04-25	Rodrigues et al. 2018 Emerg Infect Dis 24:673-682;Rodrigues et al. 2018 Wellcome Open Res 3:151;Green et al. 2019 J Infect Dis 220:1109-1117;Wanford et al. 2020 Microb Genom 6:
42532	M16 240072	Invasive	Invasive_2013	UK [England]	Eastern	2016	07/2015-06/2016	PRJEB9481	ERS1134191; SAMEA3947057	ERR1389352	2016-04-25	Rodrigues et al. 2018 Emerg Infect Dis 24:673-682;Rodrigues et al. 2018 Wellcome Open Res 3:151;Green et al. 2019 J Infect Dis 220:1109-1117;Wanford et al. 2020 Microb Genom 6:
42533	M16 240073	Invasive	Invasive_2013	UK [England]	North East	2016	07/2015-06/2016	PRJEB9481	ERS1134192; SAMEA3947058	ERR1389353	2016-04-25	Rodrigues et al. 2018 Emerg Infect Dis 24:673-682;Rodrigues et al. 2018 Wellcome Open Res 3:151;Green et al. 2019 J Infect Dis 220:1109-1117;Wanford et al. 2020 Microb Genom 6:
42552	M16 240111	Invasive	Invasive_2013	UK [England]	North West	2016	07/2015-06/2016	PRJEB9481	ERS1134230; SAMEA3947096	ERR1389391	2016-04-25	Rodrigues et al. 2018 Emerg Infect Dis 24:673-682;Rodrigues et al. 2018 Wellcome Open Res 3:151;Wanford et al. 2020 Microb Genom 6:
42553	M16 240112	Invasive	Invasive_2013	UK [England]	South East	2016	07/2015-06/2016	PRJEB9481	ERS1134231; SAMEA3947097	ERR1389392	2016-04-25	Rodrigues et al. 2018 Emerg Infect Dis 24:673-682;Rodrigues et al. 2018 Wellcome Open Res 3:151;Wanford et al. 2020 Microb Genom 6:
42556	M16 240117	Invasive	Invasive_2013	UK [England]	North East	2016	07/2015-06/2016	PRJEB9481	ERS1134236; SAMEA3947102	ERR1389397	2016-04-25	Rodrigues et al. 2018 Emerg Infect Dis 24:673-682;Rodrigues et al. 2018 Wellcome Open Res 3:151;Wanford et al. 2020 Microb Genom 6:
42561	M16 240123	Invasive	Invasive_Original	UK [England]	South East	2016	07/2015-06/2016	PRJEB9481	ERS1134242; SAMEA3947108	ERR1389403	2016-04-25	Rodrigues et al. 2018 Emerg Infect Dis 24:673-682;Rodrigues et al. 2018 Wellcome Open Res 3:151;Wanford et al. 2020 Microb Genom 6:
42564	M16 240126	Invasive	Invasive_2013	UK [England]	North West	2016	07/2015-06/2016	PRJEB9481	ERS1134245; SAMEA3947111	ERR1389406	2016-04-25	Rodrigues et al. 2018 Emerg Infect Dis 24:673-682;Rodrigues et al. 2018 Wellcome Open Res 3:151;Wanford et al. 2020 Microb Genom 6:
42568	M16 240131	Invasive	Invasive_2013	UK [England]	South West	2016	07/2015-06/2016	PRJEB9481	ERS1134250; SAMEA3947116	ERR1389411	2016-04-25	Rodrigues et al. 2018 Emerg Infect Dis 24:673-682;Rodrigues et al. 2018 Wellcome Open Res 3:151;Wanford et al. 2020 Microb Genom 6:
42572	M16 240136	Invasive	Invasive_2013	UK [England]	North West	2016	07/2015-06/2016	PRJEB9481	ERS1134255; SAMEA3947121	ERR1389416	2016-04-25	Rodrigues et al. 2018 Emerg Infect Dis 24:673-682;Rodrigues et al. 2018 Wellcome Open Res 3:151;Wanford et al. 2020 Microb Genom 6:
42573	M16 240138	Invasive	Invasive_Original	UK [England]	London	2016	07/2015-06/2016	PRJEB9481	ERS1134257; SAMEA3947123	ERR1389418	2016-04-25	Rodrigues et al. 2018 Emerg Infect Dis 24:673-682;Rodrigues et al. 2018 Wellcome Open Res 3:151;Wanford et al. 2020 Microb Genom 6:
42586	M16 240154	Invasive	Invasive_Original	UK [England]	North West	2016	07/2015-06/2016	PRJEB9481	ERS1134269; SAMEA3947135	ERR1389430	2016-04-25	Rodrigues et al. 2018 Emerg Infect Dis 24:673-682;Rodrigues et al. 2018 Wellcome Open Res 3:151;Wanford et al. 2020 Microb Genom 6:
42595	M16 240163	Invasive	Invasive_Original	UK [England]	West Midlands	2016	07/2015-06/2016	PRJEB9481	ERS1134278; SAMEA3947144	ERR1389439	2016-04-25	Rodrigues et al. 2018 Emerg Infect Dis 24:673-682;Rodrigues et al. 2018 Wellcome Open Res 3:151;Wanford et al. 2020 Microb Genom 6:
42606	M16 240181	Invasive	Invasive_Original	UK [Wales]		2016	07/2015-06/2016	PRJEB9481	ERS1134294; SAMEA3947160	ERR1389455	2016-04-25	Rodrigues et al. 2018 Emerg Infect Dis 24:673-682;Rodrigues et al. 2018 Wellcome Open Res 3:151;Wanford et al. 2020 Microb Genom 6:
44638	M16 240232	Invasive	Invasive_2013	UK [England]	South West	2016	07/2015-06/2016	PRJEB9481	ERS1392429; SAMEA4493250	ERR1675927	2016-07-11	Rodrigues et al. 2018 Wellcome Open Res 3:151;Wanford et al. 2020 Microb Genom 6:
44684	M16 240195	Invasive	Invasive_Original	UK [England]	South West	2016	07/2015-06/2016	PRJEB9481	ERS1272674; SAMEA4361225	ERR1554072	2016-07-19	Rodrigues et al. 2018 Emerg Infect Dis 24:673-682;Rodrigues et al. 2018 Wellcome Open Res 3:151;Wanford et al. 2020 Microb Genom 6:
44685	M16 240196	Invasive	Invasive_Original	UK [England]	South West	2016	07/2015-06/2016	PRJEB9481	ERS1272675; SAMEA4361226	ERR1554073	2016-07-19	Rodrigues et al. 2018 Emerg Infect Dis 24:673-682;Rodrigues et al. 2018 Wellcome Open Res 3:151;Wanford et al. 2020 Microb Genom 6:
44686	M16 240197	Invasive	Invasive_2013	UK [England]	Eastern	2016	07/2015-06/2016	PRJEB9481	ERS1272676; SAMEA4361227	ERR1554074	2016-07-19	Rodrigues et al. 2018 Emerg Infect Dis 24:673-682;Rodrigues et al. 2018 Wellcome Open Res 3:151;Wanford et al. 2020 Microb Genom 6:
44714	M16 240231	Invasive	Invasive_Original	UK [England]	Yorkshire & Humber	2016	07/2015-06/2016	PRJEB9481	ERS1272696; SAMEA4361247	ERR1554094	2016-07-19	Rodrigues et al. 2018 Emerg Infect Dis 24:673-682;Rodrigues et al. 2018 Wellcome Open Res 3:151;Wanford et al. 2020 Microb Genom 6:
44718	M16 240238	Invasive	Invasive_Original	UK [England]	South East	2016	07/2015-06/2016	PRJEB9481	ERS1272700; SAMEA4361251	ERR1554098	2016-07-19	Rodrigues et al. 2018 Emerg Infect Dis 24:673-682;Rodrigues et al. 2018 Wellcome Open Res 3:151;Wanford et al. 2020 Microb Genom 6:
44719	M16 240239	Invasive	Invasive_2013	UK [England]	East Midlands	2016	07/2015-06/2016	PRJEB9481	ERS1272701; SAMEA4361252	ERR1554099	2016-07-19	Rodrigues et al. 2018 Emerg Infect Dis 24:673-682;Rodrigues et al. 2018 Wellcome Open Res 3:151;Wanford et al. 2020 Microb Genom 6:
44721	M16 240242	Invasive	Invasive_2013	UK [England]	Yorkshire & Humber	2016	07/2015-06/2016	PRJEB9481	ERS1272704; SAMEA4361255	ERR1554102	2016-07-19	Rodrigues et al. 2018 Emerg Infect Dis 24:673-682;Rodrigues et al. 2018 Wellcome Open Res 3:151;Wanford et al. 2020 Microb Genom 6:
44725	M16 240247	Invasive	Invasive_2013	UK [Northern Ireland]		2016	07/2015-06/2016	PRJEB9481	ERS1272708; SAMEA4361259	ERR1554106	2016-07-19	Rodrigues et al. 2018 Emerg Infect Dis 24:673-682;Rodrigues et al. 2018 Wellcome Open Res 3:151;Wanford et al. 2020 Microb Genom 6:
44740	M16 240268	Invasive	Invasive_2013	UK [England]	Yorkshire & Humber	2016	07/2015-06/2016	PRJEB9481	ERS1272723; SAMEA4361274	ERR1554121	2016-07-19	Rodrigues et al. 2018 Emerg Infect Dis 24:673-682;Rodrigues et al. 2018 Wellcome Open Res 3:151;Wanford et al. 2020 Microb Genom 6:
44742	M16 240271	Invasive	Invasive_Original	UK [England]	London	2016	07/2015-06/2016	PRJEB9481	ERS1272725; SAMEA4361276	ERR1554123	2016-07-19	Rodrigues et al. 2018 Emerg Infect Dis 24:673-682;Rodrigues et al. 2018 Wellcome Open Res 3:151;Wanford et al. 2020 Microb Genom 6:
44753	M16 240290	Invasive	Invasive_Original	UK [England]	East Midlands	2016	07/2015-06/2016	PRJEB9481	ERS1272737; SAMEA4361288	ERR1554135	2016-07-19	Rodrigues et al. 2018 Emerg Infect Dis 24:673-682;Rodrigues et al. 2018 Wellcome Open Res 3:151;Wanford et al. 2020 Microb Genom 6:
44767	M16 240370	Invasive	Invasive_2013	UK [Wales]		2016	07/2015-06/2016	PRJEB9481	ERS1272751; SAMEA4361302	ERR1554149	2016-07-19	Rodrigues et al. 2018 Emerg Infect Dis 24:673-682;Rodrigues et al. 2018 Wellcome Open Res 3:151;Wanford et al. 2020 Microb Genom 6:
44777	M16 240391	Invasive	Invasive_Original	UK [England]	South West	2016	07/2015-06/2016	PRJEB9481	ERS1272761; SAMEA4361312	ERR1554159	2016-07-19	Rodrigues et al. 2018 Emerg Infect Dis 24:673-682;Rodrigues et al. 2018 Wellcome Open Res 3:151;Wanford et al. 2020 Microb Genom 6:
44820	M16 240451	Invasive	Invasive_2013	UK [Northern Ireland]		2016	07/2015-06/2016	PRJEB9481	ERS1272796; SAMEA4361347	ERR1554194	2016-07-19	Rodrigues et al. 2018 Emerg Infect Dis 24:673-682;Rodrigues et al. 2018 Wellcome Open Res 3:151;Wanford et al. 2020 Microb Genom 6:
47016	M16 240253	Invasive	Invasive_Original	UK [England]	Eastern	2016	07/2015-06/2016	PRJEB9481	ERS1431780; SAMEA4532601	ERR1717954	2016-10-10	Rodrigues et al. 2018 Emerg Infect Dis 24:673-682;Rodrigues et al. 2018 Wellcome Open Res 3:151;Wanford et al. 2020 Microb Genom 6:
47019	M16 240296	Invasive	Invasive_Original	UK [England]	East Midlands	2016	07/2015-06/2016	PRJEB9481	ERS1431783; SAMEA4532604	ERR1717957	2016-10-10	Rodrigues et al. 2018 Emerg Infect Dis 24:673-682;Rodrigues et al. 2018 Wellcome Open Res 3:151;Wanford et al. 2020 Microb Genom 6:
51145	B003	carrier	Carriage	UK [England]	Nottingham	2015	07/2015-06/2016	PRJEB22021	ERS1848183; SAMEA104189165	ERR2139023	2017-01-27	Oldfield et al. 2018 J Infect Dis 217:608-616;Green et al. 2019 J Infect Dis 220:1109-1117;Holmes et al. 2020 Front Genet 11:579411;Spinsanti et al. 2021 PLoS Pathog 17:e1009461
51146	B009	carrier	Carriage	UK [England]	Nottingham	2015	07/2015-06/2016	PRJEB22021	ERS1848184; SAMEA104189166	ERR2139024	2017-01-27	Oldfield et al. 2018 J Infect Dis 217:608-616;Green et al. 2019 J Infect Dis 220:1109-1117;Holmes et al. 2020 Front Genet 11:579411;Spinsanti et al. 2021 PLoS Pathog 17:e1009461
51147	B021	carrier	Carriage	UK [England]	Nottingham	2015	07/2015-06/2016	PRJEB22021	ERS1848185; SAMEA104189167	ERR2139025	2017-01-27	Oldfield et al. 2018 J Infect Dis 217:608-616;Green et al. 2019 J Infect Dis 220:1109-1117;Holmes et al. 2020 Front Genet 11:579411;Spinsanti et al. 2021 PLoS Pathog 17:e1009461
51148	B091	carrier	Carriage	UK [England]	Nottingham	2015	07/2015-06/2016	PRJEB22021	ERS1848186; SAMEA104189168	ERR2139026	2017-01-27	Oldfield et al. 2018 J Infect Dis 217:608-616;Green et al. 2019 J Infect Dis 220:1109-1117;Holmes et al. 2020 Front Genet 11:579411;Spinsanti et al. 2021 PLoS Pathog 17:e1009461
51150	B110	carrier	Carriage	UK [England]	Nottingham	2015	07/2015-06/2016	PRJEB22021	ERS1848188; SAMEA104189170	ERR2139028	2017-01-27	Oldfield et al. 2018 J Infect Dis 217:608-616;Green et al. 2019 J Infect Dis 220:1109-1117;Holmes et al. 2020 Front Genet 11:579411;Spinsanti et al. 2021 PLoS Pathog 17:e1009461
51151	B135	carrier	Carriage	UK [England]	Nottingham	2016	07/2015-06/2016	PRJEB22021	ERS1848189; SAMEA104189171	ERR2139029	2017-01-27	Oldfield et al. 2018 J Infect Dis 217:608-616;Holmes et al. 2020 Front Genet 11:579411
51152	B139	carrier	Carriage	UK [England]	Nottingham	2016	07/2015-06/2016	PRJEB22021	ERS1848190; SAMEA104189172	ERR2139030	2017-01-27	Oldfield et al. 2018 J Infect Dis 217:608-616;Green et al. 2019 J Infect Dis 220:1109-1117;Holmes et al. 2020 Front Genet 11:579411
51153	B141	carrier	Carriage	UK [England]	Nottingham	2016	07/2015-06/2016	PRJEB22021	ERS1848191; SAMEA104189173	ERR2139031	2017-01-27	Oldfield et al. 2018 J Infect Dis 217:608-616;Green et al. 2019 J Infect Dis 220:1109-1117;Holmes et al. 2020 Front Genet 11:579411
51154	B167	carrier	Carriage	UK [England]	Nottingham	2016	07/2015-06/2016	PRJEB22021	ERS1848192; SAMEA104189174	ERR2139032	2017-01-27	Oldfield et al. 2018 J Infect Dis 217:608-616;Green et al. 2019 J Infect Dis 220:1109-1117;Holmes et al. 2020 Front Genet 11:579411
51156	B214	carrier	Carriage	UK [England]	Nottingham	2016	07/2015-06/2016	PRJEB22021	ERS1848194; SAMEA104189176	ERR2139034	2017-01-27	Oldfield et al. 2018 J Infect Dis 217:608-616;Green et al. 2019 J Infect Dis 220:1109-1117;Holmes et al. 2020 Front Genet 11:579411
51157	B222	carrier	Carriage	UK [England]	Nottingham	2016	07/2015-06/2016	PRJEB22021	ERS1848195; SAMEA104189177	ERR2139035	2017-01-27	Oldfield et al. 2018 J Infect Dis 217:608-616;Green et al. 2019 J Infect Dis 220:1109-1117;Holmes et al. 2020 Front Genet 11:579411
51158	B227	carrier	Carriage	UK [England]	Nottingham	2016	07/2015-06/2016	PRJEB22021	ERS1848196; SAMEA104189178	ERR2139036	2017-01-27	Oldfield et al. 2018 J Infect Dis 217:608-616;Green et al. 2019 J Infect Dis 220:1109-1117;Holmes et al. 2020 Front Genet 11:579411
51159	B240	carrier	Carriage	UK [England]	Nottingham	2016	07/2015-06/2016	PRJEB22021	ERS1848197; SAMEA104189179	ERR2139037	2017-01-27	Oldfield et al. 2018 J Infect Dis 217:608-616;Green et al. 2019 J Infect Dis 220:1109-1117;Holmes et al. 2020 Front Genet 11:579411
51160	B243	carrier	Carriage	UK [England]	Nottingham	2016	07/2015-06/2016	PRJEB22021	ERS1848198; SAMEA104189180	ERR2139038	2017-01-27	Oldfield et al. 2018 J Infect Dis 217:608-616;Green et al. 2019 J Infect Dis 220:1109-1117;Holmes et al. 2020 Front Genet 11:579411
51161	B251	carrier	Carriage	UK [England]	Nottingham	2016	07/2015-06/2016	PRJEB22021	ERS1848199; SAMEA104189181	ERR2139039	2017-01-27	Oldfield et al. 2018 J Infect Dis 217:608-616;Green et al. 2019 J Infect Dis 220:1109-1117;Holmes et al. 2020 Front Genet 11:579411
51162	B253	carrier	Carriage	UK [England]	Nottingham	2016	07/2015-06/2016	PRJEB22021	ERS1848200; SAMEA104189182	ERR2139040	2017-01-27	Oldfield et al. 2018 J Infect Dis 217:608-616;Green et al. 2019 J Infect Dis 220:1109-1117;Holmes et al. 2020 Front Genet 11:579411
51163	B256	carrier	Carriage	UK [England]	Nottingham	2016	07/2015-06/2016	PRJEB22021	ERS1848201; SAMEA104189183	ERR2139041	2017-01-27	Oldfield et al. 2018 J Infect Dis 217:608-616;Green et al. 2019 J Infect Dis 220:1109-1117;Holmes et al. 2020 Front Genet 11:579411
51164	B264	carrier	Carriage	UK [England]	Nottingham	2016	07/2015-06/2016	PRJEB22021	ERS1848202; SAMEA104189184	ERR2139042	2017-01-27	Oldfield et al. 2018 J Infect Dis 217:608-616;Green et al. 2019 J Infect Dis 220:1109-1117;Holmes et al. 2020 Front Genet 11:579411
51166	B285	carrier	Carriage	UK [England]	Nottingham	2016	07/2015-06/2016	PRJEB22021	ERS1848204; SAMEA104189186	ERR2139044	2017-01-27	Oldfield et al. 2018 J Infect Dis 217:608-616;Green et al. 2019 J Infect Dis 220:1109-1117;Holmes et al. 2020 Front Genet 11:579411
51167	B295	carrier	Carriage	UK [England]	Nottingham	2016	07/2015-06/2016	PRJEB22021	ERS1848205; SAMEA104189187	ERR2139045	2017-01-27	Oldfield et al. 2018 J Infect Dis 217:608-616;Green et al. 2019 J Infect Dis 220:1109-1117;Holmes et al. 2020 Front Genet 11:579411
51168	B346	carrier	Carriage	UK [England]	Nottingham	2016	07/2015-06/2016	PRJEB22021	ERS1848206; SAMEA104189188	ERR2139046	2017-01-27	Oldfield et al. 2018 J Infect Dis 217:608-616;Green et al. 2019 J Infect Dis 220:1109-1117;Holmes et al. 2020 Front Genet 11:579411
51169	B366	carrier	Carriage	UK [England]	Nottingham	2016	07/2015-06/2016	PRJEB22021	ERS1848207; SAMEA104189189	ERR2139047	2017-01-27	Oldfield et al. 2018 J Infect Dis 217:608-616;Green et al. 2019 J Infect Dis 220:1109-1117;Holmes et al. 2020 Front Genet 11:579411
51170	B394	carrier	Carriage	UK [England]	Nottingham	2016	07/2015-06/2016	PRJEB22021	ERS1848208; SAMEA104189190	ERR2139048	2017-01-27	Oldfield et al. 2018 J Infect Dis 217:608-616;Green et al. 2019 J Infect Dis 220:1109-1117;Holmes et al. 2020 Front Genet 11:579411
51171	B396	carrier	Carriage	UK [England]	Nottingham	2016	07/2015-06/2016	PRJEB22021	ERS1848209; SAMEA104189191	ERR2139049	2017-01-27	Oldfield et al. 2018 J Infect Dis 217:608-616;Green et al. 2019 J Infect Dis 220:1109-1117;Holmes et al. 2020 Front Genet 11:579411
51172	R001	carrier	Carriage	UK [England]	Nottingham	2015	07/2015-06/2016	PRJEB22021	ERS1848210; SAMEA104189192	ERR2139050	2017-01-27	Oldfield et al. 2018 J Infect Dis 217:608-616;Green et al. 2019 J Infect Dis 220:1109-1117;Holmes et al. 2020 Front Genet 11:579411;Spinsanti et al. 2021 PLoS Pathog 17:e1009461
51173	R191	carrier	Carriage	UK [England]	Nottingham	2015	07/2015-06/2016	PRJEB22021	ERS1848211; SAMEA104189193	ERR2139051	2017-01-27	Oldfield et al. 2018 J Infect Dis 217:608-616;Green et al. 2019 J Infect Dis 220:1109-1117;Holmes et al. 2020 Front Genet 11:579411;Spinsanti et al. 2021 PLoS Pathog 17:e1009461
51174	R258	carrier	Carriage	UK [England]	Nottingham	2015	07/2015-06/2016	PRJEB22021	ERS1848212; SAMEA104189194	ERR2139052	2017-01-27	Oldfield et al. 2018 J Infect Dis 217:608-616;Green et al. 2019 J Infect Dis 220:1109-1117;Holmes et al. 2020 Front Genet 11:579411;Spinsanti et al. 2021 PLoS Pathog 17:e1009461
51176	R558	carrier	Carriage	UK [England]	Nottingham	2015	07/2015-06/2016	PRJEB22021	ERS1848214; SAMEA104189196	ERR2139054	2017-01-27	Oldfield et al. 2018 J Infect Dis 217:608-616;Green et al. 2019 J Infect Dis 220:1109-1117;Holmes et al. 2020 Front Genet 11:579411;Spinsanti et al. 2021 PLoS Pathog 17:e1009461
51177	R779	carrier	Carriage	UK [England]	Nottingham	2015	07/2015-06/2016	PRJEB22021	ERS1848215; SAMEA104189197	ERR2139055	2017-01-27	Oldfield et al. 2018 J Infect Dis 217:608-616;Green et al. 2019 J Infect Dis 220:1109-1117;Holmes et al. 2020 Front Genet 11:579411;Spinsanti et al. 2021 PLoS Pathog 17:e1009461
51178	R811	carrier	Carriage	UK [England]	Nottingham	2015	07/2015-06/2016	PRJEB22021	ERS1848216; SAMEA104189198	ERR2139056	2017-01-27	Oldfield et al. 2018 J Infect Dis 217:608-616;Green et al. 2019 J Infect Dis 220:1109-1117;Holmes et al. 2020 Front Genet 11:579411;Spinsanti et al. 2021 PLoS Pathog 17:e1009461
51179	R825	carrier	Carriage	UK [England]	Nottingham	2015	07/2015-06/2016	PRJEB22021	ERS1848217; SAMEA104189199	ERR2139057	2017-01-27	Oldfield et al. 2018 J Infect Dis 217:608-616;Green et al. 2019 J Infect Dis 220:1109-1117;Holmes et al. 2020 Front Genet 11:579411;Spinsanti et al. 2021 PLoS Pathog 17:e1009461
51180	R838	carrier	Carriage	UK [England]	Nottingham	2015	07/2015-06/2016	PRJEB22021	ERS1848218; SAMEA104189200	ERR2139058	2017-01-27	Oldfield et al. 2018 J Infect Dis 217:608-616;Green et al. 2019 J Infect Dis 220:1109-1117;Holmes et al. 2020 Front Genet 11:579411;Spinsanti et al. 2021 PLoS Pathog 17:e1009461
51181	R852	carrier	Carriage	UK [England]	Nottingham	2015	07/2015-06/2016	PRJEB22021	ERS1848219; SAMEA104189201	ERR2139059	2017-01-27	Oldfield et al. 2018 J Infect Dis 217:608-616;Green et al. 2019 J Infect Dis 220:1109-1117;Holmes et al. 2020 Front Genet 11:579411;Spinsanti et al. 2021 PLoS Pathog 17:e1009461
51182	R888	carrier	Carriage	UK [England]	Nottingham	2015	07/2015-06/2016	PRJEB22021	ERS1848220; SAMEA104189202	ERR2139060	2017-01-27	Oldfield et al. 2018 J Infect Dis 217:608-616;Green et al. 2019 J Infect Dis 220:1109-1117;Holmes et al. 2020 Front Genet 11:579411;Spinsanti et al. 2021 PLoS Pathog 17:e1009461
51183	R889	carrier	Carriage	UK [England]	Nottingham	2015	07/2015-06/2016	PRJEB22021	ERS1848221; SAMEA104189203	ERR2139061	2017-01-27	Oldfield et al. 2018 J Infect Dis 217:608-616;Green et al. 2019 J Infect Dis 220:1109-1117;Holmes et al. 2020 Front Genet 11:579411;Spinsanti et al. 2021 PLoS Pathog 17:e1009461
51184	R920	carrier	Carriage	UK [England]	Nottingham	2015	07/2015-06/2016	PRJEB22021	ERS1848222; SAMEA104189204	ERR2139062	2017-01-27	Oldfield et al. 2018 J Infect Dis 217:608-616;Green et al. 2019 J Infect Dis 220:1109-1117;Holmes et al. 2020 Front Genet 11:579411;Spinsanti et al. 2021 PLoS Pathog 17:e1009461
51185	R941	carrier	Carriage	UK [England]	Nottingham	2015	07/2015-06/2016	PRJEB22021	ERS1848223; SAMEA104189205	ERR2139063	2017-01-27	Oldfield et al. 2018 J Infect Dis 217:608-616;Green et al. 2019 J Infect Dis 220:1109-1117;Holmes et al. 2020 Front Genet 11:579411;Spinsanti et al. 2021 PLoS Pathog 17:e1009461
51186	R949	carrier	Carriage	UK [England]	Nottingham	2015	07/2015-06/2016	PRJEB22021	ERS1848224; SAMEA104189206	ERR2139064	2017-01-27	Oldfield et al. 2018 J Infect Dis 217:608-616;Green et al. 2019 J Infect Dis 220:1109-1117;Holmes et al. 2020 Front Genet 11:579411;Spinsanti et al. 2021 PLoS Pathog 17:e1009461
51187	R958	carrier	Carriage	UK [England]	Nottingham	2015	07/2015-06/2016	PRJEB22021	ERS1848225; SAMEA104189207	ERR2139065	2017-01-27	Oldfield et al. 2018 J Infect Dis 217:608-616;Green et al. 2019 J Infect Dis 220:1109-1117;Holmes et al. 2020 Front Genet 11:579411;Spinsanti et al. 2021 PLoS Pathog 17:e1009461
51188	R980	carrier	Carriage	UK [England]	Nottingham	2015	07/2015-06/2016	PRJEB22021	ERS1848226; SAMEA104189208	ERR2139066	2017-01-27	Oldfield et al. 2018 J Infect Dis 217:608-616;Green et al. 2019 J Infect Dis 220:1109-1117;Holmes et al. 2020 Front Genet 11:579411;Spinsanti et al. 2021 PLoS Pathog 17:e1009461
51189	R990	carrier	Carriage	UK [England]	Nottingham	2015	07/2015-06/2016	PRJEB22021	ERS1848227; SAMEA104189209	ERR2139067	2017-01-27	Oldfield et al. 2018 J Infect Dis 217:608-616;Green et al. 2019 J Infect Dis 220:1109-1117;Holmes et al. 2020 Front Genet 11:579411;Spinsanti et al. 2021 PLoS Pathog 17:e1009461
51190	R998	carrier	Carriage	UK [England]	Nottingham	2015	07/2015-06/2016	PRJEB22021	ERS1848228; SAMEA104189210	ERR2139068	2017-01-27	Oldfield et al. 2018 J Infect Dis 217:608-616;Green et al. 2019 J Infect Dis 220:1109-1117;Holmes et al. 2020 Front Genet 11:579411;Spinsanti et al. 2021 PLoS Pathog 17:e1009461
51250	B197	carrier	Carriage	UK [England]	Nottingham	2016	07/2015-06/2016	PRJEB22021	ERS1847978; SAMEA104188960	ERR2139134	2017-02-02	Oldfield et al. 2018 J Infect Dis 217:608-616;Holmes et al. 2020 Front Genet 11:579411
51258	B218	carrier	Carriage	UK [England]	Nottingham	2016	07/2015-06/2016	PRJEB22021	ERS1847985; SAMEA104188967	ERR2139114	2017-02-02	Oldfield et al. 2018 J Infect Dis 217:608-616;Holmes et al. 2020 Front Genet 11:579411
51266	B246	carrier	Carriage	UK [England]	Nottingham	2016	07/2015-06/2016	PRJEB22021	ERS1847993; SAMEA104188975	ERR2139095	2017-02-02	Oldfield et al. 2018 J Infect Dis 217:608-616;Holmes et al. 2020 Front Genet 11:579411
51380	R575	carrier	Carriage	UK [England]	Nottingham	2015	07/2015-06/2016	PRJEB22021	ERS1848105; SAMEA104189087	ERR2139275	2017-02-02	Oldfield et al. 2018 J Infect Dis 217:608-616;Holmes et al. 2020 Front Genet 11:579411;Spinsanti et al. 2021 PLoS Pathog 17:e1009461
54403	B005	carrier	Carriage	UK [England]	Nottingham	2015	07/2015-06/2016	PRJEB22021	ERS1848237; SAMEA104189219	ERR2139315	2017-07-26	Green et al. 2019 J Infect Dis 220:1109-1117;Holmes et al. 2020 Front Genet 11:579411;Spinsanti et al. 2021 PLoS Pathog 17:e1009461
54405	B018	carrier	Carriage	UK [England]	Nottingham	2015	07/2015-06/2016	PRJEB22021	ERS1848239; SAMEA104189221	ERR2139317	2017-07-26	Holmes et al. 2020 Front Genet 11:579411;Spinsanti et al. 2021 PLoS Pathog 17:e1009461
54412	B064	carrier	Carriage	UK [England]	Nottingham	2015	07/2015-06/2016	PRJEB22021	ERS1848246; SAMEA104189228	ERR2139324	2017-07-26	Holmes et al. 2020 Front Genet 11:579411;Spinsanti et al. 2021 PLoS Pathog 17:e1009461
54421	B103	carrier	Carriage	UK [England]	Nottingham	2015	07/2015-06/2016	PRJEB22021	ERS1848255; SAMEA104189237	ERR2139333	2017-07-26	Holmes et al. 2020 Front Genet 11:579411;Spinsanti et al. 2021 PLoS Pathog 17:e1009461
54422	B114	carrier	Carriage	UK [England]	Nottingham	2015	07/2015-06/2016	PRJEB22021	ERS1848256; SAMEA104189238	ERR2139334	2017-07-26	Green et al. 2019 J Infect Dis 220:1109-1117;Holmes et al. 2020 Front Genet 11:579411;Spinsanti et al. 2021 PLoS Pathog 17:e1009461
54439	B343	carrier	Carriage	UK [England]	Nottingham	2016	07/2015-06/2016	PRJEB22021	ERS1848273; SAMEA104189255	ERR2139350	2017-07-26	Holmes et al. 2020 Front Genet 11:579411
54440	B345	carrier	Carriage	UK [England]	Nottingham	2016	07/2015-06/2016	PRJEB22021	ERS1848274; SAMEA104189256	ERR2139351	2017-07-26	Holmes et al. 2020 Front Genet 11:579411
54441	B349	carrier	Carriage	UK [England]	Nottingham	2016	07/2015-06/2016	PRJEB22021	ERS1848275; SAMEA104189257	ERR2139352	2017-07-26	Holmes et al. 2020 Front Genet 11:579411
