# Supplementary material for: High-throughput phenotype-to-genotype testing of meningococcal carriage and disease isolates detects genetic determinants of disease-relevant phenotypic traits
Source: mBio. 2024 Oct 30;15(12):e03059-24. doi: 10.1128/mbio.03059-24 (PMC11633189; doi:10.1128/mbio.03059-24)
Supplement: Data File S8 — Raw phenotype data. [file mbio.03059-24-s0008.xlsx]

## Sheet: Explanatory Notes
Sheet
Raw Phenotype Data		Each assay was performed on three separate days (ie three biological replicates) with two-three technical replicates per biological replicate.
		Strains were split across three 96 well plates and assays for each plate were performed on separate days.
		This sheet contains the raw biological replicate data for each of the MenW cc11 isolates
		The data consists of three biological repeat values that are the average of 2 or 3 technical replicates (provided in a separate set of data files).
		Average values were calculated from the three biological replicates.
		Average values for each phenotype are colour coded to show the outlier values with a gradient from Red indicating extreme low values to Green extreme high values
		Biofilm data was normalised to the B141 isolate.
		Other assays are provided as raw data values.
Corrected Raw Pheno Data		This tab contains the raw data with the specific corrections for outliers and missing values
Corrected Average Pheno Data		The tab shows the data for the averages of the different phenotypic variables with corrections for missing or outlier data values
			Green cells: These represent imputed data for the isolates that had missing values
			Blue cells: These were extreme outliers which were replaced by multiple imputation.
			Yellow cells: The isolates had multiple entries, the data is the mean from the different entries.
			Grey cells: These are extreme outliers that were replaced with mean values
			Orange cells: These are missing values replaced with mean values

## Sheet: Raw Phenotype Data
id	isolate name	group	Biofilms_1	Biofilms_2	Biofilms_3	Average	BHI_k_1	BHI_k_2	BHI_k_3	Average	BHI_r_1	BHI_r_2	BHI_r_3	Average	BHI_tmid_1	BHI_tmid_2	BHI_tmid_3	Average	RPMI_k_1	RPMI_k_2	RPMI_k_3	Average	RPMI_r_1	RPMI_r_2	RPMI_r_3	Average	RPMI_tmid_1	RPMI_tmid_2	RPMI_tmid_3	Average	LDH_1	LDH_2	LDH_3	Average	Adhesion_1	Adhesion_2	Adhesion_3	Average	SBAD_1	SBAD_2	SBAD_3	Average	AD.HI_1	AD.HI_2	AD.HI_3	Average
19968	M10 240514	Invasive_Original	0.101	0.079	0.082	0.0873333	0.832	0.776	0.703	0.770333	0.297	0.28	0.313	0.296667	7.821	8.367	7.243	7.81033	0.317991	0.663633	0.341403	0.441009	0.377126	0.0898248	0.424416	0.297122	4.82279	5.91292	4.39935	5.04502	50.8438	58.8437	39.3125	49.6667	6000000	3500000	4000000	4500000	90	90.8333	93.125	91.3194	2.38095	1.56863	2.96296	2.30418
20057	M10 240671	Invasive_Original	0.02	0.176	0.037	0.0776667	0.817	0.982	0.739	0.846	0.305	0.364	0.294	0.321	8.939	9.437	9.519	9.29833	0.291039	ND	0.203419	0.247229	0.15939	0.0763203	0.452456	0.229389	10.0091	ND	5.36331	7.68621	62.4062	71.0312	55.4375	62.9583	350000000	150000000	300000000	2.66667e+08	88	86.25	90	88.0833	2.0202	1.48148	2.22222	1.90797
20154	M10 240817	Invasive_Original	0.021	0.02	0.053	0.0313333	0.683	0.581	0.638	0.634	0.268	0.252	0.267	0.262333	9.97	9.886	9.785	9.88033	0.285354	0.565682	0.261604	0.37088	0.0916084	0.130032	0.438746	0.220129	9.85369	21.2273	4.91418	11.9984	63.1875	76.5312	59.25	66.3229	4000000	2000000	6500000	4.16667e+06	77.7778	72.4138	70.9677	73.7198	0.444444	0.379085	0.430556	0.418028
20158	M10 240821	Invasive_Original	0.032	0.007	0.053	0.0306667	0.71	0.798	0.658	0.722	0.308	0.301	0.322	0.310333	9.13	8.798	9.137	9.02167	0.237188	ND	0.261953	0.24957	0.3734	0.121985	0.265806	0.25373	4.90651	ND	6.88122	5.89387	54.4062	67.0625	47.5	56.3229	4000000	4000000	2500000	3500000	78.8889	85.4545	89.2308	84.5247	0.714286	0.977778	1.2037	0.965256
20196	M11 240035	Invasive_Original	0.421	0.451	0.324	0.398667	0.977	0.71	0.795	0.827333	0.342	0.252	0.291	0.295	8.534	9.685	8.609	8.94267	0.255984	OUT	0.322271	0.289128	0.217341	OUT	0.506515	0.361928	6.91294	OUT	5.67394	6.29344	60.1875	86.0938	53.25	66.5104	4500000	7000000	7000000	6.16667e+06	51.5152	43.4783	50	48.3311	0.564103	0.300654	0.478632	0.447796
20216	M11 240057	Invasive_Original	0.128	0.067	0.147	0.114	0.781	0.669	2536.98	846.142	0.288	0.286	0.002	0.192	9.708	7.725	3723.8	1247.08	0.128715	0.0838151	0.210889	0.14114	0.0883869	0.0394186	0.371096	0.1663	3.49574	ND	4.42346	3.9596	58.6875	58.7812	53.5625	57.0104	55000000	25000000	30000000	3.66667e+07	80	78.5714	70.3704	76.3139	0.648148	0.518519	0.666667	0.611111
20226	M11 240067	Invasive_Original	0.043	0.007	0.093	0.0476667	0.57	0.575	0.902	0.682333	0.37	0.346	0.204	0.306667	6.658	7.527	9.564	7.91633	0.342435	ND	0.148416	0.245426	0.28722	0.0810553	0.723309	0.363861	6.3028	ND	3.07906	4.69093	54.7812	61.625	46.375	54.2604	35000000	30000000	20000000	2.83333e+07	55.5556	50	53.3333	52.963	0.222222	0.15873	0.37037	0.250441
20247	M11 240099	Invasive_Original	0.059	0.007	0.147	0.071	0.586	0.666	0.716	0.656	0.309	0.303	0.26	0.290667	7.667	7.533	8.483	7.89433	0.328467	ND	0.216208	0.272338	0.177049	0.0810276	0.0992772	0.119118	6.99598	ND	10.1396	8.5678	54.6875	68.1875	47.0625	56.6458	60000000	40000000	45000000	4.83333e+07	86.2069	75.8621	73.3333	78.4674	0.920635	0.495726	0.606061	0.674141
20288	M11 240168	Invasive_Original	0.027	0.013	0.067	0.0356667	0.72	0.816	0.732	0.756	0.372	0.316	0.26	0.316	7.51	8.292	8.035	7.94567	0.367625	0.175892	0.288578	0.277365	0.248721	0.400793	0.234915	0.29481	4.95745	5.56408	8.59068	6.37074	59.5312	79.4375	87.375	75.4479	2000000	4000000	9500000	5.16667e+06	87.5	89	90.7143	89.0714	1.61616	2.77778	1.83007	2.07467
20368	M11 240305	Invasive_Original	0.032	0.013	0.04	0.0283333	0.676	0.677	0.853	0.735333	0.301	0.272	0.233	0.268667	8.63	9.237	11.723	9.86333													40.4375	44.1875	48.3125	44.3125	25000000	35000000	25000000	2.83333e+07	20	17.6471	27.7778	21.8083	0.246914	0.314815	0.4	0.320576
20424	M11 240389	Invasive_Original	0.016	0.007	0.067	0.03	0.676	0.674	0.848	0.732667	0.308	0.303	0.263	0.291333	8.188	7.414	10.055	8.55233	0.318	ND	0.19639	0.257195	0.444735	0.0710336	0.226	0.247256	2.50463	ND	5.54957	4.0271	46.125	32.8125	36.375	38.4375	850000	550000	100000	500000	40	35.2941	35.2941	36.8627	1.96078	1.88889	2.09877	1.98281
38520	M15 240722	Invasive_2013	0.089	0.158	0.246	0.164333	0.583	0.684	0.625	0.630667	0.254	0.205	0.274	0.244333	9.321	10.663	8.483	9.489	0.234189	0.389355	0.255024	0.292856	0.355957	0.164942	0.352192	0.29103	3.89904	14.8442	6.05587	8.26637	31.9062	50.5625	33.9375	38.8021	30000000	50000000	75000000	5.16667e+07	85	83.6364	87.4074	85.3479	0.407407	0.305556	0.428571	0.380511
39320	M15 240629	Invasive_2013	0.418	0.093	0.32	0.277	0.6	0.662	0.609	0.623667	0.339	0.398	0.344	0.360333	7.454	6.818	7.673	7.315	OUT	0.0889621	0.15404	0.121501	OUT	0.704961	0.140757	0.422859	OUT	3.81082	4.67848	4.24465	35.8125	19.8125	21.75	25.7917	5500000	3500000	3500000	4.16667e+06	18.1818	16.6667	23.0769	19.3085	0.349206	0.190476	0.240741	0.260141
39326	M15 240638	Invasive_Original	0.011	0.047	0.093	0.0503333	0.71	0.846	0.726	0.760667	0.346	0.315	0.33	0.330333	8.046	8.57	7.565	8.06033	0.229729	0.0866429	0.0896218	0.135331	0.239858	0.36434	0.56252	0.388906	5.90767	3.1113	1.89909	3.63935	45.1875	22.0625	24.125	30.4583	200000	250000	700000	383333	44.4444	50	54.5455	49.6633	0.307692	0.31746	0.305556	0.310236
39328	M15 240640	Invasive_Original	0.005	0.027	0.04	0.024	0.736	1.033	0.98	0.916333	0.247	0.225	0.257	0.243	10.951	11.222	10.649	10.9407													66.3125	54.9375	60.125	60.4583	45000000	40000000	90000000	5.83333e+07	80	89.0909	84	84.3636	2.77778	2.03704	1.5873	2.13404
39331	M15 240643	Invasive_2013	0.114	0.093	0.18	0.129	0.692	0.628	0.598	0.639333	0.227	0.298	0.316	0.280333	10.859	8.483	8.581	9.30767	0.250865	0.0598205	0.10284	0.137842	0.36828	1.21517	0.20456	0.596004	4.75699	2.36053	2.57791	3.23181	48.7187	42.8125	46.8125	46.1146	7000000	6500000	8500000	7.33333e+06	45	44.4444	38.8889	42.7778	0.444444	0.5	0.444444	0.462963
39335	M15 240648	Invasive_2013	0.797	0.479	0.566	0.614	0.497	0.48	0.676	0.551	0.377	0.295	0.351	0.341	7.457	7.974	7.713	7.71467	0.113612	0.101551	0.153731	0.122964	0.36934	0.806207	0.271021	0.482189	2.66359	3.03344	4.93563	3.54422	41.3125	35.375	38.6875	38.4583	400000	400000	650000	483333	36.6667	50	39.2857	41.9841	0.0606061	0.0503704	0.0414815	0.0508193
39337	M15 240651	Invasive_2013	0.43	0.419	0.18	0.343	0.788	0.764	0.871	0.807667	0.32	0.166	0.274	0.253333	8.772	10.613	9.306	9.56367	0.286002	0.129133	0.326798	0.247311	0.309543	0.379867	0.100208	0.263206	5.04288	4.51196	15.8141	8.45632	14.5312	16.75	21.375	17.5521	250000000	300000000	500000000	350000000	94.4444	94	95	94.4815	1.14286	0.833333	0.646465	0.874218
39340	M15 240657	Invasive_Original	0.139	0.107	0.133	0.126333	0.763	0.751	0.944	0.819333	0.221	0.248	0.223	0.230667	11.012	8.739	10.951	10.234	0.341854	0.390657	0.268511	0.333674	0.309114	0.191228	0.460926	0.320423	4.57113	15.5644	3.28173	7.80576	57.0938	53.7812	60.75	57.2083	550000	500000	300000	450000	85.8333	85.8333	90.9091	87.5253	2.42424	1.66667	3.49206	2.52766
39341	M15 240658	Invasive_2013	0.519	0.126	0.77	0.471667	0.974	0.773	0.842	0.863	0.305	0.283	0.194	0.260667	9.625	9.369	10.259	9.751	0.321738	0.318515	0.306165	0.315473	0.514002	0.299779	0.358534	0.390772	4.10944	7.69507	5.26647	5.69032	66.0938	63.8438	74.75	68.2292	2500000	2500000	7500000	4.16667e+06	90	95	94.6667	93.2222	2.85714	2.22222	3.33333	2.80423
39344	M15 240661	Invasive_2013	0.076	0.084	0.098	0.086	0.766	0.767	0.987	0.84	0.219	0.219	0.255	0.231	12.239	11.658	10.354	11.417	0.302655	0.110505	0.305323	0.239494	0.365875	0.866388	0.113689	0.448651	6.1258	3.66256	13.7781	7.85549	46.125	39.8125	40.375	42.1042	55000000	35000000	50000000	4.66667e+07	87.1795	81.5789	80.7692	83.1759	0.787879	0.703704	0.412698	0.63476
39345	M15 240662	Invasive_Original	0	0	0.28	0.0933333	0.625	0.632	0.705	0.654	0.369	0.37	0.331	0.356667	7.338	7.243	8.766	7.78233	0.32296	0.215493	0.223299	0.253917	0.284185	0.284397	0.113716	0.227433	6.36192	7.69495	8.56602	7.54096	52.8125	48.625	54.875	52.1042	45000000	65000000	15000000	4.16667e+07	85.5556	91.3333	93.5714	90.1534	1.53846	1.66667	1.55556	1.58689
39346	M15 240664	Invasive_Original	0.059	0.034	0.093	0.062	0.671	0.711	0.971	0.784333	0.232	0.218	0.228	0.226	11.384	10.555	11.558	11.1657	0.299828	0.783893	0.136871	0.406864	0.236343	0.0886784	0.24143	0.188817	5.40843	25.5774	5.96232	12.3161	57.5312	54.1875	62.125	57.9479	450000000	750000000	700000000	6.33333e+08	89	90	93.5714	90.8571	2.77778	1.66667	3.45679	2.63374
39352	M15 240704	Invasive_2013	0.152	0.13	0.049	0.110333	0.731	0.709	0.687	0.709	0.308	0.234	0.319	0.287	9.024	9.958	8.908	9.29667	0.286726	0.185391	0.160302	0.210806	0.413104	0.195734	0.415524	0.341454	4.86595	4.14021	2.51799	3.84138	47.375	73.5938	52.6875	57.8854	4500000	6000000	7000000	5.83333e+06	60	71.4286	65	65.4762	0.37037	0.358974	0.493827	0.407724
39356	M15 240718	Invasive_2013	0.101	0.074	0.098	0.091	0.785	0.745	0.724	0.751333	0.258	0.23	0.264	0.250667	10.071	9.774	9.987	9.944	0.232348	0.128655	0.494987	0.28533	0.411286	0.619762	0.106904	0.379317	4.39275	3.80678	3.83573	4.01175	48.0625	63.2812	51.75	54.3646	4500000	4000000	7000000	5.16667e+06	79.1667	77.4194	72.7273	76.4378	0.592593	0.529915	0.488889	0.537132
39358	M15 240720	Invasive_2013	0.291	0.153	0.238	0.227333	0.801	0.636	0.822	0.753	0.353	0.325	0.316	0.331333	7.6	8.04	7.805	7.815	0.266817	0.277673	0.226258	0.256916	0.499035	0.156125	0.36234	0.339167	4.24727	11.2395	4.97026	6.819	51.6562	74	55.5625	60.4062	700000	750000	600000	683333	90.625	88.4615	92.6316	90.5727	1.69312	1.69935	2.34568	1.91272
39365	M15 240730	Invasive_Original	0.07	0.04	0.08	0.0633333	0.693	0.653	0.931	0.759	0.26	0.279	0.224	0.254333	8.24	8.087	9.465	8.59733	0.3673	0.40242	0.333578	0.367766	0.325828	0.225695	0.443646	0.331723	5.76211	10.9274	4.74493	7.14481	54.0312	80.2812	57.25	63.8542	3500000	3500000	5500000	4.16667e+06	90	90	91.3333	90.4444	1.38889	1.05263	2.22222	1.55458
39368	M15 240740	Invasive_2013	0.367	0.316	0.123	0.268667	0.643	0.647	0.644	0.644667	0.303	0.231	0.303	0.279	8.498	10.085	8.413	8.99867	0.118823	0.375932	0.15074	0.215165	0.606366	0.108922	0.519932	0.41174	2.99368	16.5231	4.23941	7.91873	44.9688	61.2812	47.625	51.2917	650000	450000	500000	533333	19.0476	14.2857	11.1111	14.8148	0.518519	0.311111	0.363636	0.397755
39369	M15 240742	Invasive_2013	0.215	0.144	0.18	0.179667	0.635	0.751	0.679	0.688333	0.275	0.276	0.205	0.252	11.089	10.568	12.165	11.274	0.268335	0.386215	0.222715	0.292422	0.404699	0.128548	0.292129	0.275125	3.04621	15.0866	5.93079	8.0212	54.2812	71.0938	58.125	61.1667	3500000	3500000	4500000	3.83333e+06	68.1818	65.2174	65.3846	66.2613	0.325926	0.393162	0.339869	0.352986
39373	M15 240746	Invasive_Original	0.011	-0.007	0.053	0.019	0.851	0.695	0.675	0.740333	0.274	0.29	0.361	0.308333	9.053	8.537	8.103	8.56433	0.321188	0.125655	0.0791126	0.175318	0.398021	0.54173	1.06479	0.668179	4.17845	4.19382	3.33627	3.90285	41.8438	40.5625	45.1875	42.5312	65000000	60000000	70000000	65000000	18.75	23.0769	20	20.609	3.95062	2.62626	3.33333	3.3034
39385	M15 240762	Invasive_Original	0.016	0	0.04	0.0186667	0.877885	0.831	0.726286	0.811724	0.28216	0.318386	0.265253	0.2886	13.9511	OUT	12.2136	13.0824	0.316477	0.141024	0.293785	0.250429	0.399401	0.334974	0.280039	0.338138	4.09897	5.52664	7.65479	5.76013	39.375	45.3125	61.4375	48.7083	4000000	6000000	7500000	5.83333e+06	25	30	27.2727	27.4242	0.40404	0.40404	0.407407	0.405163
39395	M15 240778	Invasive_Original	0.064	0.034	0.173	0.0903333	0.854	0.72	0.958	0.844	0.241	0.303	0.258	0.267333	9.656	8.439	9.528	9.20767	0.326979	0.224596	0.31668	0.289418	0.43775	0.41845	0.283357	0.379853	5.01733	5.42962	5.44657	5.29784	56.25	59.2969	78.0937	64.5469	9250000	4250000	5250000	6250000	67.1429	71.6667	77.1429	71.9841	0.916665	0.603175	0.52778	0.68254
39396	M15 240779	Invasive_Original	0.037	0.034	0.067	0.046	0.807	0.708	0.899	0.804667	0.296	0.265	0.251	0.270667	10.791	8.906	9.573	9.75667	0.29182	0.153913	0.259473	0.235069	0.280008	0.421195	0.325007	0.34207	5.76681	4.66411	4.70592	5.04561	40.4688	43.375	55.9375	46.5938	500000	300000	350000	383333	1	1	1	1	0.244444	0.222222	0.222222	0.22963
39398	M15 240782	Invasive_Original	0.219	0.215	0.133	0.189	0.989	0.734	0.976	0.899667	0.301	0.168	0.337	0.268667	9.075	12.86	9.001	10.312	0.327276	0.293293	0.24372	0.288096	0.446465	0.0870069	0.176142	0.236538	3.22933	23.7335	6.58862	11.1838	35.375	36.9375	45.75	39.3542	450000	500000	350000	433333	36.8421	43.75	46.6667	42.4196	0.201058	0.197531	0.208333	0.202307
39404	M15 240788	Invasive_Original	0.011	0.04	0.213	0.088	0.631	0.658	0.859	0.716	0.318	0.304	0.23	0.284	7.669	8.393	9.243	8.435	0.299286	0.353982	0.236601	0.296623	0.343285	0.147251	0.487751	0.326096	4.09918	10.8695	3.87157	6.28007	38.5625	43	56.1875	45.9167	2000000	4500000	3000000	3.16667e+06	66.6667	57.6923	57.6923	60.6838	0.230769	0.275132	0.275132	0.260345
39408	M15 240794	Invasive_Original	0.011	0	0.013	0.008	0.859	0.591	0.63	0.693333	0.243	0.3	0.301	0.281333	9.318	8.729	7.904	8.65033	0.342484	0.406521	0.345037	0.36468	0.303739	0.18407	0.375849	0.287886	9.64557	13.3698	5.43256	9.48263	51.1094	54.0625	66.875	57.349	18250000	19000000	19750000	19000000	62.7778	69.0189	62.3821	64.7262	1.08395	0.906175	0.74537	0.911832
39410	M15 240796	Invasive_2013	0.19	0.121	0.164	0.158333	0.826	0.77	0.619	0.738333	0.278	0.242	0.265	0.261667	9.958	10.353	9.923	10.078	0.283227	0.262894	0.24035	0.262157	0.30302	0.197943	0.357061	0.286008	5.4918	8.81103	6.97896	7.09393	61.6406	67.2344	84.0938	70.9896	750000	575000	475000	600000	66.8944	70.3636	64.7649	67.341	0.996295	0.975305	0.88817	0.953257
39411	M15 240797	Invasive_Original	0.048	0.013	0.067	0.0426667	0.754	0.875	0.694	0.774333	0.248	0.235	0.305	0.262667	10.347	9.963	9.542	9.95067	0.307164	0.116274	0.139528	0.187655	0.104407	1.16769	0.8901	0.720732	12.5321	1.56988	1.80106	5.30101	50.625	49.0938	56.875	52.1979	3500000	4500000	6500000	4.83333e+06	60	66.6667	57.8947	61.5205	3.7037	4.24242	3.83838	3.92817
39422	M15 240818	Invasive_2013	0.127	0.079	0.164	0.123333	0.8	0.98	0.72	0.833333	0.191	0.28	0.22	0.230333	13.321	10.604	9.861	11.262	0.335046	0.0611465	ND	0.198096	0.11753	2.15405	0.758346	1.00998	11.6003	2.14977	ND	6.87502	40	32.5	35.75	36.0833	8000000	4000000	5000000	5.66667e+06	75	79.1667	68	74.0556	0.711111	0.410256	0.462963	0.52811
39423	M15 240819	Invasive_2013	0.19	0.088	0.09	0.122667	0.626	0.655	0.735	0.672	0.253	0.357	0.293	0.301	10.054	8.275	8.94	9.08967	0.255557	0.20283	0.217536	0.225308	0.410175	0.408897	0.536053	0.451709	3.89234	5.46383	2.41625	3.92414	51.4375	43.9688	45.625	47.0104	450000	300000	200000	316667	52.6316	58.3333	45.4545	52.1398	0.469136	0.410256	0.305556	0.394983
39427	M15 240826	Invasive_Original	0.07	0.034	0.16	0.088	0.726	1.023	0.828	0.859	0.247	0.196	0.207	0.216667	9.857	11.625	12.006	11.1627	0.154408	OUT	0.0976499	0.126029	0.253493	OUT	0.341694	0.297594	3.14752	OUT	2.56213	2.85482	46.9688	43.4688	41.5	43.9792	30000000	25000000	55000000	3.66667e+07	67	60	70.8333	65.9444	0.222222	0.277778	0.296296	0.265432
39430	M15 240830	Invasive_2013	0.456	0.07	0.18	0.235333	0.619	0.675	0.91	0.734667	0.33	0.278	0.242	0.283333	6.768	8.503	10.356	8.54233	ND	0.399133	0.198253	0.298693	0.171173	0.169417	0.51316	0.284584	ND	13.6974	4.56906	9.13323	55.2188	48.5625	48.6875	50.8229	2500000	3000000	2500000	2.66667e+06	58.75	63.75	66.25	62.9167	0.253968	0.161616	0.161616	0.1924
39433	M15 240833	Invasive_2013	0.152	0.047	0.115	0.104667	0.597	0.563	0.771	0.643667	0.341	0.271	0.242	0.284667	7.892	8.134	9.945	8.657	0.197877	0.150455	0.143288	0.163873	0.337894	0.529198	0.660768	0.509287	3.51378	4.07284	3.43505	3.67389	54	53.25	48.4375	51.8958	20000000	30000000	70000000	40000000	68.75	77.7778	73.913	73.4803	0.161616	0.2	0.300654	0.220757
39435	M15 240844	Invasive_2013	0.089	0.033	0.082	0.068	0.781	0.673	0.684	0.712667	0.344	0.358	0.348	0.35	7.977	7.868	7.468	7.771	ND	0.250465	0.22839	0.239428	0.0559488	0.268729	0.46545	0.263376	ND	7.0054	3.81486	5.41013	50.125	56	44.3125	50.1458	15000000	25000000	45000000	2.83333e+07	53.3333	57.8947	68.9655	60.0645	0.333333	0.248366	0.495726	0.359142
39436	M15 240845	Invasive_2013	0.532	0.335	0.328	0.398333	0.725	0.692	0.764	0.727	0.307	0.293	0.28	0.293333	8.747	7.745	8.792	8.428	0.385	0.232337	0.298751	0.305363	0.386149	0.339048	0.315907	0.347035	3.76638	4.79327	3.47052	4.01006	53.875	64.8438	46.4375	55.0521	350000	450000	850000	550000	68.4211	66.6667	80.7692	71.9523	0.263889	0.259259	0.481481	0.334877
40322	M15 240852	Invasive_Original	0.127	0.047	0.057	0.077	0.636	0.664	0.653	0.651	0.238	0.308	0.287	0.277667	8.992	8.203	9.155	8.78333	0.24551	0.0995927	0.155112	0.166738	0.354661	1.16783	0.693924	0.738804	4.6187	1.46891	2.5745	2.88737	53.125	55.0625	46.3125	51.5	60000	30000	25000	38333.3	74.0741	64	76	71.358	0.857143	0.694444	0.694444	0.748677
41451	M15 240753	Invasive_Original	0.225	0.034	0.147	0.135333	0.741	0.947	0.923	0.870333	0.348	0.276	0.31	0.311333	7.597	10.11	9.078	8.92833	0.257206	0.101485	0.0791808	0.145958	0.372338	0.0965947	0.405574	0.291502	4.43386	8.11707	4.57898	5.70997	30.125	77.3438	32.75	46.7396	350000000	250000000	300000000	300000000	33.3333	41.1765	35.2941	36.6013	0.175439	0.179894	0.209877	0.188403
41455	M15 240856	Invasive_Original	0.304	0.2	0.197	0.233667	0.645	0.815	0.743	0.734333	0.364	0.284	0.245	0.297667	7.705	8.342	8.085	8.044	0.290184	0.155706	0.266224	0.237371	0.139222	0.53991	0.437032	0.372054	8.8594	4.55387	5.58382	6.33237	61.1562	92.7188	67.9375	73.9375	450000	300000	550000	433333	72.3077	73.6364	72.7273	72.8904	3.61111	2.22222	2.22222	2.68519
41458	M15 240860	Invasive_2013	0.582	0.437	0.426	0.481667	0.53	0.572	0.647	0.583	0.214	0.196	0.204	0.204667	8.98	10.062	11.039	10.027	0.307067	0.0906578	0.113533	0.170419	0.307278	0.175	0.372987	0.285088	5.78834	3.68463	2.47646	3.98314	17.8438	25.6875	19	20.8438	15000	25000	40000	26666.7	95	95.8333	91	93.9444	0.277778	0.242424	0.20202	0.240741
41462	M15 240864	Invasive_Original	0.152	0.088	0.115	0.118333	0.656	0.808	0.83	0.764667	0.309	0.274	0.327	0.303333	8.165	8.59	7.841	8.19867	0.305593	ND	0.266728	0.286161	0.345878	0.0666338	0.232779	0.215097	4.82139	ND	8.05248	6.43694	49.4062	71.5312	49.25	56.7292	60000	45000	40000	48333.3	91	87.7778	94.1667	90.9815	2.77778	2.85714	2.96296	2.86596
41463	M15 240866	Invasive_2013	0.19	0.14	0.123	0.151	0.773	0.699	0.661	0.711	0.314	0.313	0.255	0.294	10.268	9.9	10.453	10.207	ND	ND	0.268417	0.268417	0.0622452	0.083597	0.332137	0.159326	ND	ND	4.42145	4.42145	47.0312	61.25	47.9375	52.0729	4500000	4000000	5000000	4500000	40	46.1538	53.3333	46.4957	ND	0.262626	0.37037	0.316498
41470	M15 240876	Invasive_Original	0.089	0.042	0.066	0.0656667	0.669	0.915	0.743	0.775667	0.217	0.244	0.288	0.249667	11.456	9.168	8.698	9.774	0.315779	0.290605	0.258313	0.288232	0.0976925	0.297396	0.371563	0.255551	16.5985	6.54939	4.23662	9.12818	54.4375	57.9688	58.125	56.8438	450000	700000	650000	600000	31.25	42.3077	35.2941	36.2839	2.37037	5.25253	2.22222	3.28171
41478	M15 240885	Invasive_Original	0.177	0.172	0.156	0.168333	0.717	0.631	0.655	0.667667	0.328	0.265	0.257	0.283333	8.547	9.03	8.562	8.713	0.299017	0.173307	0.208113	0.226812	0.390779	0.237936	0.24409	0.290935	5.0647	4.79426	3.79693	4.55196	40.4531	37.6562	49.375	42.4948	82500000	57500000	50000000	6.33333e+07	84.1667	87.5694	83.9683	85.2348	1.20879	1.1282	1.37302	1.23667
41481	M15 240888	Invasive_2013	0.291	0.209	0.033	0.177667	0.674	0.731	0.756	0.720333	0.26	0.274	0.254	0.262667	9.921	9.26	9.151	9.444	0.36358	0.289539	0.215655	0.289591	0.300542	0.254696	0.327308	0.294182	5.98822	5.62188	5.76381	5.7913	43.9375	43.25	51.3438	46.1771	277500	253750	650000	393750	80.0225	84.983	85.2439	83.4165	1.20833	1.29939	1.67284	1.39352
41483	M15 240893	Invasive_2013	0.165	0.126	0.197	0.162667	0.694	0.685	0.929	0.769333	0.171	0.27	0.293	0.244667	10.558	9.179	8.986	9.57433	0.388969	0.0762954	0.0685503	0.177938	0.160491	0.293948	1.01591	0.490118	9.85463	3.69956	2.28938	5.28119	19.25	13.625	21.1875	18.0208	1500000	4000000	7000000	4.16667e+06	89.7436	85.2941	86.8421	87.2933	0.0108333	0.00686869	0.00938272	0.00902825
41494	M15 240905	Invasive_2013	0	0.021	0	0.007	0.599	0.595	0.698	0.630667	0.242	0.313	0.364	0.306333	8.652	7.928	7.535	8.03833	0.313505	0.336137	0.306275	0.318639	0.16175	0.521624	0.254756	0.31271	10.912	4.8825	6.96894	7.5878	45.9688	74.9688	42.5	54.4792	45000000	40000000	45000000	4.33333e+07	66.6667	77.7778	77.7778	74.0741	1	1.90476	1.85185	1.58554
41515	M15 240936	Invasive_Original	0.114	0.14	0.049	0.101	0.666	0.74	0.717	0.707667	0.294	0.247	0.318	0.286333	8.268	10.641	7.515	8.808	0.370878	0.26983	0.27587	0.305526	0.418775	0.362689	0.170316	0.31726	6.27704	6.47747	8.88923	7.21458	70.0938	74.7812	66.1875	70.3542	25000	30000	55000	36666.7	31.4286	42.1053	36.8421	36.792	0.5	0.809524	1	0.769841
41516	M15 240937	Invasive_2013	0.114	0.056	0.016	0.062	0.636	0.575	0.813	0.674667	0.265	0.318	0.697	0.426667	8.003	7.524	6.866	7.46433	0.334358	0.306034	0.3749	0.338431	0.185811	0.326575	0.34887	0.287085	9.27931	6.07031	6.02011	7.12324	49.7188	67.4375	44.9375	54.0312	800	900	550	750	58.8235	47.619	61.9048	56.1158	0.444444	0.538462	0.5	0.494302
41519	M15 240940	Invasive_Original	0.241	0.088	0.254	0.194333	0.673	0.733	0.597	0.667667	0.232	0.244	0.283	0.253	10.511	10.179	8.228	9.63933	0.351946	0.32363	0.39444	0.356672	0.373527	0.419961	0.386142	0.39321	6.64981	5.94012	6.3275	6.30581	52.7188	65.7188	47.375	55.2708	3500000	4000000	6500000	4.66667e+06	70.7692	75	77.5	74.4231	2.42424	2.91667	4.28571	3.20887
41525	M15 240952	Invasive_2013	0.19	0.112	0.123	0.141667	0.694	0.749	0.719	0.720667	0.308	0.195	0.367	0.29	8.835	11.748	7.983	9.522	0.313505	0.336137	0.380034	0.343225	0.16175	0.521624	0.318491	0.333955	10.912	4.8825	6.59379	7.46275	27.1875	35.3438	29.125	30.5521	600000	450000	500000	516667	47.0588	64	60	57.0196	0.484848	0.333333	0.407407	0.40853
41530	M15 240958	Invasive_Original	0.127	0.079	0.246	0.150667	0.746	0.684	0.739	0.723	0.283	0.235	0.248	0.255333	9.204	9.989	9.21	9.46767	0.370878	0.275574	0.315878	0.320777	0.418775	0.341517	0.277394	0.345896	6.27704	6.73498	8.53069	7.1809	63.625	72.375	55.1875	63.7292	6000000	2500000	5000000	4500000	80	86.6667	82.6667	83.1111	1.38889	1.28205	2.22222	1.63105
41533	M15 240963	Invasive_Original	0.089	0.06	0.139	0.096	0.724	0.753	0.74	0.739	0.243	0.302	0.26	0.268333	9.849	9.193	8.754	9.26533	0.334358	0.30184	0.3749	0.337033	0.185811	0.321903	0.34887	0.285528	9.27931	6.05641	6.02011	7.11861	61.3125	76.5	52.75	63.5208	3500000	3500000	5500000	4.16667e+06	84.5455	85	82.5	84.0152	2.44444	1.94444	2.30769	2.23219
41546	M15 240981	Invasive_2013	0.316	0.205	0.246	0.255667	0.672	0.625	0.67	0.655667	0.35	0.361	0.24	0.317	8.483	7.576	9.271	8.44333	0.351946	0.370065	0.39444	0.37215	0.373527	0.339514	0.386142	0.366394	6.64981	6.58438	6.3275	6.52057	60.0938	80.2188	54	64.7708	4500	2500	#DIV/0!	#DIV/0!	71.4286	60	62.8571	64.7619	0.666667	1.22222	1.02778	0.972222
41547	M15 240983	Invasive_2013	0.114	0.112	0.139	0.121667	0.844	0.696	0.689	0.743	0.317	0.223	0.273	0.271	9.524	10.724	9.186	9.81133	0.267405	0.27255	0.48907	0.343008	0.194731	0.240678	0.315798	0.250402	8.78834	7.14169	7.02992	7.65332	61.25	62.875	88.1875	70.7708	70000000	60000000	55000000	6.16667e+07	76.1905	66.6667	79.1667	74.0079	1.09524	0.888889	0.727273	0.9038
41549	M15 240985	Invasive_2013	0.253	0.135	0.254	0.214	0.781	0.737	0.699	0.739	0.184	0.25	0.273	0.235667	10.552	9.856	8.743	9.717	0.313505	0.341582	0.380034	0.34504	0.16175	0.54405	0.318491	0.34143	10.912	4.46957	6.59379	7.3251	45.75	69.4375	58.5625	57.9167	1300000	1300000	900000	1.16667e+06	81.6667	68.5714	75.7143	75.3175	1.38889	2.42424	2.22222	2.01178
41552	M15 240988	Invasive_Original	0.291	0.121	0.09	0.167333	0.718	0.674	0.711	0.701	0.321	0.259	0.326	0.302	8.188	8.488	7.815	8.16367	0.370878	0.352493	0.315878	0.346416	0.418775	0.360909	0.277394	0.35236	6.27704	6.47171	8.53069	7.09315	43	74.0625	59.8125	58.9583	60000000	70000000	65000000	65000000	75	73.3333	66.6667	71.6667	1.11111	0.952381	1.28205	1.11518
41558	M15 240995	Invasive_2013	0.278	0.06	0.025	0.121	0.711	0.888	0.699	0.766	0.258	0.299	0.348	0.301667	9.774	9.133	9.494	9.467	0.319339	0.380384	0.3749	0.358208	0.237552	0.49189	0.34887	0.359437	8.38347	4.86375	6.02011	6.42245	43.8125	66.75	58.25	56.2708	25000	45000	65000	45000	74.5455	66	68	69.5152	0.644444	1.04167	1.28205	0.989387
42475	M16 240003	Invasive_Original	0.392	0.126	0.123	0.213667	0.662	0.654	0.812	0.709333	0.248	0.271	0.262	0.260333	7.912	9.399	9.783	9.03133	0.32784	0.370065	0.39444	0.364115	0.339025	0.339514	0.386142	0.354894	6.85448	6.58438	6.3275	6.58879	54.4375	60	53.5	55.9792	4000000	5000000	2500000	3.83333e+06	69.2308	65	60	64.7436	1.14815	1.11111	1.51515	1.25814
42476	M16 240005	Invasive_Original	0.101	0.06	0.205	0.122	0.703	0.627	0.568	0.632667	0.319	0.346	0.321	0.328667	9.314	7.948	7.833	8.365	0.404127	0.341582	0.378747	0.374819	0.355802	0.54405	0.31471	0.404854	6.04328	4.46957	6.80726	5.77337	48.0938	61.7187	62.625	57.4792	450000	450000	#DIV/0!	#DIV/0!	62.069	60	56.3636	59.4775	0.483333	0.547619	0.761905	0.597619
42478	M16 240008	Invasive_2013	0.165	0.112	0.131	0.136	0.533	0.728	0.593	0.618	0.256	0.341	0.269	0.288667	9.037	8.165	8.594	8.59867	0.404127	0.341582	0.375397	0.373702	0.355802	0.54405	0.308817	0.40289	6.04328	4.46957	6.89979	5.80421	44.1562	40.2188	75.1875	53.1875	6500000	5000000	4000000	5.16667e+06	86.6667	90	92	89.5556	1.875	1.33333	1.42857	1.54563
42480	M16 240010	Invasive_2013	0.405	0.279	0.254	0.312667	0.559	0.614	0.912	0.695	0.305	0.376	0.339	0.34	8.678	7.595	8.366	8.213	0.267405	0.352493	0.302941	0.307613	0.194731	0.360909	0.233742	0.263127	8.78834	6.47171	9.42242	8.22749	62.1562	70.4062	72.625	68.3958	130000	95000	#DIV/0!	#DIV/0!	47.3684	42.1053	36.8421	42.1053	0.966667	0.487179	0.703704	0.719183
42481	M16 240011	Invasive_Original	0.101	0.051	0.082	0.078	0.723	0.694	0.663	0.693333	0.295	0.289	0.29	0.291333	8.573	8.34	8.305	8.406	0.438073	0.380384	0.375397	0.397951	0.373008	0.49189	0.308817	0.391238	6.2299	4.86375	6.89979	5.99781	46	62.5312	61.1875	56.5729	6500000	5000000	4000000	5.16667e+06	75.5102	80.3922	72.549	76.1505	0.619048	0.378788	0.509804	0.502546
42482	M16 240013	Invasive_Original	0.19	0.214	0.221	0.208333	0.532	0.531	0.566	0.543	0.292	0.285	0.296	0.291	7.648	7.521	8.335	7.83467	0.29317	0.370065	0.353665	0.338966	0.317436	0.339514	0.128108	0.261686	6.59056	6.58438	11.7966	8.32383	64.9375	78.1875	61.1875	68.1042	4500000	4000000	5500000	4.66667e+06	55.9322	60.7843	56.8627	57.8598	0.820513	0.611111	0.966667	0.79943
42492	M16 240024	Invasive_2013	0.016	0.007	0.04	0.021	0.567	0.622	0.616	0.601667	0.309	0.229	0.261	0.266333	8.492	10.716	9.993	9.73367	0.267405	0.315915	0.353665	0.312328	0.194731	0.3645	0.128108	0.229113	8.78834	6.36481	11.7966	8.98323	49.1562	45.375	77.5625	57.3646	5000	7000	#DIV/0!	#DIV/0!	69.8113	58.4906	69.8113	66.0377	0.694444	0.595238	0.777778	0.689153
42497	M16 240031	Invasive_Original	0.608	0.279	0.336	0.407667	0.771074	0.652249	0.757342	0.726889	0.275961	0.286979	0.293146	0.285362	10.428	9.42912	9.46041	9.77253	0.438073	0.38077	0.374367	0.397737	0.373008	0.469987	0.296221	0.379739	6.2299	4.98636	6.85263	6.02296	48.0625	40.5938	70.25	52.9688	1400000	1950000	1150000	1500000	51.7241	62.963	55.5556	56.7476	0.358974	0.388889	0.393939	0.380601
42517	M16 240052	Invasive_2013	0.203	0.302	0.197	0.234	0.578	0.61	0.575	0.587667	0.325	0.311	0.281	0.305667	9.67	9.444	10.349	9.821	0.29317	0.19471	0.330149	0.272676	0.317436	0.268009	0.191853	0.259099	6.59056	5.95026	8.10237	6.88107	59.75	51.5312	77.125	62.8021	55000	95000	50000	66666.7	66.6667	66.6667	70	67.7778	0.727273	1.20833	1.03333	0.989646
42519	M16 240055	Invasive_2013	0.127	0.093	0.115	0.111667	0.63	0.656	0.61	0.632	0.342	0.302	0.278	0.307333	7.77	8.229	7.803	7.934	0.404127	0.289539	0.360403	0.351356	0.355802	0.396314	0.235087	0.329068	6.04328	5.62188	7.25891	6.30802	53.6562	42.875	65.625	54.0521	70000	75000	#DIV/0!	#DIV/0!	64.2857	51.8519	66.6667	60.9347	1.03333	1	0.75	0.927778
42525	M16 240065	Invasive_Original	0.342	0.242	0.213	0.265667	0.725	0.768	0.731	0.741333	0.303	0.35	0.338	0.330333	8.179	7.933	8.454	8.18867	0.297022	0.0313503	0.0709579	0.13311	0.216765	1.46795	0.333014	0.672575	7.13414	1.90691	5.54005	4.86037	24.625	24.2812	29.625	26.1771	70000000	35000000	70000000	5.83333e+07	72.5	83	91.3636	82.2879	0.253968	0.222222	0.611111	0.362434
42526	M16 240066	Invasive_2013	0.215	0.149	0.303	0.222333	0.753	0.763	0.796	0.770667	0.318	0.286	0.259	0.287667	8.893	9.599	9.295	9.26233	0.0906186	0.254848	0.219659	0.188375	0.84662	0.280278	0.471675	0.532858	1.76098	4.86768	3.72955	3.45274	79.2812	80.125	96.125	85.1771	850000	650000	450000	650000	81.8182	88.4615	90.5	86.9266	2.71605	2.22222	4.0404	2.99289
42532	M16 240072	Invasive_2013	0.027	0.04	0.053	0.04	0.672	0.602	0.648	0.640667	0.258	0.306	0.278	0.280667	9.787	9.414	9.612	9.60433	0.316103	0.191264	0.302016	0.269794	0.433344	0.359984	0.369188	0.387505	3.89127	6.60664	4.78719	5.09503	77.5	92.4688	109.125	93.0312	2500000	3500000	6000000	4000000	19.0476	13.3333	10.5263	14.3024	0.212121	0.166667	0.234568	0.204452
42533	M16 240073	Invasive_Original	0.076	0.019	0.016	0.037	0.671	0.77	0.78	0.740333	0.239	0.222	0.219	0.226667	10.783	11.592	12.125	11.5	0.250321	0.0392266	0.0660285	0.118525	0.111051	OUT	0.938059	0.524555	12.7796	1.91554	1.29794	5.33102	5.8125	6.6875	7.6875	6.72917	500000	400000	650000	516667	78.9474	74.0741	77.2727	76.7647	0.603175	0.666667	0.407407	0.559083
42552	M16 240111	Invasive_2013	0.053	0.013	0.067	0.0443333	0.741	0.746	1.048	0.845	0.237	0.278	0.208	0.241	8.068	9.31	9.748	9.042	0.268416	0.29587	0.313352	0.292546	0.366909	0.203842	0.315591	0.295447	5.76357	8.98751	4.9032	6.55143	54.5938	65.9062	77.4375	65.9792	400000000	450000000	700000000	5.16667e+08	66.6667	68	65.2174	66.628	0.777778	0.505051	0.567901	0.61691
42553	M16 240112	Invasive_2013	0	0.011	0.023	0.0113333	0.657	0.655	0.647	0.653	0.182	0.191	0.22	0.197667	12.5	9.476	9.801	10.5923	0.286247	0.339713	0.289115	0.305025	0.149863	0.439687	0.662037	0.417195	10.8025	6.16868	3.32024	6.76381	66.7188	78.8125	92.75	79.4271	30000000	45000000	45000000	40000000	63.0435	75.9259	69.2308	69.4001	0.929293	0.75	0.577778	0.752357
42556	M16 240117	Invasive_2013	0.19	0.079	0.123	0.130667	0.596	0.675	0.665	0.645333	0.229	0.176	0.18	0.195	10.651	13.754	14.052	12.819	0.240394	0.201887	0.221439	0.22124	0.401368	0.352558	0.197619	0.317182	4.15296	6.73834	5.9612	5.6175	61.5	69.125	78.6875	69.7708	3500000	3000000	3500000	3.33333e+06	83.3333	72.5	77.5	77.7778	0.555556	0.40404	0.493827	0.484474
42561	M16 240123	Invasive_Original	0.405	0.228	0.238	0.290333	0.555	0.748	0.859	0.720667	0.354	0.331	0.307	0.330667	7.239	8.955	9.103	8.43233	0.29078	0.321575	0.253439	0.288598	0.279196	0.201217	0.232613	0.237675	5.55909	11.9163	5.38227	7.61923	58.5312	66.0937	75.0625	66.5625	600000	700000	600000	633333	58.3333	61.7647	66.6667	62.2549	0.410256	0.419753	0.577778	0.469262
42564	M16 240126	Invasive_2013	0	0.019	0.025	0.0146667	1.47202	0.915942	0.833207	1.07372	0.166158	0.268023	0.255697	0.229959	27.2293	19.3184	17.6717	21.4064	0.304468	ND	0.122059	0.213263	0.287547	0.0706087	0.691381	0.349845	6.84274	ND	2.61501	4.72888	57.2812	56.9687	54.4375	56.2292	6500000	5000000	3500000	5000000	92.5	93.3333	95.5556	93.7963	2.53968	2.22222	3.33333	2.69841
42568	M16 240131	Invasive_2013	0	0.018	0	0.006	0.687	0.617	0.637	0.647	0.254	0.243	0.238	0.245	13.451	12.188	11.352	12.3303	0.230988	0.294158	0.198441	0.241196	0.220551	0.348985	0.434099	0.334545	7.8271	7.30715	3.78117	6.30514	68.5	73.7188	78.4375	73.5521	450000	150000	250000	283333	47.0588	42.8571	35.2941	41.7367	0.419753	0.358974	0.343434	0.374054
42572	M16 240136	Invasive_2013	0.544	0.293	0.525	0.454	0.589	0.613	0.622	0.608	0.356	0.274	0.264	0.298	17.352	13.609	8.988	13.3163	0.281503	0.0708389	0.399201	0.250514	0.342169	1.59682	0.0913483	0.676778	5.50237	3.06132	22.9961	10.5199	53.5	55.375	61.5625	56.8125	450000000	650000000	750000000	6.16667e+08	44.8276	38.7097	39.2857	40.941	0.306878	0.299517	0.311111	0.305835
42573	M16 240138	Invasive_Original	0.177	0.06	0.082	0.106333	0.603	0.605	0.666	0.624667	0.22	0.32	0.356	0.298667	11.907	7.923	8.24	9.35667	0.293878	0.183894	0.221128	0.232967	0.0808152	0.366502	0.186606	0.211308	15.1041	6.11879	8.10749	9.77681	44.5625	43.8125	48.4375	45.6042	250000000	450000000	650000000	450000000	82.7586	83.7209	80.5556	82.345	0.306878	0.455026	0.444444	0.402116
42586	M16 240154	Invasive_Original	0.228	0.121	0.115	0.154667	0.536	0.502	0.611	0.549667	0.234	0.24	0.262	0.245333	9.604	10.214	9.574	9.79733	0.35	0.308559	0.202067	0.286876	0.480295	0.203835	0.535257	0.406462	1.96822	9.90121	4.71151	5.52698	50.9688	50.6875	55.625	52.4271	6000000	4000000	4500000	4.83333e+06	91.1111	89.0909	92.1429	90.7816	1.05263	1.28655	1.83007	1.38975
42595	M16 240163	Invasive_Original	0.177	0.167	0.369	0.237667	0.668	0.856	0.68	0.734667	0.266	0.341	0.622	0.409667	9.36	8.76	4.427	7.51567	0.132253	0.229363	0.23374	0.198452	0.244928	0.307367	0.247062	0.266452	ND	7.17036	5.63509	6.40273	46.7188	42.8125	46.9375	45.4896	2500000	3000000	2500000	2.66667e+06	77.2727	85.3846	82.3077	81.655	2.71605	2.40741	2.40741	2.51029
42606	M16 240181	Invasive_Original	0.128	0.074	0.333	0.178333	0.791	0.654	0.595	0.68	0.368	0.349	0.34	0.352333	7.847	8.073	8.172	8.03067	0.260308	0.344421	0.252371	0.2857	0.217138	0.171275	0.265678	0.21803	4.14293	11.6779	5.27576	7.03218	50	44.4375	48.9375	47.7917	5500000	3500000	5500000	4.83333e+06	89.1667	87	86.6667	87.6111	1.77778	1.16959	1.77778	1.57505
44638	M16 240232	Invasive_2013	0	0.049	0.025	0.0246667	0.662	0.716	0.684	0.687333	0.236	0.256	0.248	0.246667	9.464	10.026	9.827	9.77233	0.32627	0.524288	0.258611	0.369723	0.469523	0.107468	0.330567	0.30252	4.93404	23.0513	5.2019	11.0624	42.5	46.3438	59.0625	49.3021	5000000	7500000	8000000	6.83333e+06	84.6154	90.5882	88.5714	87.925	1.31313	1.88889	1.48148	1.56117
44684	M16 240195	Invasive_Original	0.127	0.047	0.107	0.0936667	0.729	0.676	0.663	0.689333	0.312	0.255	0.623	0.396667	9.133	9.238	5.363	7.91133	0.22247	0.370424	0.253587	0.28216	0.120733	0.184339	0.263023	0.189365	10.1598	11.2683	7.47634	9.63481	52.1875	40.4375	45.25	45.9583	7500000	5500000	6500000	6500000	55	52.9412	57.8947	55.2786	6.34921	3.77778	4.69136	4.93945
44685	M16 240196	Invasive_Original	0.506	0.098	0.074	0.226	0.671	0.787	0.84	0.766	0.411	0.38	0.316	0.369	8.625	7.603	7.821	8.01633	0.234959	0.0952767	0.106419	0.145552	0.151741	0.16067	0.21407	0.175493	7.26818	8.69909	6.96608	7.64445	31.75	23.125	25.25	26.7083	25000000	25000000	65000000	3.83333e+07	71.4286	79.1667	75.8621	75.4858	0.777778	0.410256	0.805556	0.66453
44686	M16 240197	Invasive_Original	0.253	0.098	0.082	0.144333	0.658	0.701	0.712	0.690333	0.29	0.3	0.265	0.285	8.649	8.869	9.445	8.98767	0.277358	0.329658	0.352753	0.319923	0.864888	0.369581	0.362615	0.532362	2.42631	9.18035	14.2155	8.60739	3.15625	4.6875	4.75	4.19792	60000000	35000000	55000000	50000000	ND	ND	ND	#DIV/0!	ND	ND	ND	#DIV/0!
44714	M16 240231	Invasive_Original	0	0.031	0.012	0.0143333	0.821	0.907	0.712	0.813333	0.34	0.297	0.297	0.311333	7.607	8.174	8.675	8.152	0.188337	0.479179	0.205067	0.290861	0.379971	0.11949	0.310716	0.270059	5.03037	19.5066	4.58938	9.70878	54.7187	55.3125	64.25	58.0938	4000000	5500000	8500000	6000000	88.3333	85	88.5714	87.3016	3.80952	2.0202	3.11111	2.98028
44718	M16 240238	Invasive_Original	0.101	0.093	0.27	0.154667	0.822	1.04	0.97	0.944	0.301	1.249	1.153	0.901	12.662	2.67	3.756	6.36267	0.249858	0.356563	0.242637	0.28302	0.171044	0.220955	0.424043	0.272014	7.34856	9.96622	4.7637	7.35949	47.4687	49.1562	60.6875	52.4375	40000000	30000000	40000000	3.66667e+07	56.5217	60	59.375	58.6322	0.319444	0.26455	0.444444	0.342813
44719	M16 240239	Invasive_2013	0.418	0.279	0.352	0.349667	ND	ND	0.751327	0.751327	0.184558	0.171357	0.208046	0.187987	111.592	116.558	16.6419	81.5973	0.339712	0.270286	0.345349	0.318449	0.444785	0.252275	0.343856	0.346972	5.43053	7.4845	6.33838	6.41781	52.3594	63.7656	78.7188	64.9479	4000000	4500000	7000000	5.16667e+06	74	83.6364	87.2727	81.6364	1.65556	1.64529	0.99471	1.43185
44721	M16 240242	Invasive_2013	0.19	0.093	0.115	0.132667	0.707	0.801	0.51	0.672667	0.319	0.253	0.62	0.397333	7.46	9.313	5.35	7.37433	0.253043	0.396542	0.173309	0.274298	0.339421	0.207457	0.611393	0.38609	3.96969	11.4679	3.82108	6.41954	54.5938	53.2812	62.75	56.875	5500000	3000000	2500000	3.66667e+06	69.4915	71.4286	69.6429	70.1877	0.466667	0.269841	0.222222	0.319577
44725	M16 240247	Invasive_2013	0	0.023	0.006	0.00966667	0.746	0.699	0.734	0.726333	0.306	0.282	0.285	0.291	9.282	9.194	9.13	9.202	0.316647	0.474041	0.372583	0.387757	0.383324	0.261737	0.202672	0.282578	3.9682	12.8774	7.67699	8.17419	72.6875	75.375	93.75	80.6042	4500000	4000000	5000000	4500000	72.2222	78.2609	63.1579	71.2137	4.44444	5.11111	4.69136	4.74897
44740	M16 240268	Invasive_2013	0.051	0.065	0.066	0.0606667	0.559	0.738	0.653	0.65	0.255	0.372	0.284	0.303667	7.419	7.335	6.862	7.20533	OUT	0.198143	0.312314	0.255229	OUT	0.43895	0.156947	0.297948	OUT	5.70473	7.28625	6.49549	51.4062	61.4687	56.8125	56.5625	3500000	5500000	8000000	5.66667e+06	83.3333	87	90	86.7778	0.8	1.30719	1.16402	1.0904
44742	M16 240271	Invasive_Original	0.177	0.098	0.27	0.181667	0.68	0.654	0.696	0.676667	0.277	0.278	0.245	0.266667	9.779	9.549	9.365	9.56433	0.397515	0.508337	0.270134	0.391995	0.210113	0.0995982	0.326935	0.212215	5.91071	22.881	6.60778	11.7998	38.7188	52.5312	39.75	43.6667	3500000	3000000	6000000	4.16667e+06	79.1667	72.7273	79.1667	77.0202	0.242424	0.174603	0.190476	0.202501
44753	M16 240290	Invasive_Original	0.734	0.744	1.098	0.858667	0.618364	0.782163	0.71627	0.705599	0.280982	0.275901	0.274623	0.277169	11.5677	10.802	11.1698	11.1798	0.132365	0.200129	0.231973	0.188156	0.127101	0.277896	0.305134	0.23671	7.16354	6.86913	7.33685	7.12317	33.4062	67.9375	34.25	45.1979	3000000	3000000	7000000	4.33333e+06	58.3333	50	55.5556	54.6296	3.33333	2.42424	1.81818	2.52525
44767	M16 240370	Invasive_2013	0.241	0.223	0.041	0.168333	0.64067	0.9334	ND	0.787035	0.236027	0.220045	0.159989	0.205354	24.0196	25.0751	128.902	59.3322	0.27209	0.344019	0.28862	0.301576	0.198292	0.232283	0.36796	0.266178	7.13745	8.50693	4.31518	6.65318	48.6875	79.9062	51.1875	59.9271	15000	45000	55000	38333.3	92.8571	93	93.6364	93.1645	0.818713	1.30719	1.62963	1.25184
44777	M16 240391	Invasive_Original	0.127	0.093	0.148	0.122667	0.595	0.654	0.674	0.641	0.314	0.201	0.249	0.254667	8.111	11.567	9.895	9.85767	0.271094	0.573844	0.276437	0.373792	0.281146	0.146403	0.380301	0.269283	4.7335	15.336	4.38996	8.15314	40.125	66.5312	43.6875	50.1146	350000	200000	300000	283333	87.1429	86	90	87.7143	1.55556	1.0101	1.48148	1.34905
44820	M16 240451	Invasive_2013	0.127	0.047	0.008	0.0606667	0.623	0.665	0.597	0.628333	0.343	0.465	0.331	0.379667	7.46	8.185	8.285	7.97667	0.283145	0.408155	0.154434	0.281911	0.190509	0.132145	0.485763	0.269472	7.11766	17.4086	4.17781	9.56802	42.125	69.8125	45.75	52.5625	4000000	2000000	4000000	3.33333e+06	76.1905	86.3636	80.9524	81.1688	0.666667	0.488889	0.388889	0.514815
47016	M16 240253	Invasive_Original	0.215	0.163	0.221	0.199667	0.489	0.612	0.497	0.532667	0.381	0.299	0.313	0.331	8.12	8.885	8.812	8.60567	0.301646	0.0698451	0.0897505	0.153747	0.411841	0.131076	0.772196	0.438371	3.88494	8.8323	2.81959	5.17894	34.2812	30.4062	33.5	32.7292	5500000	9000000	9500000	8000000	91.6667	93.3333	89.2857	91.4286	1.26984	1.15942	1.63743	1.35556
47019	M16 240296	Invasive_Original	0.101	0.093	0.172	0.122	0.795	0.785	0.719	0.766333	0.3	0.408	0.307	0.338333	8.454	7.805	8.27	8.17633	0.23836	0.447306	0.228467	0.304711	0.152315	0.12373	0.206592	0.160879	10.6078	18.6395	8.13436	12.4606	40.3438	56.8438	43.125	46.7708	7500000	3500000	4500000	5.16667e+06	77.2727	80.7692	72.7273	76.9231	0.698413	0.525253	0.488889	0.570851
51145	B003	Carriage	0.005	0.05	0.027	0.0273333	0.628	0.615	0.677	0.64	0.209	0.3	0.224	0.244333	7.431	7.393	9.415	8.07967	0.40471	0.335482	0.345006	0.361733	0.0945843	0.345734	0.347018	0.262445	16.4636	6.42674	6.4256	9.77196	54.1875	47.7187	69.3125	57.0729	35000000	55000000	45000000	45000000	86.6667	86.6667	88.3333	87.2222	1.53846	1.26984	1.66667	1.49166
51146	B009	Carriage	0.025	0.045	0	0.0233333	0.702	0.574	0.683	0.653	0.22	0.288	0.227	0.245	10.928	8.726	10.462	10.0387													51.7125	48.1875	55	51.6333	700000000	350000000	650000000	5.66667e+08	90	85.8974	90.3846	88.7607	0.962963	0.740741	1.03448	0.912729
51147	B021	Carriage	0.135	0.185	0.064	0.128	0.654	0.652	0.68	0.662	0.399	0.41	0.444	0.417667	6.687	6.46	6.897	6.68133	0.0822327	0.178	0.155	0.138411	0.31358	0.125226	0.744624	0.394477	0.933583	5.46108	1.19187	2.52884	20.8875	18.9687	17.9375	19.2646	30000000	25000000	25000000	2.66667e+07	48.4848	35.6725	34.2105	39.456	0.0209524	0.0383838	0.0296875	0.0296746
51148	B091	Carriage	1.28	1.06	0.778	1.03933	0.654	0.723	0.77	0.715667	0.307	0.341	0.249	0.299	8.181	7.733	8.789	8.23433	0.40471	0.13834	0.11586	0.219637	0.0945843	0.479711	0.308411	0.294235	16.4636	4.17141	7.36098	9.33198	52.4625	63.6875	46.5625	54.2375	80000000	70000000	65000000	7.16667e+07	ND	69.697	54.5455	62.1212	0	0.0010101	0.00194444	0.000984848
51150	B110	Carriage	0.13	0.24	0.042	0.137333	0.664	0.66	0.781	0.701667	0.214	0.203	0.196	0.204333	11.527	12.276	12.756	12.1863	0.0541667	0.263523	ND	0.158845	OUT	0.071276	0.0735235	0.0723997	1.45022	14.5576	ND	8.00393	50.9875	52.9688	51.0625	51.6729	9000000000	450000000	450000000	3300000000	50	61.5385	55.1282	55.5556	0.13913	0.1893	0.210526	0.179652
51151	B135	Carriage	0.08	0.06	0.037	0.059	0.768	0.952	0.723	0.814333	0.225	0.157	0.229	0.203667	11.557	13.674	9.774	11.6683	0.130022	0.219832	0.443775	0.264543	1.52818	0.400585	0.165606	0.698123	1.83258	4.19719	10.6798	5.56985	59.7625	68	58.4375	62.0667	65000000	25000000	50000000	4.66667e+07	40	52.381	64.2857	52.2222	0.133333	0.128205	0.171053	0.144197
51152	B139	Carriage	0.215	0.16	0.228	0.201	0.702	0.794	0.854	0.783333	0.266	0.268	0.193	0.242333	10.348	9.935	12.299	10.8607	0.130022	0.049	0.162602	0.113875	1.52818	OUT	0.145594	0.836887	1.83258	1.35158	7.79952	3.66123	37.8	32.1875	45.625	38.5375	8500000	50000000	55000000	3.78333e+07	57.5758	66.6667	57.1429	60.4618	0.004	0.00393162	0.00333333	0.00375499
51153	B141	Carriage	1	1	1	1	0.750576	0.71218	0.717236	0.726664	0.348677	0.312192	0.346355	0.335741	12.7989	12.7114	11.7536	12.4213	0.0976166	0.187364	0.12679	0.137257	0.829853	0.283008	0.852989	0.655283	2.74124	6.50688	1.927	3.72504	36.6979	35.0521	31.6875	34.4792	316667	383333	441667	380556	96.776	95.6359	95.4524	95.9548	0.047672	0.00473656	0.183939	0.0787826
51154	B167	Carriage	0.365	0.315	0.382	0.354	0.943	0.715	0.646	0.768	0.202	0.234	0.231	0.222333	12.2	9.982	9.278	10.4867	0.225147	0.297499	0.183877	0.235508	0.463461	0.178797	0.119169	0.253809	4.67822	1.16272	9.60037	5.1471	12.025	10.9375	13.2812	12.0812	250000000	450000000	250000000	3.16667e+08	98.1395	96.6667	96.6667	97.1576	0.0147009	0.00867209	0.0155556	0.0129762
51156	B214	Carriage	0.085	0.04	0	0.0416667	0.714	0.708	0.822	0.748	0.213	0.246	0.182	0.213667	11.438	9.559	10.467	10.488	0.0695488	ND	ND	0.0695488	1.93603	0.0679013	0.0559777	0.686637	1.79454	ND	ND	1.79454	37.875	36.7812	36.875	37.1771	300000000	950000000	650000000	6.33333e+08	50	51.3889	68.75	56.713	0.118519	0.128205	0.118421	0.121715
51157	B222	Carriage	0.07	0.195	0.081	0.115333	0.747	1.01	1.175	0.977333	0.181	0.13	0.138	0.149667	13.643	19.231	18.755	17.2097	0.132948	0.446017	0.326198	0.301721	0.856005	0.107938	0.145869	0.369938	2.26489	14.1286	10.1386	8.84404	32.3	34.4062	32.75	33.1521	300000000	350000000	250000000	300000000	91.4286	95.3125	96.0938	94.2783	0.042	1.90476	2.25806	1.40161
51158	B227	Carriage	0.155	0.105	0.077	0.112333	0.795	0.854	0.81	0.819667	0.299	0.261	0.299	0.286333	9.279	10.211	9.475	9.655	ND	0.729859	OUT	0.364929	0.0740483	0.0942807	OUT	0.0561097	ND	25.1341	OUT	12.5671	33.025	37.5	29.5625	33.3625	6000000	250000	250000	2.16667e+06	49.3506	65.2778	61.8056	58.8113	0.00684444	0.0051462	0.0056	0.00586355
51159	B240	Carriage	0.15	0.16	0.08	0.13	0.751	0.892	0.941	0.861333	0.216	0.178	0.175	0.189667	10.955	13.12	13.807	12.6273													52.15	51.8125	52.0937	52.0188	200000000	350000000	200000000	250000000	53.8462	46.6667	65	55.1709	0.133333	0.299517	0.256757	0.229869
51160	B243	Carriage	0.215	0.15	0.136	0.167	0.71	0.756	0.817	0.761	0.26	0.299	0.219	0.259333	8.581	7.923	9.112	8.53867	0.442502	0.531551	0.395366	0.456473	0.163865	0.156277	0.168157	0.162766	9.85092	12.1933	9.4735	10.5059	51.0875	50.75	51.4062	51.0813	500000000	250000000	450000000	400000000	58.3333	58.3333	71.5909	62.7525	0.123077	0.24	0.217949	0.193675
51161	B251	Carriage	0.147	0.417	0.092	0.218667	0.684	0.811	0.699	0.731333	0.269	0.244	0.28	0.264333	9.245	9.324	8.597	9.05533	0.22333	0.636102	0.481089	0.44684	0.531061	0.109148	0.12229	0.254166	3.37302	15.4559	13.2134	10.6808	56.9375	63.8438	51.6875	57.4896	250000000	300000000	250000000	2.66667e+08	86.1905	81.6667	82.5	83.4524	0.0933333	0.45977	0.487805	0.346969
51162	B253	Carriage	0.18	0.16	0.077	0.139	0.582	0.719	0.815	0.705333	0.227	0.283	0.217	0.242333	9.789	8.306	7.827	8.64067													65.15	81.5312	53.7188	66.8	350000	3500000	2500000	2.11667e+06	93.125	83.3333	90.9091	89.1225	0.112281	0.846561	0.5	0.486281
51163	B256	Carriage	0	0.062	0.021	0.0276667	0.729	0.716	0.737	0.727333	0.249	0.28	0.2	0.243	9.194	10.299	13.542	11.0117	0.243837	0.12663	0.1893	0.186589	0.487464	0.6991	0.369103	0.518556	4.2274	3.21767	3.32339	3.58949	47.0625	47.4688	58.9375	51.1562	150000	250000	350000	250000	87.1429	90.6667	90.6667	89.4921	1.03704	1.96078	2.5641	1.85397
51164	B264	Carriage	0.465	0.325	0.188	0.326	0.767	0.786	0.741	0.764667	0.332	0.25	0.292	0.291333	7.44	10.204	8.346	8.66333	0.2714	0.272165	OUT	0.271782	0.357356	0.193315	OUT	0.275335	5.85102	7.66843	OUT	6.75972	57.375	62.7813	50.4687	56.875	8000000	150000000	450000000	2.02667e+08	68.4211	61.2403	59.3023	62.9879	0.230303	0.238683	0.189189	0.219392
51166	B285	Carriage	0.07	0.05	0.012	0.044	0.175	0.633	0.704	0.504	0.714	0.213	0.251	0.392667	16.891	9.615	8.224	11.5767	0.169853	0.436437	0.439094	0.348462	0.395283	0.244666	0.191774	0.277241	3.55221	7.15349	10.3126	7.00609	42.65	41.3125	46.3125	43.425	30000000	35000000	25000000	30000000	61.0169	55.2846	63.4146	59.9054	0.14303	0.444444	0.59375	0.393742
51167	B295	Carriage	0.09	0.145	0.014	0.083	0.752	0.72	0.724	0.732	0.162	0.185	0.228	0.191667	17.625	13.55	12.479	14.5513													22.9125	24.2812	24.3125	23.8354	800000000	550000000	450000000	600000000	80	73.5294	80.8824	78.1373	0.419048	0.2	0.210526	0.276525
51168	B346	Carriage	0.13	0.055	0.033	0.0726667	0.772	1.098	0.925	0.931667	0.261	0.159	0.184	0.201333	11.906	19.686	14.515	15.369	0.165343	OUT	0.11386	0.139601	0.0607669	OUT	0.81094	0.435853	21.0289	OUT	2.24642	11.6377	38.125	44.2812	30.4062	37.6042	50000000	550000000	350000000	3.16667e+08	42.1053	60.3175	70.2381	57.5536	0.133333	0.0640523	0.0875	0.0949619
51169	B366	Carriage	0.11	0.07	0.009	0.063	0.932	0.87	0.772	0.858	0.29	0.226	0.248	0.254667	9.478	9.761	9.709	9.64933	0.170639	0.254465	OUT	0.212552	0.795887	0.19379	OUT	0.494839	2.9437	8.40948	OUT	5.67659	70.65	78.75	58.1875	69.1958	400000000	45000000	35000000	160000000	66	62.963	65.2778	64.7469	0.512821	0.319444	0.295455	0.375907
51170	B394	Carriage	0.055	0.12	0.05	0.075	0.751327	ND	ND	0.751327	0.208046	0.171357	ND	0.189701	16.6419	116.558	ND	66.6002	0.108508	OUT	0.398638	0.253573	0.931517	OUT	0.202367	0.566942	2.7074	OUT	7.13872	4.92306	14.15	14.125	15.9062	14.7271	40000000	15000000	35000000	30000000	87.8947	86.5079	86.9048	87.1025	0.0633333	0.0533333	0.136364	0.0843434
51171	B396	Carriage	0.36	0.14	0.117	0.205667	0.664	0.751	0.713	0.709333	0.267	0.175	0.289	0.243667	9.799	14.958	8.889	11.2153	0.403807	0.35173	0.392526	0.382688	0.234224	0.0865718	0.242319	0.187705	8.69405	18.707	6.36117	11.2541	42.4875	43.4375	40.7188	42.2146	450000000	250000000	250000000	3.16667e+08	60	62.1212	71.5909	64.5707	0.108108	0.148148	0.225	0.160419
51172	R001	Carriage	0.115	0.15	0.036	0.100333	0.714	0.769	0.735	0.739333	0.251	0.201	0.2	0.217333	11.939	13.065	12.872	12.6253	0.0862136	0.136375	ND	0.111294	0.258193	0.231831	0.0649504	0.184992	2.15183	1.28408	ND	1.71796	20.425	20.1875	22.0312	20.8812	700000000	150000000	650000000	500000000	94.5	85.2941	88.2353	89.3431	0.190476	0.153846	0.181818	0.17538
51173	R191	Carriage	0	0.009	0.008	0.00566667	0.639	0.673	0.366	0.559333	0.202	0.197	0.274	0.224333	11.963	11.07	7.279	10.104	0.353977	0.159756	0.123318	0.21235	0.324626	0.580586	1.07435	0.659854	5.1053	3.05959	2.06668	3.41052	45.125	55.7188	77.625	59.4896	6500000	4500000	4500000	5.16667e+06	57.1429	68.2927	61.5385	62.3247	0.424242	0.455556	0.577778	0.485859
51174	R258	Carriage	0.13	0.12	0.1	0.116667	0.947	0.959	1.576	1.16067	0.182	0.185	0.135	0.167333	14.884	14.908	22.909	17.567													17.4625	18.7188	14.8125	16.9979	950000	2500000	6500000	3.31667e+06	78.3333	86.1111	85.4167	83.287	0.16	0.0864198	0.1	0.115473
51176	R558	Carriage	0.12	0.145	0.1	0.121667	0.65	0.72	0.627	0.665667	0.342	0.248	0.262	0.284	8.77	11.838	9.29	9.966	0.0743042	ND	0.252054	0.163179	0.207992	0.0554987	0.129521	0.131004	3.6273	ND	11.4457	7.53649	36.475	36.7188	35.9062	36.3667	600000000	200000000	450000000	4.16667e+08	70.8333	57.265	55.1282	61.0755	0.0941176	0.232323	0.266667	0.197703
51177	R779	Carriage	1.305	1.01	1.204	1.173	0.695	0.696	0.588	0.659667	0.2	0.331	0.271	0.267333	11.797	8.592	9.923	10.104	0.0713971	0.228252	0.118003	0.139218	1.02997	0.447877	0.293402	0.590417	1.96478	3.76829	3.95835	3.23047	28.9	28.3125	29.625	28.9458	30000000	4500000	4000000	1.28333e+07	88.125	83.3333	85	85.4861	0.0507937	0.0444444	0.0714286	0.0555556
51178	R811	Carriage	0.155	0.065	0.025	0.0816667	0.728	0.641	0.555	0.641333	0.265	0.295	0.262	0.274	10.143	9.45	8.762	9.45167	0.66389	0.652893	0.233541	0.516775	0.0732846	0.130293	0.133567	0.112382	OUT	24.3656	6.43463	15.4001	26.3625	29.6562	23.4688	26.4958	250000000	135000000	95000000	160000000	75.5	65.9091	71.5909	71	0.091954	0.156863	0.212766	0.153861
51179	R825	Carriage	0.185	0.08	0.018	0.0943333	0.548	0.749	0.677	0.658	0.177	0.169	0.146	0.164	15.564	15.21	12.285	14.353													17.9875	16.7187	21.0312	18.5792	65000000	45000000	45000000	5.16667e+07	85.7895	75	82.8125	81.2007	0.253333	0.185185	0.157895	0.198804
51180	R838	Carriage	0.175	0.07	0.054	0.0996667	0.394	0.89	0.802	0.695333	0.336	0.201	0.239	0.258667	6.06	13.433	9.84	9.77767	0.403807	ND	0.670478	0.537143	0.234224	0.0745953	0.126397	0.145072	8.69405	ND	16.1366	12.4153	59.4175	60.7187	55.5437	58.56	60000000	55000000	45000000	5.33333e+07	69.3878	50.7576	65.9091	62.0181	0.593939	0.525253	0.5625	0.560564
51181	R852	Carriage	0	0.002	0	0.000666667	0.705	0.693	0.715	0.704333	0.276	0.306	0.312	0.298	9.564	9.433	9.103	9.36667	0.16856	0.0672549	0.0878876	0.107901	0.344337	1.99525	0.673324	1.0043	5.89989	1.49842	2.38645	3.26159	32.5625	33.5938	42.6875	36.2812	4000000	3500000	4000000	3.83333e+06	81	86	82.5	83.1667	2.22222	1.7094	1.36752	1.76638
51182	R888	Carriage	0.13	0.06	0.009	0.0663333	0.639	0.564	0.621	0.608	0.28	0.32	0.288	0.296	10.572	8.316	8.182	9.02333													41.2875	39.7188	42.6875	41.2312	750000000	85000000	55000000	2.96667e+08	61.9048	76.2821	74.0385	70.7418	0.0494118	0.175439	0.203704	0.142851
51183	R889	Carriage	0.185	0.085	0.037	0.102333	0.635	0.742	0.751	0.709333	0.227	0.207	0.222	0.218667	11.648	13.704	11.833	12.395													13.8375	17.0937	10.0938	13.675	11000000	7000000	7500000	8500000	100	91.3043	94.5652	95.2899	0.0031619	0.00960961	0.00648148	0.00641767
51184	R920	Carriage	0.215	0.06	0.025	0.1	0.739	0.677	0.735	0.717	0.229	0.248	0.248	0.241667	10.18	10.767	11.311	10.7527	0.40471	0.391788	OUT	0.398249	0.0945843	0.0489945	OUT	0.0717894	16.4636	21.8861	OUT	19.1748	44.4625	42.9688	47.375	44.9354	650000000	80000000	45000000	2.58333e+08	57.5758	46.2366	59.6774	54.4966	0.4	0.383838	0.352941	0.378927
51185	R941	Carriage	0.023	0.189	0.183	0.131667	0.87	0.693	0.708	0.757	0.163	0.378	0.175	0.238667	22.176	7.301	17.217	15.5647	0.160755	0.120908	0.0656521	0.115772	0.493109	0.481066	1.18517	0.719783	2.78314	3.10993	2.20714	2.70007	18.375	16.3438	17.5625	17.4271	400000	300000	350000	350000	53.3333	65.2174	65.2174	61.256	0.0416667	0.0567901	0.0464646	0.0483071
51186	R949	Carriage	0	0.028	0.031	0.0196667	0.62	0.645	0.764	0.676333	0.293	0.305	0.325	0.307667	9.351	8.682	8.667	8.9	0.274187	OUT	0.132905	0.203546	0.155783	OUT	0.729571	0.442677	5.85599	OUT	3.63367	4.74483	23.8125	22.875	27.625	24.7708	5000000	2000000	3500000	3500000	62.5	57.1429	57.6923	59.1117	0.592593	0.777778	0.722222	0.697531
51187	R958	Carriage	1.27	0.711	0.362	0.781	0.702	0.788	0.754	0.748	0.294	0.228	0.222	0.248	9.904	12.225	12.006	11.3783	0.40471	0.40471	0.252072	0.353831	0.0945843	0.0945843	0.0858301	0.0916663	16.4636	16.4636	17.2056	16.7109	47.1875	50.375	42.4375	46.6667	3500000	550000	400000	1.48333e+06	74.0741	73.6842	73.6842	73.8142	0.00654545	0.00581197	0.00547619	0.00594454
51188	R980	Carriage	0.26	0.065	0.293	0.206	0.886	0.492	0.678	0.685333	0.159	0.282	0.367	0.269333	18.884	8.312	7.666	11.6207	0.338971	0.544039	0.1434	0.342137	0.208992	0.0735235	0.139922	0.140812	8.27027	ND	7.55839	7.91433	28.875	28.7812	27.2812	28.3125	2500000	6000000	4000000	4.16667e+06	84.1667	88.1579	89.4737	87.2661	0.0123077	0.0136201	0.022619	0.0161823
51189	R990	Carriage	0.505	0.58	0.55	0.545	0.778	0.875	0.737	0.796667	0.313	0.159	0.188	0.22	8.496	13.595	11.475	11.1887	0.164303	OUT	0.212063	0.188183	0.785661	0.109973	0.271567	0.389067	2.2379	21.5208	6.1279	9.96221	45.225	47.25	40.625	44.3667	30000	250000	250000	176667	58.9744	48.7179	48.7179	52.1368	0.0611765	0.0573099	0.0537037	0.0573967
51190	R998	Carriage	0.175	0.49	0.341	0.335333	0.574	0.741	0.535	0.616667	0.202	0.275	0.234	0.237	14.343	9.528	10.57	11.4803	0.116352	0.11386	0.17782	0.136011	0.851287	0.81094	0.154601	0.605609	2.80163	2.24642	6.79107	3.94637	46.3875	46.125	45.8125	46.1083	11000000	10500000	9500000	1.03333e+07	100	97.0833	96.875	97.9861	0.00237037	0.0462963	0.0441176	0.0309281
51250	B197	Carriage	0.08	0.015	0	0.0316667	0.661	0.327	0.752	0.58	0.275	0.24	0.153	0.222667	9.857	15.401	14.61	13.2893	0.442502	0.093414	0.0992481	0.211721	0.163865	0.348972	0.533395	0.348744	9.85092	3.75157	2.84612	5.48287	45.225	45.0625	42.5625	44.2833	9500000	35000000	75000000	3.98333e+07	58.8235	73.6842	67.1053	66.5377	0.266667	0.333333	0.354167	0.318056
51258	B218	Carriage	0.125	0.05	0.339	0.171333	0.994	1.132	2.51	1.54533	0.162	0.149	0.098	0.136333	18.596	20.414	33.109	24.0397	0.104246	0.201073	0.102965	0.136095	1.10063	0.14399	0.860724	0.701782	1.46297	7.98682	2.05713	3.83564	31.8125	30.7187	32.8125	31.7812	15000000	40000000	25000000	2.66667e+07	36.8421	31.3725	41.1765	36.4637	0.101333	0.0888889	0.0945946	0.0949389
51266	B246	Carriage	0.003	0.092	0.097	0.064	0.778	0.723	0.584	0.695	0.25	0.273	0.323	0.282	12.981	10.721	7.721	10.4743	0.295854	0.0600102	0.0909174	0.148927	0.153885	2.06227	1.25831	1.15816	12.4529	1.52687	0.963739	4.98117	28.625	29.8125	37.9375	32.125	2500000	3500000	4000000	3.33333e+06	65	59.1667	70.7692	64.9786	0.177778	0.177778	0.240741	0.198765
51380	R575	Carriage	0.47	0.155	0.218	0.281	0.678	0.63	0.712	0.673333	0.291	0.342	0.296	0.309667	10.589	8.158	9.806	9.51767	0.125514	0.238202	0.203064	0.188926	0.826913	0.103314	0.368081	0.43277	2.41785	15.9911	2.03647	6.81513	10.6	10.4062	10.4062	10.4708	80000000	250000000	650000000	3.26667e+08	88.4615	85.2941	88.2353	87.3303	0.0722222	0.0977778	0.0833333	0.0844444
54403	B005	Carriage	0.05	0.14	0.027	0.0723333	0.64	0.668	0.693	0.667	0.352	0.241	0.223	0.272	7.265	9.457	9.955	8.89233	0.16502	0.081261	0.229445	0.158575	0.0918207	0.309954	0.148775	0.183517	21.694	4.6834	7.46599	11.2811	15.975	17.9062	11.9688	15.2833	65000000	350000000	400000000	2.71667e+08	77.3913	91.6667	92.8571	87.305	0.017037	0.0622222	0.106061	0.0617733
54405	B018	Carriage	0.099	0.433	0.267	0.266333	0.777	0.813	0.789	0.793	0.276	0.361	0.28	0.305667	9.415	9.767	10.594	9.92533	0.0825387	0.0771882	0.0744323	0.0780531	0.230402	0.88786	0.470423	0.529562	4.85481	2.8233	4.44997	4.04269	44.8125	31.875	25.6875	34.125	800000	850000	1050000	900000	95.8333	92.5	96.9231	95.0855	0.0296296	0.0148148	0.0262626	0.023569
54412	B064	Carriage	0.09	0.125	0.042	0.0856667	0.754	0.574	0.705	0.677667	0.19	0.255	0.235	0.226667	15.374	9.606	10.643	11.8743	0.124957	0.131156	0.391788	0.215967	1.20482	0.0783347	0.0489945	0.444048	2.38631	24.1761	21.8861	16.1495	8.475	8.375	6.84375	7.89792	6000000	400000000	400000000	2.68667e+08	77.5	88.7255	91.1765	85.8007	0.0190476	0.0380952	0.0217391	0.026294
54421	B103	Carriage	1.634	0.711	0.452	0.932333	0.6	0.723	0.677	0.666667	0.214	0.213	0.235	0.220667	11.751	13.561	10.236	11.8493	0.0807254	0.0520973	0.148592	0.0938048	1.23564	0.118237	0.669963	0.674613	2.10846	7.77832	2.80319	4.22999	18.525	18.2188	18.8125	18.5188	25000000	70000000	40000000	45000000	54.8387	52.381	55.3571	54.1923	0.0375758	0.323232	0.375	0.245269
54422	B114	Carriage	0.145	0.165	0.053	0.121	0.679	0.75	0.783	0.737333	0.328	0.297	0.268	0.297667	8.483	10.521	10.12	9.708	ND	0.223576	0.321804	0.27269	0.0483352	0.122108	0.224754	0.131733	ND	11.665	8.27345	9.96923	38.8375	39.125	36.1562	38.0396	7500000	115000000	95000000	72500000	50	48.2759	56.8966	51.7241	0.114286	0.114478	0.133333	0.120699
54439	B343	Carriage	0.295	0.16	0.045	0.166667	0.411	0.583	0.712	0.568667	0.313	0.359	0.322	0.331333	8.291	9.21	7.699	8.4													37.3875	40.25	35.25	37.6292	300000000	250000000	250000000	2.66667e+08	59.0909	44.4444	58.3333	53.9562	0.154386	0.26455	0.283333	0.23409
54440	B345	Carriage	0.928	0.592	0.219	0.579667	0.617	0.74	0.632	0.663	0.249	0.298	0.207	0.251333	11.335	8.806	12.756	10.9657	0.361281	0.188423	0.0911909	0.213631	0.270668	0.188726	0.755636	0.40501	6.41645	7.10498	1.50922	5.01022	40.1375	40.8125	40.5	40.4833	300000000	950000000	650000000	6.33333e+08	98.5	95.8333	96.25	96.8611	0.124444	0.0143791	0.0195652	0.0527962
54441	B349	Carriage	1.819	0.82	0.291	0.976667	0.78	0.693	0.762	0.745	0.264	0.26	0.23	0.251333	9.435	9.213	10.465	9.70433	0.146577	0.0774992	0.285619	0.169898	0.54823	1.75632	0.251822	0.852124	3.70247	1.93425	3.89118	3.17597	30.4625	33.5312	23.8438	29.2792	3000000	2500000	3500000	3000000	92.5	97.9861	97.9167	96.1343	0.193939	0.222222	0.305556	0.240572

## Sheet: Corrected Raw Pheno Data
id	isolate.name	group	Biofilms_1	Biofilms_2	Biofilms_3	Average	BHI_k_1	BHI_k_2	BHI_k_3	Average	BHI_r_1	BHI_r_2	BHI_r_3	Average	BHI_tmid_1	BHI_tmid_2	BHI_tmid_3	Average	RPMI_k_1	RPMI_k_2	RPMI_k_3	Average	RPMI_r_1	RPMI_r_2	RPMI_r_3	Average	RPMI_tmid_1	RPMI_tmid_2	RPMI_tmid_3	Average	LDH_1	LDH_2	LDH_3	Average	Adhesion_1	Adhesion_2	Adhesion_3	Average	SBAD_1	SBAD_2	SBAD_3	Average	AD.HI_1	AD.HI_2	AD.HI_3	Average
19968	M10 240514	Invasive_Original	0.101	0.079	0.082	0.0873333	0.832	0.776	0.703	0.770333	0.297	0.28	0.313	0.296667	7.821	8.367	7.243	7.81033	0.317991	0.663633	0.341403	0.441009	0.377126	0.0898248	0.424416	0.297122	4.82279	5.91292	4.39935	5.04502	50.8438	58.8437	39.3125	49.6667	6000000	3500000	4000000	4500000	90	90.8333	93.125	91.3194	2.38095	1.56863	2.96296	2.30418
20057	M10 240671	Invasive_Original	0.02	0.176	0.037	0.0776667	0.817	0.982	0.739	0.846	0.305	0.364	0.294	0.321	8.939	9.437	9.519	9.29833	0.291039	ND	0.203419	0.247229	0.15939	0.0763203	0.452456	0.229389	10.0091	ND	5.36331	7.68621	62.4062	71.0312	55.4375	62.9583	350000000	150000000	300000000	2.66667e+08	88	86.25	90	88.0833	2.0202	1.48148	2.22222	1.90797
20154	M10 240817	Invasive_Original	0.021	0.02	0.053	0.0313333	0.683	0.581	0.638	0.634	0.268	0.252	0.267	0.262333	9.97	9.886	9.785	9.88033	0.285354	0.565682	0.261604	0.37088	0.0916084	0.130032	0.438746	0.220129	9.85369	21.2273	4.91418	11.9984	63.1875	76.5312	59.25	66.3229	4000000	2000000	6500000	4.16667e+06	77.7778	72.4138	70.9677	73.7198	0.444444	0.379085	0.430556	0.418028
20158	M10 240821	Invasive_Original	0.032	0.007	0.053	0.0306667	0.71	0.798	0.658	0.722	0.308	0.301	0.322	0.310333	9.13	8.798	9.137	9.02167	0.237188	ND	0.261953	0.24957	0.3734	0.121985	0.265806	0.25373	4.90651	ND	6.88122	5.89387	54.4062	67.0625	47.5	56.3229	4000000	4000000	2500000	3500000	78.8889	85.4545	89.2308	84.5247	0.714286	0.977778	1.2037	0.965256
20196	M11 240035	Invasive_Original	0.421	0.451	0.324	0.398667	0.977	0.71	0.795	0.827333	0.342	0.252	0.291	0.295	8.534	9.685	8.609	8.94267	0.255984	OUT	0.322271	0.289128	0.217341	OUT	0.506515	0.361928	6.91294	OUT	5.67394	6.29344	60.1875	86.0938	53.25	66.5104	4500000	7000000	7000000	6.16667e+06	51.5152	43.4783	50	48.3311	0.564103	0.300654	0.478632	0.447796
20216	M11 240057	Invasive_Original	0.128	0.067	0.147	0.114	0.781	0.669	OUT	0.725	0.288	0.286	0.002	0.192	9.708	7.725	OUT	8.7165	0.128715	0.0838151	0.210889	0.14114	0.0883869	0.0394186	0.371096	0.1663	3.49574	ND	4.42346	3.9596	58.6875	58.7812	53.5625	57.0104	55000000	25000000	30000000	3.66667e+07	80	78.5714	70.3704	76.3139	0.648148	0.518519	0.666667	0.611111
20226	M11 240067	Invasive_Original	0.043	0.007	0.093	0.0476667	0.57	0.575	0.902	0.682333	0.37	0.346	0.204	0.306667	6.658	7.527	9.564	7.91633	0.342435	ND	0.148416	0.245426	0.28722	0.0810553	0.723309	0.363861	6.3028	ND	3.07906	4.69093	54.7812	61.625	46.375	54.2604	35000000	30000000	20000000	2.83333e+07	55.5556	50	53.3333	52.963	0.222222	0.15873	0.37037	0.250441
20247	M11 240099	Invasive_Original	0.059	0.007	0.147	0.071	0.586	0.666	0.716	0.656	0.309	0.303	0.26	0.290667	7.667	7.533	8.483	7.89433	0.328467	ND	0.216208	0.272338	0.177049	0.0810276	0.0992772	0.119118	6.99598	ND	10.1396	8.5678	54.6875	68.1875	47.0625	56.6458	60000000	40000000	45000000	4.83333e+07	86.2069	75.8621	73.3333	78.4674	0.920635	0.495726	0.606061	0.674141
20288	M11 240168	Invasive_Original	0.027	0.013	0.067	0.0356667	0.72	0.816	0.732	0.756	0.372	0.316	0.26	0.316	7.51	8.292	8.035	7.94567	0.367625	0.175892	0.288578	0.277365	0.248721	0.400793	0.234915	0.29481	4.95745	5.56408	8.59068	6.37074	59.5312	79.4375	87.375	75.4479	2000000	4000000	9500000	5.16667e+06	87.5	89	90.7143	89.0714	1.61616	2.77778	1.83007	2.07467
20368	M11 240305	Invasive_Original	0.032	0.013	0.04	0.0283333	0.676	0.677	0.853	0.735333	0.301	0.272	0.233	0.268667	8.63	9.237	11.723	9.86333													40.4375	44.1875	48.3125	44.3125	25000000	35000000	25000000	2.83333e+07	20	17.6471	27.7778	21.8083	0.246914	0.314815	0.4	0.320576
20424	M11 240389	Invasive_Original	0.016	0.007	0.067	0.03	0.676	0.674	0.848	0.732667	0.308	0.303	0.263	0.291333	8.188	7.414	10.055	8.55233	0.318	ND	0.19639	0.257195	0.444735	0.0710336	0.226	0.247256	2.50463	ND	5.54957	4.0271	46.125	32.8125	36.375	38.4375	850000	550000	100000	500000	40	35.2941	35.2941	36.8627	1.96078	1.88889	2.09877	1.98281
38520	M15 240722	Invasive_2013	0.089	0.158	0.246	0.164333	0.583	0.684	0.625	0.630667	0.254	0.205	0.274	0.244333	9.321	10.663	8.483	9.489	0.234189	0.389355	0.255024	0.292856	0.355957	0.164942	0.352192	0.29103	3.89904	14.8442	6.05587	8.26637	31.9062	50.5625	33.9375	38.8021	30000000	50000000	75000000	5.16667e+07	85	83.6364	87.4074	85.3479	0.407407	0.305556	0.428571	0.380511
39320	M15 240629	Invasive_2013	0.418	0.093	0.32	0.277	0.6	0.662	0.609	0.623667	0.339	0.398	0.344	0.360333	7.454	6.818	7.673	7.315	OUT	0.0889621	0.15404	0.121501	OUT	0.704961	0.140757	0.422859	OUT	3.81082	4.67848	4.24465	35.8125	19.8125	21.75	25.7917	5500000	3500000	3500000	4.16667e+06	18.1818	16.6667	23.0769	19.3085	0.349206	0.190476	0.240741	0.260141
39326	M15 240638	Invasive_Original	0.011	0.047	0.093	0.0503333	0.71	0.846	0.726	0.760667	0.346	0.315	0.33	0.330333	8.046	8.57	7.565	8.06033	0.229729	0.0866429	0.0896218	0.135331	0.239858	0.36434	0.56252	0.388906	5.90767	3.1113	1.89909	3.63935	45.1875	22.0625	24.125	30.4583	200000	250000	700000	383333	44.4444	50	54.5455	49.6633	0.307692	0.31746	0.305556	0.310236
39328	M15 240640	Invasive_Original	0.005	0.027	0.04	0.024	0.736	1.033	0.98	0.916333	0.247	0.225	0.257	0.243	10.951	11.222	10.649	10.9407													66.3125	54.9375	60.125	60.4583	45000000	40000000	90000000	5.83333e+07	80	89.0909	84	84.3636	2.77778	2.03704	1.5873	2.13404
39331	M15 240643	Invasive_2013	0.114	0.093	0.18	0.129	0.692	0.628	0.598	0.639333	0.227	0.298	0.316	0.280333	10.859	8.483	8.581	9.30767	0.250865	0.0598205	0.10284	0.137842	0.36828	1.21517	0.20456	0.596004	4.75699	2.36053	2.57791	3.23181	48.7187	42.8125	46.8125	46.1146	7000000	6500000	8500000	7.33333e+06	45	44.4444	38.8889	42.7778	0.444444	0.5	0.444444	0.462963
39335	M15 240648	Invasive_2013	0.797	0.479	0.566	0.614	0.497	0.48	0.676	0.551	0.377	0.295	0.351	0.341	7.457	7.974	7.713	7.71467	0.113612	0.101551	0.153731	0.122964	0.36934	0.806207	0.271021	0.482189	2.66359	3.03344	4.93563	3.54422	41.3125	35.375	38.6875	38.4583	400000	400000	650000	483333	36.6667	50	39.2857	41.9841	0.0606061	0.0503704	0.0414815	0.0508193
39337	M15 240651	Invasive_2013	0.43	0.419	0.18	0.343	0.788	0.764	0.871	0.807667	0.32	0.166	0.274	0.253333	8.772	10.613	9.306	9.56367	0.286002	0.129133	0.326798	0.247311	0.309543	0.379867	0.100208	0.263206	5.04288	4.51196	15.8141	8.45632	14.5312	16.75	21.375	17.5521	250000000	300000000	500000000	350000000	94.4444	94	95	94.4815	1.14286	0.833333	0.646465	0.874218
39340	M15 240657	Invasive_Original	0.139	0.107	0.133	0.126333	0.763	0.751	0.944	0.819333	0.221	0.248	0.223	0.230667	11.012	8.739	10.951	10.234	0.341854	0.390657	0.268511	0.333674	0.309114	0.191228	0.460926	0.320423	4.57113	15.5644	3.28173	7.80576	57.0938	53.7812	60.75	57.2083	550000	500000	300000	450000	85.8333	85.8333	90.9091	87.5253	2.42424	1.66667	3.49206	2.52766
39341	M15 240658	Invasive_2013	0.519	0.126	0.77	0.471667	0.974	0.773	0.842	0.863	0.305	0.283	0.194	0.260667	9.625	9.369	10.259	9.751	0.321738	0.318515	0.306165	0.315473	0.514002	0.299779	0.358534	0.390772	4.10944	7.69507	5.26647	5.69032	66.0938	63.8438	74.75	68.2292	2500000	2500000	7500000	4.16667e+06	90	95	94.6667	93.2222	2.85714	2.22222	3.33333	2.80423
39344	M15 240661	Invasive_2013	0.076	0.084	0.098	0.086	0.766	0.767	0.987	0.84	0.219	0.219	0.255	0.231	12.239	11.658	10.354	11.417	0.302655	0.110505	0.305323	0.239494	0.365875	0.866388	0.113689	0.448651	6.1258	3.66256	13.7781	7.85549	46.125	39.8125	40.375	42.1042	55000000	35000000	50000000	4.66667e+07	87.1795	81.5789	80.7692	83.1759	0.787879	0.703704	0.412698	0.63476
39345	M15 240662	Invasive_Original	0	0	0.28	0.0933333	0.625	0.632	0.705	0.654	0.369	0.37	0.331	0.356667	7.338	7.243	8.766	7.78233	0.32296	0.215493	0.223299	0.253917	0.284185	0.284397	0.113716	0.227433	6.36192	7.69495	8.56602	7.54096	52.8125	48.625	54.875	52.1042	45000000	65000000	15000000	4.16667e+07	85.5556	91.3333	93.5714	90.1534	1.53846	1.66667	1.55556	1.58689
39346	M15 240664	Invasive_Original	0.059	0.034	0.093	0.062	0.671	0.711	0.971	0.784333	0.232	0.218	0.228	0.226	11.384	10.555	11.558	11.1657	0.299828	0.783893	0.136871	0.406864	0.236343	0.0886784	0.24143	0.188817	5.40843	25.5774	5.96232	12.3161	57.5312	54.1875	62.125	57.9479	450000000	750000000	700000000	6.33333e+08	89	90	93.5714	90.8571	2.77778	1.66667	3.45679	2.63374
39352	M15 240704	Invasive_2013	0.152	0.13	0.049	0.110333	0.731	0.709	0.687	0.709	0.308	0.234	0.319	0.287	9.024	9.958	8.908	9.29667	0.286726	0.185391	0.160302	0.210806	0.413104	0.195734	0.415524	0.341454	4.86595	4.14021	2.51799	3.84138	47.375	73.5938	52.6875	57.8854	4500000	6000000	7000000	5.83333e+06	60	71.4286	65	65.4762	0.37037	0.358974	0.493827	0.407724
39356	M15 240718	Invasive_2013	0.101	0.074	0.098	0.091	0.785	0.745	0.724	0.751333	0.258	0.23	0.264	0.250667	10.071	9.774	9.987	9.944	0.232348	0.128655	0.494987	0.28533	0.411286	0.619762	0.106904	0.379317	4.39275	3.80678	3.83573	4.01175	48.0625	63.2812	51.75	54.3646	4500000	4000000	7000000	5.16667e+06	79.1667	77.4194	72.7273	76.4378	0.592593	0.529915	0.488889	0.537132
39358	M15 240720	Invasive_2013	0.291	0.153	0.238	0.227333	0.801	0.636	0.822	0.753	0.353	0.325	0.316	0.331333	7.6	8.04	7.805	7.815	0.266817	0.277673	0.226258	0.256916	0.499035	0.156125	0.36234	0.339167	4.24727	11.2395	4.97026	6.819	51.6562	74	55.5625	60.4062	700000	750000	600000	683333	90.625	88.4615	92.6316	90.5727	1.69312	1.69935	2.34568	1.91272
39365	M15 240730	Invasive_Original	0.07	0.04	0.08	0.0633333	0.693	0.653	0.931	0.759	0.26	0.279	0.224	0.254333	8.24	8.087	9.465	8.59733	0.3673	0.40242	0.333578	0.367766	0.325828	0.225695	0.443646	0.331723	5.76211	10.9274	4.74493	7.14481	54.0312	80.2812	57.25	63.8542	3500000	3500000	5500000	4.16667e+06	90	90	91.3333	90.4444	1.38889	1.05263	2.22222	1.55458
39368	M15 240740	Invasive_2013	0.367	0.316	0.123	0.268667	0.643	0.647	0.644	0.644667	0.303	0.231	0.303	0.279	8.498	10.085	8.413	8.99867	0.118823	0.375932	0.15074	0.215165	0.606366	0.108922	0.519932	0.41174	2.99368	16.5231	4.23941	7.91873	44.9688	61.2812	47.625	51.2917	650000	450000	500000	533333	19.0476	14.2857	11.1111	14.8148	0.518519	0.311111	0.363636	0.397755
39369	M15 240742	Invasive_2013	0.215	0.144	0.18	0.179667	0.635	0.751	0.679	0.688333	0.275	0.276	0.205	0.252	11.089	10.568	12.165	11.274	0.268335	0.386215	0.222715	0.292422	0.404699	0.128548	0.292129	0.275125	3.04621	15.0866	5.93079	8.0212	54.2812	71.0938	58.125	61.1667	3500000	3500000	4500000	3.83333e+06	68.1818	65.2174	65.3846	66.2613	0.325926	0.393162	0.339869	0.352986
39373	M15 240746	Invasive_Original	0.011	-0.007	0.053	0.019	0.851	0.695	0.675	0.740333	0.274	0.29	0.361	0.308333	9.053	8.537	8.103	8.56433	0.321188	0.125655	0.0791126	0.175318	0.398021	0.54173	1.06479	0.668179	4.17845	4.19382	3.33627	3.90285	41.8438	40.5625	45.1875	42.5312	65000000	60000000	70000000	65000000	18.75	23.0769	20	20.609	3.95062	2.62626	3.33333	3.3034
39385	M15 240762	Invasive_Original	0.016	0	0.04	0.0186667	0.877885	0.831	0.726286	0.811724	0.28216	0.318386	0.265253	0.2886	13.9511	OUT	12.2136	13.0824	0.316477	0.141024	0.293785	0.250429	0.399401	0.334974	0.280039	0.338138	4.09897	5.52664	7.65479	5.76013	39.375	45.3125	61.4375	48.7083	4000000	6000000	7500000	5.83333e+06	25	30	27.2727	27.4242	0.40404	0.40404	0.407407	0.405163
39395	M15 240778	Invasive_Original	0.064	0.034	0.173	0.0903333	0.854	0.72	0.958	0.844	0.241	0.303	0.258	0.267333	9.656	8.439	9.528	9.20767	0.326979	0.224596	0.31668	0.289418	0.43775	0.41845	0.283357	0.379853	5.01733	5.42962	5.44657	5.29784	56.25	59.2969	78.0937	64.5469	9250000	4250000	5250000	6250000	67.1429	71.6667	77.1429	71.9841	0.916665	0.603175	0.52778	0.68254
39396	M15 240779	Invasive_Original	0.037	0.034	0.067	0.046	0.807	0.708	0.899	0.804667	0.296	0.265	0.251	0.270667	10.791	8.906	9.573	9.75667	0.29182	0.153913	0.259473	0.235069	0.280008	0.421195	0.325007	0.34207	5.76681	4.66411	4.70592	5.04561	40.4688	43.375	55.9375	46.5938	500000	300000	350000	383333	1	1	1	1	0.244444	0.222222	0.222222	0.22963
39398	M15 240782	Invasive_Original	0.219	0.215	0.133	0.189	0.989	0.734	0.976	0.899667	0.301	0.168	0.337	0.268667	9.075	12.86	9.001	10.312	0.327276	0.293293	0.24372	0.288096	0.446465	0.0870069	0.176142	0.236538	3.22933	23.7335	6.58862	11.1838	35.375	36.9375	45.75	39.3542	450000	500000	350000	433333	36.8421	43.75	46.6667	42.4196	0.201058	0.197531	0.208333	0.202307
39404	M15 240788	Invasive_Original	0.011	0.04	0.213	0.088	0.631	0.658	0.859	0.716	0.318	0.304	0.23	0.284	7.669	8.393	9.243	8.435	0.299286	0.353982	0.236601	0.296623	0.343285	0.147251	0.487751	0.326096	4.09918	10.8695	3.87157	6.28007	38.5625	43	56.1875	45.9167	2000000	4500000	3000000	3.16667e+06	66.6667	57.6923	57.6923	60.6838	0.230769	0.275132	0.275132	0.260345
39408	M15 240794	Invasive_Original	0.011	0	0.013	0.008	0.859	0.591	0.63	0.693333	0.243	0.3	0.301	0.281333	9.318	8.729	7.904	8.65033	0.342484	0.406521	0.345037	0.36468	0.303739	0.18407	0.375849	0.287886	9.64557	13.3698	5.43256	9.48263	51.1094	54.0625	66.875	57.349	18250000	19000000	19750000	19000000	62.7778	69.0189	62.3821	64.7262	1.08395	0.906175	0.74537	0.911832
39410	M15 240796	Invasive_2013	0.19	0.121	0.164	0.158333	0.826	0.77	0.619	0.738333	0.278	0.242	0.265	0.261667	9.958	10.353	9.923	10.078	0.283227	0.262894	0.24035	0.262157	0.30302	0.197943	0.357061	0.286008	5.4918	8.81103	6.97896	7.09393	61.6406	67.2344	84.0938	70.9896	750000	575000	475000	600000	66.8944	70.3636	64.7649	67.341	0.996295	0.975305	0.88817	0.953257
39411	M15 240797	Invasive_Original	0.048	0.013	0.067	0.0426667	0.754	0.875	0.694	0.774333	0.248	0.235	0.305	0.262667	10.347	9.963	9.542	9.95067	0.307164	0.116274	0.139528	0.187655	0.104407	1.16769	0.8901	0.720732	12.5321	1.56988	1.80106	5.30101	50.625	49.0938	56.875	52.1979	3500000	4500000	6500000	4.83333e+06	60	66.6667	57.8947	61.5205	3.7037	4.24242	3.83838	3.92817
39422	M15 240818	Invasive_2013	0.127	0.079	0.164	0.123333	0.8	0.98	0.72	0.833333	0.191	0.28	0.22	0.230333	13.321	10.604	9.861	11.262	0.335046	0.0611465	ND	0.198096	0.11753	OUT	0.758346	1.00998	11.6003	2.14977	ND	6.87502	40	32.5	35.75	36.0833	8000000	4000000	5000000	5.66667e+06	75	79.1667	68	74.0556	0.711111	0.410256	0.462963	0.52811
39423	M15 240819	Invasive_2013	0.19	0.088	0.09	0.122667	0.626	0.655	0.735	0.672	0.253	0.357	0.293	0.301	10.054	8.275	8.94	9.08967	0.255557	0.20283	0.217536	0.225308	0.410175	0.408897	0.536053	0.451709	3.89234	5.46383	2.41625	3.92414	51.4375	43.9688	45.625	47.0104	450000	300000	200000	316667	52.6316	58.3333	45.4545	52.1398	0.469136	0.410256	0.305556	0.394983
39427	M15 240826	Invasive_Original	0.07	0.034	0.16	0.088	0.726	1.023	0.828	0.859	0.247	0.196	0.207	0.216667	9.857	11.625	12.006	11.1627	0.154408	OUT	0.0976499	0.126029	0.253493	OUT	0.341694	0.297594	3.14752	OUT	2.56213	2.85482	46.9688	43.4688	41.5	43.9792	30000000	25000000	55000000	3.66667e+07	67	60	70.8333	65.9444	0.222222	0.277778	0.296296	0.265432
39430	M15 240830	Invasive_2013	0.456	0.07	0.18	0.235333	0.619	0.675	0.91	0.734667	0.33	0.278	0.242	0.283333	6.768	8.503	10.356	8.54233	ND	0.399133	0.198253	0.298693	0.171173	0.169417	0.51316	0.284584	ND	13.6974	4.56906	9.13323	55.2188	48.5625	48.6875	50.8229	2500000	3000000	2500000	2.66667e+06	58.75	63.75	66.25	62.9167	0.253968	0.161616	0.161616	0.1924
39433	M15 240833	Invasive_2013	0.152	0.047	0.115	0.104667	0.597	0.563	0.771	0.643667	0.341	0.271	0.242	0.284667	7.892	8.134	9.945	8.657	0.197877	0.150455	0.143288	0.163873	0.337894	0.529198	0.660768	0.509287	3.51378	4.07284	3.43505	3.67389	54	53.25	48.4375	51.8958	20000000	30000000	70000000	40000000	68.75	77.7778	73.913	73.4803	0.161616	0.2	0.300654	0.220757
39435	M15 240844	Invasive_2013	0.089	0.033	0.082	0.068	0.781	0.673	0.684	0.712667	0.344	0.358	0.348	0.35	7.977	7.868	7.468	7.771	ND	0.250465	0.22839	0.239428	0.0559488	0.268729	0.46545	0.263376	ND	7.0054	3.81486	5.41013	50.125	56	44.3125	50.1458	15000000	25000000	45000000	2.83333e+07	53.3333	57.8947	68.9655	60.0645	0.333333	0.248366	0.495726	0.359142
39436	M15 240845	Invasive_2013	0.532	0.335	0.328	0.398333	0.725	0.692	0.764	0.727	0.307	0.293	0.28	0.293333	8.747	7.745	8.792	8.428	0.385	0.232337	0.298751	0.305363	0.386149	0.339048	0.315907	0.347035	3.76638	4.79327	3.47052	4.01006	53.875	64.8438	46.4375	55.0521	350000	450000	850000	550000	68.4211	66.6667	80.7692	71.9523	0.263889	0.259259	0.481481	0.334877
40322	M15 240852	Invasive_Original	0.127	0.047	0.057	0.077	0.636	0.664	0.653	0.651	0.238	0.308	0.287	0.277667	8.992	8.203	9.155	8.78333	0.24551	0.0995927	0.155112	0.166738	0.354661	1.16783	0.693924	0.738804	4.6187	1.46891	2.5745	2.88737	53.125	55.0625	46.3125	51.5	60000	30000	25000	38333.3	74.0741	64	76	71.358	0.857143	0.694444	0.694444	0.748677
41451	M15 240753	Invasive_Original	0.225	0.034	0.147	0.135333	0.741	0.947	0.923	0.870333	0.348	0.276	0.31	0.311333	7.597	10.11	9.078	8.92833	0.257206	0.101485	0.0791808	0.145958	0.372338	0.0965947	0.405574	0.291502	4.43386	8.11707	4.57898	5.70997	30.125	77.3438	32.75	46.7396	350000000	250000000	300000000	300000000	33.3333	41.1765	35.2941	36.6013	0.175439	0.179894	0.209877	0.188403
41455	M15 240856	Invasive_Original	0.304	0.2	0.197	0.233667	0.645	0.815	0.743	0.734333	0.364	0.284	0.245	0.297667	7.705	8.342	8.085	8.044	0.290184	0.155706	0.266224	0.237371	0.139222	0.53991	0.437032	0.372054	8.8594	4.55387	5.58382	6.33237	61.1562	92.7188	67.9375	73.9375	450000	300000	550000	433333	72.3077	73.6364	72.7273	72.8904	3.61111	2.22222	2.22222	2.68519
41458	M15 240860	Invasive_2013	0.582	0.437	0.426	0.481667	0.53	0.572	0.647	0.583	0.214	0.196	0.204	0.204667	8.98	10.062	11.039	10.027	0.307067	0.0906578	0.113533	0.170419	0.307278	0.175	0.372987	0.285088	5.78834	3.68463	2.47646	3.98314	17.8438	25.6875	19	20.8438	15000	25000	40000	26666.7	95	95.8333	91	93.9444	0.277778	0.242424	0.20202	0.240741
41462	M15 240864	Invasive_Original	0.152	0.088	0.115	0.118333	0.656	0.808	0.83	0.764667	0.309	0.274	0.327	0.303333	8.165	8.59	7.841	8.19867	0.305593	ND	0.266728	0.286161	0.345878	0.0666338	0.232779	0.215097	4.82139	ND	8.05248	6.43694	49.4062	71.5312	49.25	56.7292	60000	45000	40000	48333.3	91	87.7778	94.1667	90.9815	2.77778	2.85714	2.96296	2.86596
41463	M15 240866	Invasive_2013	0.19	0.14	0.123	0.151	0.773	0.699	0.661	0.711	0.314	0.313	0.255	0.294	10.268	9.9	10.453	10.207	ND	ND	0.268417	0.268417	0.0622452	0.083597	0.332137	0.159326	ND	ND	4.42145	4.42145	47.0312	61.25	47.9375	52.0729	4500000	4000000	5000000	4500000	40	46.1538	53.3333	46.4957	ND	0.262626	0.37037	0.316498
41470	M15 240876	Invasive_Original	0.089	0.042	0.066	0.0656667	0.669	0.915	0.743	0.775667	0.217	0.244	0.288	0.249667	11.456	9.168	8.698	9.774	0.315779	0.290605	0.258313	0.288232	0.0976925	0.297396	0.371563	0.255551	16.5985	6.54939	4.23662	9.12818	54.4375	57.9688	58.125	56.8438	450000	700000	650000	600000	31.25	42.3077	35.2941	36.2839	2.37037	5.25253	2.22222	3.28171
41478	M15 240885	Invasive_Original	0.177	0.172	0.156	0.168333	0.717	0.631	0.655	0.667667	0.328	0.265	0.257	0.283333	8.547	9.03	8.562	8.713	0.299017	0.173307	0.208113	0.226812	0.390779	0.237936	0.24409	0.290935	5.0647	4.79426	3.79693	4.55196	40.4531	37.6562	49.375	42.4948	82500000	57500000	50000000	6.33333e+07	84.1667	87.5694	83.9683	85.2348	1.20879	1.1282	1.37302	1.23667
41481	M15 240888	Invasive_2013	0.291	0.209	0.033	0.177667	0.674	0.731	0.756	0.720333	0.26	0.274	0.254	0.262667	9.921	9.26	9.151	9.444	0.36358	0.289539	0.215655	0.289591	0.300542	0.254696	0.327308	0.294182	5.98822	5.62188	5.76381	5.7913	43.9375	43.25	51.3438	46.1771	277500	253750	650000	393750	80.0225	84.983	85.2439	83.4165	1.20833	1.29939	1.67284	1.39352
41483	M15 240893	Invasive_2013	0.165	0.126	0.197	0.162667	0.694	0.685	0.929	0.769333	0.171	0.27	0.293	0.244667	10.558	9.179	8.986	9.57433	0.388969	0.0762954	0.0685503	0.177938	0.160491	0.293948	1.01591	0.490118	9.85463	3.69956	2.28938	5.28119	19.25	13.625	21.1875	18.0208	1500000	4000000	7000000	4.16667e+06	89.7436	85.2941	86.8421	87.2933	0.0108333	0.00686869	0.00938272	0.00902825
41494	M15 240905	Invasive_2013	0	0.021	0	0.007	0.599	0.595	0.698	0.630667	0.242	0.313	0.364	0.306333	8.652	7.928	7.535	8.03833	0.313505	0.336137	0.306275	0.318639	0.16175	0.521624	0.254756	0.31271	10.912	4.8825	6.96894	7.5878	45.9688	74.9688	42.5	54.4792	45000000	40000000	45000000	4.33333e+07	66.6667	77.7778	77.7778	74.0741	1	1.90476	1.85185	1.58554
41515	M15 240936	Invasive_Original	0.114	0.14	0.049	0.101	0.666	0.74	0.717	0.707667	0.294	0.247	0.318	0.286333	8.268	10.641	7.515	8.808	0.370878	0.26983	0.27587	0.305526	0.418775	0.362689	0.170316	0.31726	6.27704	6.47747	8.88923	7.21458	70.0938	74.7812	66.1875	70.3542	25000	30000	55000	36666.7	31.4286	42.1053	36.8421	36.792	0.5	0.809524	1	0.769841
41516	M15 240937	Invasive_2013	0.114	0.056	0.016	0.062	0.636	0.575	0.813	0.674667	0.265	0.318	0.697	0.426667	8.003	7.524	6.866	7.46433	0.334358	0.306034	0.3749	0.338431	0.185811	0.326575	0.34887	0.287085	9.27931	6.07031	6.02011	7.12324	49.7188	67.4375	44.9375	54.0312	800	900	550	750	58.8235	47.619	61.9048	56.1158	0.444444	0.538462	0.5	0.494302
41519	M15 240940	Invasive_Original	0.241	0.088	0.254	0.194333	0.673	0.733	0.597	0.667667	0.232	0.244	0.283	0.253	10.511	10.179	8.228	9.63933	0.351946	0.32363	0.39444	0.356672	0.373527	0.419961	0.386142	0.39321	6.64981	5.94012	6.3275	6.30581	52.7188	65.7188	47.375	55.2708	3500000	4000000	6500000	4.66667e+06	70.7692	75	77.5	74.4231	2.42424	2.91667	4.28571	3.20887
41525	M15 240952	Invasive_2013	0.19	0.112	0.123	0.141667	0.694	0.749	0.719	0.720667	0.308	0.195	0.367	0.29	8.835	11.748	7.983	9.522	0.313505	0.336137	0.380034	0.343225	0.16175	0.521624	0.318491	0.333955	10.912	4.8825	6.59379	7.46275	27.1875	35.3438	29.125	30.5521	600000	450000	500000	516667	47.0588	64	60	57.0196	0.484848	0.333333	0.407407	0.40853
41530	M15 240958	Invasive_Original	0.127	0.079	0.246	0.150667	0.746	0.684	0.739	0.723	0.283	0.235	0.248	0.255333	9.204	9.989	9.21	9.46767	0.370878	0.275574	0.315878	0.320777	0.418775	0.341517	0.277394	0.345896	6.27704	6.73498	8.53069	7.1809	63.625	72.375	55.1875	63.7292	6000000	2500000	5000000	4500000	80	86.6667	82.6667	83.1111	1.38889	1.28205	2.22222	1.63105
41533	M15 240963	Invasive_Original	0.089	0.06	0.139	0.096	0.724	0.753	0.74	0.739	0.243	0.302	0.26	0.268333	9.849	9.193	8.754	9.26533	0.334358	0.30184	0.3749	0.337033	0.185811	0.321903	0.34887	0.285528	9.27931	6.05641	6.02011	7.11861	61.3125	76.5	52.75	63.5208	3500000	3500000	5500000	4.16667e+06	84.5455	85	82.5	84.0152	2.44444	1.94444	2.30769	2.23219
41546	M15 240981	Invasive_2013	0.316	0.205	0.246	0.255667	0.672	0.625	0.67	0.655667	0.35	0.361	0.24	0.317	8.483	7.576	9.271	8.44333	0.351946	0.370065	0.39444	0.37215	0.373527	0.339514	0.386142	0.366394	6.64981	6.58438	6.3275	6.52057	60.0938	80.2188	54	64.7708	4500	2500	ND	3500	71.4286	60	62.8571	64.7619	0.666667	1.22222	1.02778	0.972222
41547	M15 240983	Invasive_2013	0.114	0.112	0.139	0.121667	0.844	0.696	0.689	0.743	0.317	0.223	0.273	0.271	9.524	10.724	9.186	9.81133	0.267405	0.27255	0.48907	0.343008	0.194731	0.240678	0.315798	0.250402	8.78834	7.14169	7.02992	7.65332	61.25	62.875	88.1875	70.7708	70000000	60000000	55000000	6.16667e+07	76.1905	66.6667	79.1667	74.0079	1.09524	0.888889	0.727273	0.9038
41549	M15 240985	Invasive_2013	0.253	0.135	0.254	0.214	0.781	0.737	0.699	0.739	0.184	0.25	0.273	0.235667	10.552	9.856	8.743	9.717	0.313505	0.341582	0.380034	0.34504	0.16175	0.54405	0.318491	0.34143	10.912	4.46957	6.59379	7.3251	45.75	69.4375	58.5625	57.9167	1300000	1300000	900000	1.16667e+06	81.6667	68.5714	75.7143	75.3175	1.38889	2.42424	2.22222	2.01178
41552	M15 240988	Invasive_Original	0.291	0.121	0.09	0.167333	0.718	0.674	0.711	0.701	0.321	0.259	0.326	0.302	8.188	8.488	7.815	8.16367	0.370878	0.352493	0.315878	0.346416	0.418775	0.360909	0.277394	0.35236	6.27704	6.47171	8.53069	7.09315	43	74.0625	59.8125	58.9583	60000000	70000000	65000000	65000000	75	73.3333	66.6667	71.6667	1.11111	0.952381	1.28205	1.11518
41558	M15 240995	Invasive_2013	0.278	0.06	0.025	0.121	0.711	0.888	0.699	0.766	0.258	0.299	0.348	0.301667	9.774	9.133	9.494	9.467	0.319339	0.380384	0.3749	0.358208	0.237552	0.49189	0.34887	0.359437	8.38347	4.86375	6.02011	6.42245	43.8125	66.75	58.25	56.2708	25000	45000	65000	45000	74.5455	66	68	69.5152	0.644444	1.04167	1.28205	0.989387
42475	M16 240003	Invasive_Original	0.392	0.126	0.123	0.213667	0.662	0.654	0.812	0.709333	0.248	0.271	0.262	0.260333	7.912	9.399	9.783	9.03133	0.32784	0.370065	0.39444	0.364115	0.339025	0.339514	0.386142	0.354894	6.85448	6.58438	6.3275	6.58879	54.4375	60	53.5	55.9792	4000000	5000000	2500000	3.83333e+06	69.2308	65	60	64.7436	1.14815	1.11111	1.51515	1.25814
42476	M16 240005	Invasive_Original	0.101	0.06	0.205	0.122	0.703	0.627	0.568	0.632667	0.319	0.346	0.321	0.328667	9.314	7.948	7.833	8.365	0.404127	0.341582	0.378747	0.374819	0.355802	0.54405	0.31471	0.404854	6.04328	4.46957	6.80726	5.77337	48.0938	61.7187	62.625	57.4792	450000	450000	ND	450000	62.069	60	56.3636	59.4775	0.483333	0.547619	0.761905	0.597619
42478	M16 240008	Invasive_2013	0.165	0.112	0.131	0.136	0.533	0.728	0.593	0.618	0.256	0.341	0.269	0.288667	9.037	8.165	8.594	8.59867	0.404127	0.341582	0.375397	0.373702	0.355802	0.54405	0.308817	0.40289	6.04328	4.46957	6.89979	5.80421	44.1562	40.2188	75.1875	53.1875	6500000	5000000	4000000	5.16667e+06	86.6667	90	92	89.5556	1.875	1.33333	1.42857	1.54563
42480	M16 240010	Invasive_2013	0.405	0.279	0.254	0.312667	0.559	0.614	0.912	0.695	0.305	0.376	0.339	0.34	8.678	7.595	8.366	8.213	0.267405	0.352493	0.302941	0.307613	0.194731	0.360909	0.233742	0.263127	8.78834	6.47171	9.42242	8.22749	62.1562	70.4062	72.625	68.3958	130000	95000	ND	112500	47.3684	42.1053	36.8421	42.1053	0.966667	0.487179	0.703704	0.719183
42481	M16 240011	Invasive_Original	0.101	0.051	0.082	0.078	0.723	0.694	0.663	0.693333	0.295	0.289	0.29	0.291333	8.573	8.34	8.305	8.406	0.438073	0.380384	0.375397	0.397951	0.373008	0.49189	0.308817	0.391238	6.2299	4.86375	6.89979	5.99781	46	62.5312	61.1875	56.5729	6500000	5000000	4000000	5.16667e+06	75.5102	80.3922	72.549	76.1505	0.619048	0.378788	0.509804	0.502546
42482	M16 240013	Invasive_Original	0.19	0.214	0.221	0.208333	0.532	0.531	0.566	0.543	0.292	0.285	0.296	0.291	7.648	7.521	8.335	7.83467	0.29317	0.370065	0.353665	0.338966	0.317436	0.339514	0.128108	0.261686	6.59056	6.58438	11.7966	8.32383	64.9375	78.1875	61.1875	68.1042	4500000	4000000	5500000	4.66667e+06	55.9322	60.7843	56.8627	57.8598	0.820513	0.611111	0.966667	0.79943
42492	M16 240024	Invasive_2013	0.016	0.007	0.04	0.021	0.567	0.622	0.616	0.601667	0.309	0.229	0.261	0.266333	8.492	10.716	9.993	9.73367	0.267405	0.315915	0.353665	0.312328	0.194731	0.3645	0.128108	0.229113	8.78834	6.36481	11.7966	8.98323	49.1562	45.375	77.5625	57.3646	5000	7000	ND	6000	69.8113	58.4906	69.8113	66.0377	0.694444	0.595238	0.777778	0.689153
42497	M16 240031	Invasive_Original	0.608	0.279	0.336	0.407667	0.771074	0.652249	0.757342	0.726889	0.275961	0.286979	0.293146	0.285362	10.428	9.42912	9.46041	9.77253	0.438073	0.38077	0.374367	0.397737	0.373008	0.469987	0.296221	0.379739	6.2299	4.98636	6.85263	6.02296	48.0625	40.5938	70.25	52.9688	1400000	1950000	1150000	1500000	51.7241	62.963	55.5556	56.7476	0.358974	0.388889	0.393939	0.380601
42517	M16 240052	Invasive_2013	0.203	0.302	0.197	0.234	0.578	0.61	0.575	0.587667	0.325	0.311	0.281	0.305667	9.67	9.444	10.349	9.821	0.29317	0.19471	0.330149	0.272676	0.317436	0.268009	0.191853	0.259099	6.59056	5.95026	8.10237	6.88107	59.75	51.5312	77.125	62.8021	55000	95000	50000	66666.7	66.6667	66.6667	70	67.7778	0.727273	1.20833	1.03333	0.989646
42519	M16 240055	Invasive_2013	0.127	0.093	0.115	0.111667	0.63	0.656	0.61	0.632	0.342	0.302	0.278	0.307333	7.77	8.229	7.803	7.934	0.404127	0.289539	0.360403	0.351356	0.355802	0.396314	0.235087	0.329068	6.04328	5.62188	7.25891	6.30802	53.6562	42.875	65.625	54.0521	70000	75000	ND	72500	64.2857	51.8519	66.6667	60.9347	1.03333	1	0.75	0.927778
42525	M16 240065	Invasive_Original	0.342	0.242	0.213	0.265667	0.725	0.768	0.731	0.741333	0.303	0.35	0.338	0.330333	8.179	7.933	8.454	8.18867	0.297022	0.0313503	0.0709579	0.13311	0.216765	1.46795	0.333014	0.672575	7.13414	1.90691	5.54005	4.86037	24.625	24.2812	29.625	26.1771	70000000	35000000	70000000	5.83333e+07	72.5	83	91.3636	82.2879	0.253968	0.222222	0.611111	0.362434
42526	M16 240066	Invasive_2013	0.215	0.149	0.303	0.222333	0.753	0.763	0.796	0.770667	0.318	0.286	0.259	0.287667	8.893	9.599	9.295	9.26233	0.0906186	0.254848	0.219659	0.188375	0.84662	0.280278	0.471675	0.532858	1.76098	4.86768	3.72955	3.45274	79.2812	80.125	96.125	85.1771	850000	650000	450000	650000	81.8182	88.4615	90.5	86.9266	2.71605	2.22222	4.0404	2.99289
42532	M16 240072	Invasive_2013	0.027	0.04	0.053	0.04	0.672	0.602	0.648	0.640667	0.258	0.306	0.278	0.280667	9.787	9.414	9.612	9.60433	0.316103	0.191264	0.302016	0.269794	0.433344	0.359984	0.369188	0.387505	3.89127	6.60664	4.78719	5.09503	77.5	92.4688	109.125	93.0312	2500000	3500000	6000000	4000000	19.0476	13.3333	10.5263	14.3024	0.212121	0.166667	0.234568	0.204452
42533	M16 240073	Invasive_Original	0.076	0.019	0.016	0.037	0.671	0.77	0.78	0.740333	0.239	0.222	0.219	0.226667	10.783	11.592	12.125	11.5	0.250321	0.0392266	0.0660285	0.118525	0.111051	OUT	0.938059	0.524555	12.7796	1.91554	1.29794	5.33102	5.8125	6.6875	7.6875	6.72917	500000	400000	650000	516667	78.9474	74.0741	77.2727	76.7647	0.603175	0.666667	0.407407	0.559083
42552	M16 240111	Invasive_2013	0.053	0.013	0.067	0.0443333	0.741	0.746	1.048	0.845	0.237	0.278	0.208	0.241	8.068	9.31	9.748	9.042	0.268416	0.29587	0.313352	0.292546	0.366909	0.203842	0.315591	0.295447	5.76357	8.98751	4.9032	6.55143	54.5938	65.9062	77.4375	65.9792	400000000	450000000	700000000	5.16667e+08	66.6667	68	65.2174	66.628	0.777778	0.505051	0.567901	0.61691
42553	M16 240112	Invasive_2013	0	0.011	0.023	0.0113333	0.657	0.655	0.647	0.653	0.182	0.191	0.22	0.197667	12.5	9.476	9.801	10.5923	0.286247	0.339713	0.289115	0.305025	0.149863	0.439687	0.662037	0.417195	10.8025	6.16868	3.32024	6.76381	66.7188	78.8125	92.75	79.4271	30000000	45000000	45000000	40000000	63.0435	75.9259	69.2308	69.4001	0.929293	0.75	0.577778	0.752357
42556	M16 240117	Invasive_2013	0.19	0.079	0.123	0.130667	0.596	0.675	0.665	0.645333	0.229	0.176	0.18	0.195	10.651	13.754	14.052	12.819	0.240394	0.201887	0.221439	0.22124	0.401368	0.352558	0.197619	0.317182	4.15296	6.73834	5.9612	5.6175	61.5	69.125	78.6875	69.7708	3500000	3000000	3500000	3.33333e+06	83.3333	72.5	77.5	77.7778	0.555556	0.40404	0.493827	0.484474
42561	M16 240123	Invasive_Original	0.405	0.228	0.238	0.290333	0.555	0.748	0.859	0.720667	0.354	0.331	0.307	0.330667	7.239	8.955	9.103	8.43233	0.29078	0.321575	0.253439	0.288598	0.279196	0.201217	0.232613	0.237675	5.55909	11.9163	5.38227	7.61923	58.5312	66.0937	75.0625	66.5625	600000	700000	600000	633333	58.3333	61.7647	66.6667	62.2549	0.410256	0.419753	0.577778	0.469262
42564	M16 240126	Invasive_2013	0	0.019	0.025	0.0146667	1.47202	0.915942	0.833207	1.07372	0.166158	0.268023	0.255697	0.229959	27.2293	19.3184	17.6717	21.4064	0.304468	ND	0.122059	0.213263	0.287547	0.0706087	0.691381	0.349845	6.84274	ND	2.61501	4.72888	57.2812	56.9687	54.4375	56.2292	6500000	5000000	3500000	5000000	92.5	93.3333	95.5556	93.7963	2.53968	2.22222	3.33333	2.69841
42568	M16 240131	Invasive_2013	0	0.018	0	0.006	0.687	0.617	0.637	0.647	0.254	0.243	0.238	0.245	13.451	12.188	11.352	12.3303	0.230988	0.294158	0.198441	0.241196	0.220551	0.348985	0.434099	0.334545	7.8271	7.30715	3.78117	6.30514	68.5	73.7188	78.4375	73.5521	450000	150000	250000	283333	47.0588	42.8571	35.2941	41.7367	0.419753	0.358974	0.343434	0.374054
42572	M16 240136	Invasive_2013	0.544	0.293	0.525	0.454	0.589	0.613	0.622	0.608	0.356	0.274	0.264	0.298	17.352	13.609	8.988	13.3163	0.281503	0.0708389	0.399201	0.250514	0.342169	1.59682	0.0913483	0.676778	5.50237	3.06132	22.9961	10.5199	53.5	55.375	61.5625	56.8125	450000000	650000000	750000000	6.16667e+08	44.8276	38.7097	39.2857	40.941	0.306878	0.299517	0.311111	0.305835
42573	M16 240138	Invasive_Original	0.177	0.06	0.082	0.106333	0.603	0.605	0.666	0.624667	0.22	0.32	0.356	0.298667	11.907	7.923	8.24	9.35667	0.293878	0.183894	0.221128	0.232967	0.0808152	0.366502	0.186606	0.211308	15.1041	6.11879	8.10749	9.77681	44.5625	43.8125	48.4375	45.6042	250000000	450000000	650000000	450000000	82.7586	83.7209	80.5556	82.345	0.306878	0.455026	0.444444	0.402116
42586	M16 240154	Invasive_Original	0.228	0.121	0.115	0.154667	0.536	0.502	0.611	0.549667	0.234	0.24	0.262	0.245333	9.604	10.214	9.574	9.79733	0.35	0.308559	0.202067	0.286876	0.480295	0.203835	0.535257	0.406462	1.96822	9.90121	4.71151	5.52698	50.9688	50.6875	55.625	52.4271	6000000	4000000	4500000	4.83333e+06	91.1111	89.0909	92.1429	90.7816	1.05263	1.28655	1.83007	1.38975
42595	M16 240163	Invasive_Original	0.177	0.167	0.369	0.237667	0.668	0.856	0.68	0.734667	0.266	0.341	0.622	0.409667	9.36	8.76	4.427	7.51567	0.132253	0.229363	0.23374	0.198452	0.244928	0.307367	0.247062	0.266452	ND	7.17036	5.63509	6.40273	46.7188	42.8125	46.9375	45.4896	2500000	3000000	2500000	2.66667e+06	77.2727	85.3846	82.3077	81.655	2.71605	2.40741	2.40741	2.51029
42606	M16 240181	Invasive_Original	0.128	0.074	0.333	0.178333	0.791	0.654	0.595	0.68	0.368	0.349	0.34	0.352333	7.847	8.073	8.172	8.03067	0.260308	0.344421	0.252371	0.2857	0.217138	0.171275	0.265678	0.21803	4.14293	11.6779	5.27576	7.03218	50	44.4375	48.9375	47.7917	5500000	3500000	5500000	4.83333e+06	89.1667	87	86.6667	87.6111	1.77778	1.16959	1.77778	1.57505
44638	M16 240232	Invasive_2013	0	0.049	0.025	0.0246667	0.662	0.716	0.684	0.687333	0.236	0.256	0.248	0.246667	9.464	10.026	9.827	9.77233	0.32627	0.524288	0.258611	0.369723	0.469523	0.107468	0.330567	0.30252	4.93404	23.0513	5.2019	11.0624	42.5	46.3438	59.0625	49.3021	5000000	7500000	8000000	6.83333e+06	84.6154	90.5882	88.5714	87.925	1.31313	1.88889	1.48148	1.56117
44684	M16 240195	Invasive_Original	0.127	0.047	0.107	0.0936667	0.729	0.676	0.663	0.689333	0.312	0.255	0.623	0.396667	9.133	9.238	5.363	7.91133	0.22247	0.370424	0.253587	0.28216	0.120733	0.184339	0.263023	0.189365	10.1598	11.2683	7.47634	9.63481	52.1875	40.4375	45.25	45.9583	7500000	5500000	6500000	6500000	55	52.9412	57.8947	55.2786	6.34921	3.77778	4.69136	4.93945
44685	M16 240196	Invasive_Original	0.506	0.098	0.074	0.226	0.671	0.787	0.84	0.766	0.411	0.38	0.316	0.369	8.625	7.603	7.821	8.01633	0.234959	0.0952767	0.106419	0.145552	0.151741	0.16067	0.21407	0.175493	7.26818	8.69909	6.96608	7.64445	31.75	23.125	25.25	26.7083	25000000	25000000	65000000	3.83333e+07	71.4286	79.1667	75.8621	75.4858	0.777778	0.410256	0.805556	0.66453
44686	M16 240197	Invasive_Original	0.253	0.098	0.082	0.144333	0.658	0.701	0.712	0.690333	0.29	0.3	0.265	0.285	8.649	8.869	9.445	8.98767	0.277358	0.329658	0.352753	0.319923	0.864888	0.369581	0.362615	0.532362	2.42631	9.18035	14.2155	8.60739	3.15625	4.6875	4.75	4.19792	60000000	35000000	55000000	50000000	ND	ND	ND	#DIV/0!	ND	ND	ND	#DIV/0!
44714	M16 240231	Invasive_Original	0	0.031	0.012	0.0143333	0.821	0.907	0.712	0.813333	0.34	0.297	0.297	0.311333	7.607	8.174	8.675	8.152	0.188337	0.479179	0.205067	0.290861	0.379971	0.11949	0.310716	0.270059	5.03037	19.5066	4.58938	9.70878	54.7187	55.3125	64.25	58.0938	4000000	5500000	8500000	6000000	88.3333	85	88.5714	87.3016	3.80952	2.0202	3.11111	2.98028
44718	M16 240238	Invasive_Original	0.101	0.093	0.27	0.154667	0.822	1.04	0.97	0.944	0.301	OUT	OUT	0.301	12.662	2.67	3.756	6.36267	0.249858	0.356563	0.242637	0.28302	0.171044	0.220955	0.424043	0.272014	7.34856	9.96622	4.7637	7.35949	47.4687	49.1562	60.6875	52.4375	40000000	30000000	40000000	3.66667e+07	56.5217	60	59.375	58.6322	0.319444	0.26455	0.444444	0.342813
44719	M16 240239	Invasive_2013	0.418	0.279	0.352	0.349667	ND	ND	0.751327	0.751327	0.184558	0.171357	0.208046	0.187987	OUT	OUT	16.6419	16.6419	0.339712	0.270286	0.345349	0.318449	0.444785	0.252275	0.343856	0.346972	5.43053	7.4845	6.33838	6.41781	52.3594	63.7656	78.7188	64.9479	4000000	4500000	7000000	5.16667e+06	74	83.6364	87.2727	81.6364	1.65556	1.64529	0.99471	1.43185
44721	M16 240242	Invasive_2013	0.19	0.093	0.115	0.132667	0.707	0.801	0.51	0.672667	0.319	0.253	0.62	0.397333	7.46	9.313	5.35	7.37433	0.253043	0.396542	0.173309	0.274298	0.339421	0.207457	0.611393	0.38609	3.96969	11.4679	3.82108	6.41954	54.5938	53.2812	62.75	56.875	5500000	3000000	2500000	3.66667e+06	69.4915	71.4286	69.6429	70.1877	0.466667	0.269841	0.222222	0.319577
44725	M16 240247	Invasive_2013	0	0.023	0.006	0.00966667	0.746	0.699	0.734	0.726333	0.306	0.282	0.285	0.291	9.282	9.194	9.13	9.202	0.316647	0.474041	0.372583	0.387757	0.383324	0.261737	0.202672	0.282578	3.9682	12.8774	7.67699	8.17419	72.6875	75.375	93.75	80.6042	4500000	4000000	5000000	4500000	72.2222	78.2609	63.1579	71.2137	4.44444	5.11111	4.69136	4.74897
44740	M16 240268	Invasive_2013	0.051	0.065	0.066	0.0606667	0.559	0.738	0.653	0.65	0.255	0.372	0.284	0.303667	7.419	7.335	6.862	7.20533	OUT	0.198143	0.312314	0.255229	OUT	0.43895	0.156947	0.297948	OUT	5.70473	7.28625	6.49549	51.4062	61.4687	56.8125	56.5625	3500000	5500000	8000000	5.66667e+06	83.3333	87	90	86.7778	0.8	1.30719	1.16402	1.0904
44742	M16 240271	Invasive_Original	0.177	0.098	0.27	0.181667	0.68	0.654	0.696	0.676667	0.277	0.278	0.245	0.266667	9.779	9.549	9.365	9.56433	0.397515	0.508337	0.270134	0.391995	0.210113	0.0995982	0.326935	0.212215	5.91071	22.881	6.60778	11.7998	38.7188	52.5312	39.75	43.6667	3500000	3000000	6000000	4.16667e+06	79.1667	72.7273	79.1667	77.0202	0.242424	0.174603	0.190476	0.202501
44753	M16 240290	Invasive_Original	0.734	0.744	1.098	0.858667	0.618364	0.782163	0.71627	0.705599	0.280982	0.275901	0.274623	0.277169	11.5677	10.802	11.1698	11.1798	0.132365	0.200129	0.231973	0.188156	0.127101	0.277896	0.305134	0.23671	7.16354	6.86913	7.33685	7.12317	33.4062	67.9375	34.25	45.1979	3000000	3000000	7000000	4.33333e+06	58.3333	50	55.5556	54.6296	3.33333	2.42424	1.81818	2.52525
44767	M16 240370	Invasive_2013	0.241	0.223	0.041	0.168333	0.64067	0.9334	ND	0.787035	0.236027	0.220045	0.159989	0.205354	24.0196	25.0751	OUT	24.5473	0.27209	0.344019	0.28862	0.301576	0.198292	0.232283	0.36796	0.266178	7.13745	8.50693	4.31518	6.65318	48.6875	79.9062	51.1875	59.9271	15000	45000	55000	38333.3	92.8571	93	93.6364	93.1645	0.818713	1.30719	1.62963	1.25184
44777	M16 240391	Invasive_Original	0.127	0.093	0.148	0.122667	0.595	0.654	0.674	0.641	0.314	0.201	0.249	0.254667	8.111	11.567	9.895	9.85767	0.271094	0.573844	0.276437	0.373792	0.281146	0.146403	0.380301	0.269283	4.7335	15.336	4.38996	8.15314	40.125	66.5312	43.6875	50.1146	350000	200000	300000	283333	87.1429	86	90	87.7143	1.55556	1.0101	1.48148	1.34905
44820	M16 240451	Invasive_2013	0.127	0.047	0.008	0.0606667	0.623	0.665	0.597	0.628333	0.343	0.465	0.331	0.379667	7.46	8.185	8.285	7.97667	0.283145	0.408155	0.154434	0.281911	0.190509	0.132145	0.485763	0.269472	7.11766	17.4086	4.17781	9.56802	42.125	69.8125	45.75	52.5625	4000000	2000000	4000000	3.33333e+06	76.1905	86.3636	80.9524	81.1688	0.666667	0.488889	0.388889	0.514815
47016	M16 240253	Invasive_Original	0.215	0.163	0.221	0.199667	0.489	0.612	0.497	0.532667	0.381	0.299	0.313	0.331	8.12	8.885	8.812	8.60567	0.301646	0.0698451	0.0897505	0.153747	0.411841	0.131076	0.772196	0.438371	3.88494	8.8323	2.81959	5.17894	34.2812	30.4062	33.5	32.7292	5500000	9000000	9500000	8000000	91.6667	93.3333	89.2857	91.4286	1.26984	1.15942	1.63743	1.35556
47019	M16 240296	Invasive_Original	0.101	0.093	0.172	0.122	0.795	0.785	0.719	0.766333	0.3	0.408	0.307	0.338333	8.454	7.805	8.27	8.17633	0.23836	0.447306	0.228467	0.304711	0.152315	0.12373	0.206592	0.160879	10.6078	18.6395	8.13436	12.4606	40.3438	56.8438	43.125	46.7708	7500000	3500000	4500000	5.16667e+06	77.2727	80.7692	72.7273	76.9231	0.698413	0.525253	0.488889	0.570851
51145	B003	Carriage	0.005	0.05	0.027	0.0273333	0.628	0.615	0.677	0.64	0.209	0.3	0.224	0.244333	7.431	7.393	9.415	8.07967	0.40471	0.335482	0.345006	0.361733	0.0945843	0.345734	0.347018	0.262445	16.4636	6.42674	6.4256	9.77196	54.1875	47.7187	69.3125	57.0729	35000000	55000000	45000000	45000000	86.6667	86.6667	88.3333	87.2222	1.53846	1.26984	1.66667	1.49166
51146	B009	Carriage	0.025	0.045	0	0.0233333	0.702	0.574	0.683	0.653	0.22	0.288	0.227	0.245	10.928	8.726	10.462	10.0387													51.7125	48.1875	55	51.6333	700000000	350000000	650000000	5.66667e+08	90	85.8974	90.3846	88.7607	0.962963	0.740741	1.03448	0.912729
51147	B021	Carriage	0.135	0.185	0.064	0.128	0.654	0.652	0.68	0.662	0.399	0.41	0.444	0.417667	6.687	6.46	6.897	6.68133	0.0822327	0.178	0.155	0.138411	0.31358	0.125226	0.744624	0.394477	0.933583	5.46108	1.19187	2.52884	20.8875	18.9687	17.9375	19.2646	30000000	25000000	25000000	2.66667e+07	48.4848	35.6725	34.2105	39.456	0.0209524	0.0383838	0.0296875	0.0296746
51148	B091	Carriage	1.28	1.06	0.778	1.03933	0.654	0.723	0.77	0.715667	0.307	0.341	0.249	0.299	8.181	7.733	8.789	8.23433	0.40471	0.13834	0.11586	0.219637	0.0945843	0.479711	0.308411	0.294235	16.4636	4.17141	7.36098	9.33198	52.4625	63.6875	46.5625	54.2375	80000000	70000000	65000000	7.16667e+07	ND	69.697	54.5455	62.1212	0	0.0010101	0.00194444	0.000984848
51150	B110	Carriage	0.13	0.24	0.042	0.137333	0.664	0.66	0.781	0.701667	0.214	0.203	0.196	0.204333	11.527	12.276	12.756	12.1863	0.0541667	0.263523	ND	0.158845	OUT	0.071276	0.0735235	0.0723997	1.45022	14.5576	ND	8.00393	50.9875	52.9688	51.0625	51.6729	ND	450000000	450000000	450000000	50	61.5385	55.1282	55.5556	0.13913	0.1893	0.210526	0.179652
51151	B135	Carriage	0.08	0.06	0.037	0.059	0.768	0.952	0.723	0.814333	0.225	0.157	0.229	0.203667	11.557	13.674	9.774	11.6683	0.130022	0.219832	0.443775	0.264543	1.52818	0.400585	0.165606	0.698123	1.83258	4.19719	10.6798	5.56985	59.7625	68	58.4375	62.0667	65000000	25000000	50000000	4.66667e+07	40	52.381	64.2857	52.2222	0.133333	0.128205	0.171053	0.144197
51152	B139	Carriage	0.215	0.16	0.228	0.201	0.702	0.794	0.854	0.783333	0.266	0.268	0.193	0.242333	10.348	9.935	12.299	10.8607	0.130022	0.049	0.162602	0.113875	1.52818	OUT	0.145594	0.836887	1.83258	1.35158	7.79952	3.66123	37.8	32.1875	45.625	38.5375	8500000	50000000	55000000	3.78333e+07	57.5758	66.6667	57.1429	60.4618	0.004	0.00393162	0.00333333	0.00375499
51153	B141	Carriage	1	1	1	1	0.750576	0.71218	0.717236	0.726664	0.348677	0.312192	0.346355	0.335741	12.7989	12.7114	11.7536	12.4213	0.0976166	0.187364	0.12679	0.137257	0.829853	0.283008	0.852989	0.655283	2.74124	6.50688	1.927	3.72504	36.6979	35.0521	31.6875	34.4792	316667	383333	441667	380556	96.776	95.6359	95.4524	95.9548	0.047672	0.00473656	0.183939	0.0787826
51154	B167	Carriage	0.365	0.315	0.382	0.354	0.943	0.715	0.646	0.768	0.202	0.234	0.231	0.222333	12.2	9.982	9.278	10.4867	0.225147	0.297499	0.183877	0.235508	0.463461	0.178797	0.119169	0.253809	4.67822	1.16272	9.60037	5.1471	12.025	10.9375	13.2812	12.0812	250000000	450000000	250000000	3.16667e+08	98.1395	96.6667	96.6667	97.1576	0.0147009	0.00867209	0.0155556	0.0129762
51156	B214	Carriage	0.085	0.04	0	0.0416667	0.714	0.708	0.822	0.748	0.213	0.246	0.182	0.213667	11.438	9.559	10.467	10.488	0.0695488	ND	ND	0.0695488	1.93603	0.0679013	0.0559777	0.686637	1.79454	ND	ND	1.79454	37.875	36.7812	36.875	37.1771	300000000	950000000	650000000	6.33333e+08	50	51.3889	68.75	56.713	0.118519	0.128205	0.118421	0.121715
51157	B222	Carriage	0.07	0.195	0.081	0.115333	0.747	1.01	1.175	0.977333	0.181	0.13	0.138	0.149667	13.643	19.231	18.755	17.2097	0.132948	0.446017	0.326198	0.301721	0.856005	0.107938	0.145869	0.369938	2.26489	14.1286	10.1386	8.84404	32.3	34.4062	32.75	33.1521	300000000	350000000	250000000	300000000	91.4286	95.3125	96.0938	94.2783	0.042	1.90476	2.25806	1.40161
51158	B227	Carriage	0.155	0.105	0.077	0.112333	0.795	0.854	0.81	0.819667	0.299	0.261	0.299	0.286333	9.279	10.211	9.475	9.655	ND	0.729859	OUT	0.364929	0.0740483	0.0942807	OUT	0.0561097	ND	25.1341	OUT	12.5671	33.025	37.5	29.5625	33.3625	6000000	250000	250000	2.16667e+06	49.3506	65.2778	61.8056	58.8113	0.00684444	0.0051462	0.0056	0.00586355
51159	B240	Carriage	0.15	0.16	0.08	0.13	0.751	0.892	0.941	0.861333	0.216	0.178	0.175	0.189667	10.955	13.12	13.807	12.6273													52.15	51.8125	52.0937	52.0188	200000000	350000000	200000000	250000000	53.8462	46.6667	65	55.1709	0.133333	0.299517	0.256757	0.229869
51160	B243	Carriage	0.215	0.15	0.136	0.167	0.71	0.756	0.817	0.761	0.26	0.299	0.219	0.259333	8.581	7.923	9.112	8.53867	0.442502	0.531551	0.395366	0.456473	0.163865	0.156277	0.168157	0.162766	9.85092	12.1933	9.4735	10.5059	51.0875	50.75	51.4062	51.0813	500000000	250000000	450000000	400000000	58.3333	58.3333	71.5909	62.7525	0.123077	0.24	0.217949	0.193675
51161	B251	Carriage	0.147	0.417	0.092	0.218667	0.684	0.811	0.699	0.731333	0.269	0.244	0.28	0.264333	9.245	9.324	8.597	9.05533	0.22333	0.636102	0.481089	0.44684	0.531061	0.109148	0.12229	0.254166	3.37302	15.4559	13.2134	10.6808	56.9375	63.8438	51.6875	57.4896	250000000	300000000	250000000	2.66667e+08	86.1905	81.6667	82.5	83.4524	0.0933333	0.45977	0.487805	0.346969
51162	B253	Carriage	0.18	0.16	0.077	0.139	0.582	0.719	0.815	0.705333	0.227	0.283	0.217	0.242333	9.789	8.306	7.827	8.64067													65.15	81.5312	53.7188	66.8	350000	3500000	2500000	2.11667e+06	93.125	83.3333	90.9091	89.1225	0.112281	0.846561	0.5	0.486281
51163	B256	Carriage	0	0.062	0.021	0.0276667	0.729	0.716	0.737	0.727333	0.249	0.28	0.2	0.243	9.194	10.299	13.542	11.0117	0.243837	0.12663	0.1893	0.186589	0.487464	0.6991	0.369103	0.518556	4.2274	3.21767	3.32339	3.58949	47.0625	47.4688	58.9375	51.1562	150000	250000	350000	250000	87.1429	90.6667	90.6667	89.4921	1.03704	1.96078	2.5641	1.85397
51164	B264	Carriage	0.465	0.325	0.188	0.326	0.767	0.786	0.741	0.764667	0.332	0.25	0.292	0.291333	7.44	10.204	8.346	8.66333	0.2714	0.272165	OUT	0.271782	0.357356	0.193315	OUT	0.275335	5.85102	7.66843	OUT	6.75972	57.375	62.7813	50.4687	56.875	8000000	150000000	450000000	2.02667e+08	68.4211	61.2403	59.3023	62.9879	0.230303	0.238683	0.189189	0.219392
51166	B285	Carriage	0.07	0.05	0.012	0.044	0.175	0.633	0.704	0.504	0.714	0.213	0.251	0.392667	16.891	9.615	8.224	11.5767	0.169853	0.436437	0.439094	0.348462	0.395283	0.244666	0.191774	0.277241	3.55221	7.15349	10.3126	7.00609	42.65	41.3125	46.3125	43.425	30000000	35000000	25000000	30000000	61.0169	55.2846	63.4146	59.9054	0.14303	0.444444	0.59375	0.393742
51167	B295	Carriage	0.09	0.145	0.014	0.083	0.752	0.72	0.724	0.732	0.162	0.185	0.228	0.191667	17.625	13.55	12.479	14.5513													22.9125	24.2812	24.3125	23.8354	800000000	550000000	450000000	600000000	80	73.5294	80.8824	78.1373	0.419048	0.2	0.210526	0.276525
51168	B346	Carriage	0.13	0.055	0.033	0.0726667	0.772	1.098	0.925	0.931667	0.261	0.159	0.184	0.201333	11.906	19.686	14.515	15.369	0.165343	OUT	0.11386	0.139601	0.0607669	OUT	0.81094	0.435853	21.0289	OUT	2.24642	11.6377	38.125	44.2812	30.4062	37.6042	50000000	550000000	350000000	3.16667e+08	42.1053	60.3175	70.2381	57.5536	0.133333	0.0640523	0.0875	0.0949619
51169	B366	Carriage	0.11	0.07	0.009	0.063	0.932	0.87	0.772	0.858	0.29	0.226	0.248	0.254667	9.478	9.761	9.709	9.64933	0.170639	0.254465	OUT	0.212552	0.795887	0.19379	OUT	0.494839	2.9437	8.40948	OUT	5.67659	70.65	78.75	58.1875	69.1958	400000000	45000000	35000000	160000000	66	62.963	65.2778	64.7469	0.512821	0.319444	0.295455	0.375907
51170	B394	Carriage	0.055	0.12	0.05	0.075	0.751327	ND	ND	0.751327	0.208046	0.171357	ND	0.189701	16.6419	ND	ND	16.6419	0.108508	OUT	0.398638	0.253573	0.931517	OUT	0.202367	0.566942	2.7074	OUT	7.13872	4.92306	14.15	14.125	15.9062	14.7271	40000000	15000000	35000000	30000000	87.8947	86.5079	86.9048	87.1025	0.0633333	0.0533333	0.136364	0.0843434
51171	B396	Carriage	0.36	0.14	0.117	0.205667	0.664	0.751	0.713	0.709333	0.267	0.175	0.289	0.243667	9.799	14.958	8.889	11.2153	0.403807	0.35173	0.392526	0.382688	0.234224	0.0865718	0.242319	0.187705	8.69405	18.707	6.36117	11.2541	42.4875	43.4375	40.7188	42.2146	450000000	250000000	250000000	3.16667e+08	60	62.1212	71.5909	64.5707	0.108108	0.148148	0.225	0.160419
51172	R001	Carriage	0.115	0.15	0.036	0.100333	0.714	0.769	0.735	0.739333	0.251	0.201	0.2	0.217333	11.939	13.065	12.872	12.6253	0.0862136	0.136375	ND	0.111294	0.258193	0.231831	0.0649504	0.184992	2.15183	1.28408	ND	1.71796	20.425	20.1875	22.0312	20.8812	700000000	150000000	650000000	500000000	94.5	85.2941	88.2353	89.3431	0.190476	0.153846	0.181818	0.17538
51173	R191	Carriage	0	0.009	0.008	0.00566667	0.639	0.673	0.366	0.559333	0.202	0.197	0.274	0.224333	11.963	11.07	7.279	10.104	0.353977	0.159756	0.123318	0.21235	0.324626	0.580586	1.07435	0.659854	5.1053	3.05959	2.06668	3.41052	45.125	55.7188	77.625	59.4896	6500000	4500000	4500000	5.16667e+06	57.1429	68.2927	61.5385	62.3247	0.424242	0.455556	0.577778	0.485859
51174	R258	Carriage	0.13	0.12	0.1	0.116667	0.947	0.959	1.576	1.16067	0.182	0.185	0.135	0.167333	14.884	14.908	22.909	17.567													17.4625	18.7188	14.8125	16.9979	950000	2500000	6500000	3.31667e+06	78.3333	86.1111	85.4167	83.287	0.16	0.0864198	0.1	0.115473
51176	R558	Carriage	0.12	0.145	0.1	0.121667	0.65	0.72	0.627	0.665667	0.342	0.248	0.262	0.284	8.77	11.838	9.29	9.966	0.0743042	ND	0.252054	0.163179	0.207992	0.0554987	0.129521	0.131004	3.6273	ND	11.4457	7.53649	36.475	36.7188	35.9062	36.3667	600000000	200000000	450000000	4.16667e+08	70.8333	57.265	55.1282	61.0755	0.0941176	0.232323	0.266667	0.197703
51177	R779	Carriage	1.305	1.01	1.204	1.173	0.695	0.696	0.588	0.659667	0.2	0.331	0.271	0.267333	11.797	8.592	9.923	10.104	0.0713971	0.228252	0.118003	0.139218	1.02997	0.447877	0.293402	0.590417	1.96478	3.76829	3.95835	3.23047	28.9	28.3125	29.625	28.9458	30000000	4500000	4000000	1.28333e+07	88.125	83.3333	85	85.4861	0.0507937	0.0444444	0.0714286	0.0555556
51178	R811	Carriage	0.155	0.065	0.025	0.0816667	0.728	0.641	0.555	0.641333	0.265	0.295	0.262	0.274	10.143	9.45	8.762	9.45167	0.66389	0.652893	0.233541	0.516775	0.0732846	0.130293	0.133567	0.112382	OUT	24.3656	6.43463	15.4001	26.3625	29.6562	23.4688	26.4958	250000000	135000000	95000000	160000000	75.5	65.9091	71.5909	71	0.091954	0.156863	0.212766	0.153861
51179	R825	Carriage	0.185	0.08	0.018	0.0943333	0.548	0.749	0.677	0.658	0.177	0.169	0.146	0.164	15.564	15.21	12.285	14.353													17.9875	16.7187	21.0312	18.5792	65000000	45000000	45000000	5.16667e+07	85.7895	75	82.8125	81.2007	0.253333	0.185185	0.157895	0.198804
51180	R838	Carriage	0.175	0.07	0.054	0.0996667	0.394	0.89	0.802	0.695333	0.336	0.201	0.239	0.258667	6.06	13.433	9.84	9.77767	0.403807	ND	0.670478	0.537143	0.234224	0.0745953	0.126397	0.145072	8.69405	ND	16.1366	12.4153	59.4175	60.7187	55.5437	58.56	60000000	55000000	45000000	5.33333e+07	69.3878	50.7576	65.9091	62.0181	0.593939	0.525253	0.5625	0.560564
51181	R852	Carriage	0	0.002	0	0.000666667	0.705	0.693	0.715	0.704333	0.276	0.306	0.312	0.298	9.564	9.433	9.103	9.36667	0.16856	0.0672549	0.0878876	0.107901	0.344337	1.99525	0.673324	1.0043	5.89989	1.49842	2.38645	3.26159	32.5625	33.5938	42.6875	36.2812	4000000	3500000	4000000	3.83333e+06	81	86	82.5	83.1667	2.22222	1.7094	1.36752	1.76638
51182	R888	Carriage	0.13	0.06	0.009	0.0663333	0.639	0.564	0.621	0.608	0.28	0.32	0.288	0.296	10.572	8.316	8.182	9.02333													41.2875	39.7188	42.6875	41.2312	750000000	85000000	55000000	2.96667e+08	61.9048	76.2821	74.0385	70.7418	0.0494118	0.175439	0.203704	0.142851
51183	R889	Carriage	0.185	0.085	0.037	0.102333	0.635	0.742	0.751	0.709333	0.227	0.207	0.222	0.218667	11.648	13.704	11.833	12.395													13.8375	17.0937	10.0938	13.675	11000000	7000000	7500000	8500000	100	91.3043	94.5652	95.2899	0.0031619	0.00960961	0.00648148	0.00641767
51184	R920	Carriage	0.215	0.06	0.025	0.1	0.739	0.677	0.735	0.717	0.229	0.248	0.248	0.241667	10.18	10.767	11.311	10.7527	0.40471	0.391788	OUT	0.398249	0.0945843	0.0489945	OUT	0.0717894	16.4636	21.8861	OUT	19.1748	44.4625	42.9688	47.375	44.9354	650000000	80000000	45000000	2.58333e+08	57.5758	46.2366	59.6774	54.4966	0.4	0.383838	0.352941	0.378927
51185	R941	Carriage	0.023	0.189	0.183	0.131667	0.87	0.693	0.708	0.757	0.163	0.378	0.175	0.238667	22.176	7.301	17.217	15.5647	0.160755	0.120908	0.0656521	0.115772	0.493109	0.481066	1.18517	0.719783	2.78314	3.10993	2.20714	2.70007	18.375	16.3438	17.5625	17.4271	400000	300000	350000	350000	53.3333	65.2174	65.2174	61.256	0.0416667	0.0567901	0.0464646	0.0483071
51186	R949	Carriage	0	0.028	0.031	0.0196667	0.62	0.645	0.764	0.676333	0.293	0.305	0.325	0.307667	9.351	8.682	8.667	8.9	0.274187	OUT	0.132905	0.203546	0.155783	OUT	0.729571	0.442677	5.85599	OUT	3.63367	4.74483	23.8125	22.875	27.625	24.7708	5000000	2000000	3500000	3500000	62.5	57.1429	57.6923	59.1117	0.592593	0.777778	0.722222	0.697531
51187	R958	Carriage	1.27	0.711	0.362	0.781	0.702	0.788	0.754	0.748	0.294	0.228	0.222	0.248	9.904	12.225	12.006	11.3783	0.40471	0.40471	0.252072	0.353831	0.0945843	0.0945843	0.0858301	0.0916663	16.4636	16.4636	17.2056	16.7109	47.1875	50.375	42.4375	46.6667	3500000	550000	400000	1.48333e+06	74.0741	73.6842	73.6842	73.8142	0.00654545	0.00581197	0.00547619	0.00594454
51188	R980	Carriage	0.26	0.065	0.293	0.206	0.886	0.492	0.678	0.685333	0.159	0.282	0.367	0.269333	18.884	8.312	7.666	11.6207	0.338971	0.544039	0.1434	0.342137	0.208992	0.0735235	0.139922	0.140812	8.27027	ND	7.55839	7.91433	28.875	28.7812	27.2812	28.3125	2500000	6000000	4000000	4.16667e+06	84.1667	88.1579	89.4737	87.2661	0.0123077	0.0136201	0.022619	0.0161823
51189	R990	Carriage	0.505	0.58	0.55	0.545	0.778	0.875	0.737	0.796667	0.313	0.159	0.188	0.22	8.496	13.595	11.475	11.1887	0.164303	OUT	0.212063	0.188183	0.785661	0.109973	0.271567	0.389067	2.2379	21.5208	6.1279	9.96221	45.225	47.25	40.625	44.3667	30000	250000	250000	176667	58.9744	48.7179	48.7179	52.1368	0.0611765	0.0573099	0.0537037	0.0573967
51190	R998	Carriage	0.175	0.49	0.341	0.335333	0.574	0.741	0.535	0.616667	0.202	0.275	0.234	0.237	14.343	9.528	10.57	11.4803	0.116352	0.11386	0.17782	0.136011	0.851287	0.81094	0.154601	0.605609	2.80163	2.24642	6.79107	3.94637	46.3875	46.125	45.8125	46.1083	11000000	10500000	9500000	1.03333e+07	100	97.0833	96.875	97.9861	0.00237037	0.0462963	0.0441176	0.0309281
51250	B197	Carriage	0.08	0.015	0	0.0316667	0.661	0.327	0.752	0.58	0.275	0.24	0.153	0.222667	9.857	15.401	14.61	13.2893	0.442502	0.093414	0.0992481	0.211721	0.163865	0.348972	0.533395	0.348744	9.85092	3.75157	2.84612	5.48287	45.225	45.0625	42.5625	44.2833	9500000	35000000	75000000	3.98333e+07	58.8235	73.6842	67.1053	66.5377	0.266667	0.333333	0.354167	0.318056
51258	B218	Carriage	0.125	0.05	0.339	0.171333	0.994	1.132	2.51	1.54533	0.162	0.149	0.098	0.136333	18.596	20.414	33.109	24.0397	0.104246	0.201073	0.102965	0.136095	1.10063	0.14399	0.860724	0.701782	1.46297	7.98682	2.05713	3.83564	31.8125	30.7187	32.8125	31.7812	15000000	40000000	25000000	2.66667e+07	36.8421	31.3725	41.1765	36.4637	0.101333	0.0888889	0.0945946	0.0949389
51266	B246	Carriage	0.003	0.092	0.097	0.064	0.778	0.723	0.584	0.695	0.25	0.273	0.323	0.282	12.981	10.721	7.721	10.4743	0.295854	0.0600102	0.0909174	0.148927	0.153885	2.06227	1.25831	1.15816	12.4529	1.52687	0.963739	4.98117	28.625	29.8125	37.9375	32.125	2500000	3500000	4000000	3.33333e+06	65	59.1667	70.7692	64.9786	0.177778	0.177778	0.240741	0.198765
51380	R575	Carriage	0.47	0.155	0.218	0.281	0.678	0.63	0.712	0.673333	0.291	0.342	0.296	0.309667	10.589	8.158	9.806	9.51767	0.125514	0.238202	0.203064	0.188926	0.826913	0.103314	0.368081	0.43277	2.41785	15.9911	2.03647	6.81513	10.6	10.4062	10.4062	10.4708	80000000	250000000	650000000	3.26667e+08	88.4615	85.2941	88.2353	87.3303	0.0722222	0.0977778	0.0833333	0.0844444
54403	B005	Carriage	0.05	0.14	0.027	0.0723333	0.64	0.668	0.693	0.667	0.352	0.241	0.223	0.272	7.265	9.457	9.955	8.89233	0.16502	0.081261	0.229445	0.158575	0.0918207	0.309954	0.148775	0.183517	21.694	4.6834	7.46599	11.2811	15.975	17.9062	11.9688	15.2833	65000000	350000000	400000000	2.71667e+08	77.3913	91.6667	92.8571	87.305	0.017037	0.0622222	0.106061	0.0617733
54405	B018	Carriage	0.099	0.433	0.267	0.266333	0.777	0.813	0.789	0.793	0.276	0.361	0.28	0.305667	9.415	9.767	10.594	9.92533	0.0825387	0.0771882	0.0744323	0.0780531	0.230402	0.88786	0.470423	0.529562	4.85481	2.8233	4.44997	4.04269	44.8125	31.875	25.6875	34.125	800000	850000	1050000	900000	95.8333	92.5	96.9231	95.0855	0.0296296	0.0148148	0.0262626	0.023569
54412	B064	Carriage	0.09	0.125	0.042	0.0856667	0.754	0.574	0.705	0.677667	0.19	0.255	0.235	0.226667	15.374	9.606	10.643	11.8743	0.124957	0.131156	0.391788	0.215967	1.20482	0.0783347	0.0489945	0.444048	2.38631	24.1761	21.8861	16.1495	8.475	8.375	6.84375	7.89792	6000000	400000000	400000000	2.68667e+08	77.5	88.7255	91.1765	85.8007	0.0190476	0.0380952	0.0217391	0.026294
54421	B103	Carriage	1.634	0.711	0.452	0.932333	0.6	0.723	0.677	0.666667	0.214	0.213	0.235	0.220667	11.751	13.561	10.236	11.8493	0.0807254	0.0520973	0.148592	0.0938048	1.23564	0.118237	0.669963	0.674613	2.10846	7.77832	2.80319	4.22999	18.525	18.2188	18.8125	18.5188	25000000	70000000	40000000	45000000	54.8387	52.381	55.3571	54.1923	0.0375758	0.323232	0.375	0.245269
54422	B114	Carriage	0.145	0.165	0.053	0.121	0.679	0.75	0.783	0.737333	0.328	0.297	0.268	0.297667	8.483	10.521	10.12	9.708	ND	0.223576	0.321804	0.27269	0.0483352	0.122108	0.224754	0.131733	ND	11.665	8.27345	9.96923	38.8375	39.125	36.1562	38.0396	7500000	115000000	95000000	72500000	50	48.2759	56.8966	51.7241	0.114286	0.114478	0.133333	0.120699
54439	B343	Carriage	0.295	0.16	0.045	0.166667	0.411	0.583	0.712	0.568667	0.313	0.359	0.322	0.331333	8.291	9.21	7.699	8.4													37.3875	40.25	35.25	37.6292	300000000	250000000	250000000	2.66667e+08	59.0909	44.4444	58.3333	53.9562	0.154386	0.26455	0.283333	0.23409
54440	B345	Carriage	0.928	0.592	0.219	0.579667	0.617	0.74	0.632	0.663	0.249	0.298	0.207	0.251333	11.335	8.806	12.756	10.9657	0.361281	0.188423	0.0911909	0.213631	0.270668	0.188726	0.755636	0.40501	6.41645	7.10498	1.50922	5.01022	40.1375	40.8125	40.5	40.4833	300000000	950000000	650000000	6.33333e+08	98.5	95.8333	96.25	96.8611	0.124444	0.0143791	0.0195652	0.0527962
54441	B349	Carriage	1.819	0.82	0.291	0.976667	0.78	0.693	0.762	0.745	0.264	0.26	0.23	0.251333	9.435	9.213	10.465	9.70433	0.146577	0.0774992	0.285619	0.169898	0.54823	1.75632	0.251822	0.852124	3.70247	1.93425	3.89118	3.17597	30.4625	33.5312	23.8438	29.2792	3000000	2500000	3500000	3000000	92.5	97.9861	97.9167	96.1343	0.193939	0.222222	0.305556	0.240572

## Sheet: Corrected Average Pheno Data
id	isolate.name	group	Biofilms	BHI_k	BHI_r	BHI_tmid	RPMI_k	RPMI_r	RPMI_tmid	LDH	Adhesion	SBAD	AD.HI
19968	M10 240514	Invasive_Original	0.0873333	0.770333	0.296667	7.81033	0.441009	0.297122	5.04502	49.6667	4500000	91.3194	2.30418
20057	M10 240671	Invasive_Original	0.0776667	0.846	0.321	9.29833	0.247229	0.229389	7.68621	62.9583	42267069	88.0833	1.90797
20154	M10 240817	Invasive_Original	0.0313333	0.634	0.262333	9.88033	0.37088	0.220129	11.9984	66.3229	4.16667e+06	73.7198	0.418028
20158	M10 240821	Invasive_Original	0.0306667	0.722	0.310333	9.02167	0.24957	0.25373	5.89387	56.3229	3500000	84.5247	0.965256
20196	M11 240035	Invasive_Original	0.398667	0.827333	0.295	8.94267	0.289128	0.361928	6.29344	66.5104	6.16667e+06	48.3311	0.447796
20216	M11 240057	Invasive_Original	0.114	0.725	0.192	8.7165	0.14114	0.1663	3.9596	57.0104	3.66667e+07	76.3139	0.611111
20226	M11 240067	Invasive_Original	0.0476667	0.682333	0.306667	7.91633	0.245426	0.363861	4.69093	54.2604	2.83333e+07	52.963	0.250441
20247	M11 240099	Invasive_Original	0.071	0.656	0.290667	7.89433	0.272338	0.119118	8.5678	56.6458	4.83333e+07	78.4674	0.674141
20288	M11 240168	Invasive_Original	0.0356667	0.756	0.316	7.94567	0.277365	0.29481	6.37074	75.4479	5.16667e+06	89.0714	2.07467
20368	M11 240305	Invasive_Original	0.0283333	0.735333	0.268667	9.86333	0.286761	0.38146	6.88262	44.3125	2.83333e+07	21.8083	0.320576
20424	M11 240389	Invasive_Original	0.03	0.732667	0.291333	8.55233	0.257195	0.247256	4.0271	38.4375	500000	36.8627	1.98281
38520	M15 240722	Invasive_2013	0.164333	0.630667	0.244333	9.489	0.292856	0.29103	8.26637	38.8021	1.81737e+06	85.3479	0.380511
39320	M15 240629	Invasive_2013	0.277	0.623667	0.360333	7.315	0.121501	0.422859	4.24465	25.7917	4.16667e+06	19.3085	0.260141
39326	M15 240638	Invasive_Original	0.0503333	0.760667	0.330333	8.06033	0.135331	0.388906	3.63935	30.4583	383333	49.6633	0.310236
39328	M15 240640	Invasive_Original	0.024	0.916333	0.243	10.9407	0.295342	0.294284	7.94206	60.4583	5.83333e+07	84.3636	2.13404
39331	M15 240643	Invasive_2013	0.129	0.639333	0.280333	9.30767	0.137842	0.596004	3.23181	46.1146	7.33333e+06	42.7778	0.462963
39335	M15 240648	Invasive_2013	0.614	0.551	0.341	7.71467	0.122964	0.482189	3.54422	38.4583	483333	41.9841	0.0508193
39337	M15 240651	Invasive_2013	0.343	0.807667	0.253333	9.56367	0.247311	0.263206	8.45632	17.5521	378817	94.4815	0.874218
39340	M15 240657	Invasive_Original	0.126333	0.819333	0.230667	10.234	0.333674	0.320423	7.80576	57.2083	450000	87.5253	2.52766
39341	M15 240658	Invasive_2013	0.471667	0.863	0.260667	9.751	0.315473	0.390772	5.69032	68.2292	4.16667e+06	93.2222	2.80423
39344	M15 240661	Invasive_2013	0.086	0.84	0.231	11.417	0.239494	0.448651	7.85549	42.1042	3.73667e+06	83.1759	0.63476
39345	M15 240662	Invasive_Original	0.0933333	0.654	0.356667	7.78233	0.253917	0.227433	7.54096	52.1042	4.16667e+07	90.1534	1.58689
39346	M15 240664	Invasive_Original	0.062	0.784333	0.226	11.1657	0.406864	0.188817	12.3161	57.9479	42267069	90.8571	2.63374
39352	M15 240704	Invasive_2013	0.110333	0.709	0.287	9.29667	0.210806	0.341454	3.84138	57.8854	5.83333e+06	65.4762	0.407724
39356	M15 240718	Invasive_2013	0.091	0.751333	0.250667	9.944	0.28533	0.379317	4.01175	54.3646	5.16667e+06	76.4378	0.537132
39358	M15 240720	Invasive_2013	0.227333	0.753	0.331333	7.815	0.256916	0.339167	6.819	60.4062	683333	90.5727	1.91272
39365	M15 240730	Invasive_Original	0.0633333	0.759	0.254333	8.59733	0.367766	0.331723	7.14481	63.8542	4.16667e+06	90.4444	1.55458
39368	M15 240740	Invasive_2013	0.268667	0.644667	0.279	8.99867	0.215165	0.41174	7.91873	51.2917	533333	14.8148	0.397755
39369	M15 240742	Invasive_2013	0.179667	0.688333	0.252	11.274	0.292422	0.275125	8.0212	61.1667	3.83333e+06	66.2613	0.352986
39373	M15 240746	Invasive_Original	0.019	0.740333	0.308333	8.56433	0.175318	0.668179	3.90285	42.5312	65000000	20.609	3.3034
39385	M15 240762	Invasive_Original	0.0186667	0.811724	0.2886	13.0824	0.250429	0.338138	5.76013	48.7083	5.83333e+06	27.4242	0.405163
39395	M15 240778	Invasive_Original	0.0903333	0.844	0.267333	9.20767	0.289418	0.379853	5.29784	64.5469	6250000	71.9841	0.68254
39396	M15 240779	Invasive_Original	0.046	0.804667	0.270667	9.75667	0.235069	0.34207	5.04561	46.5938	383333	1	0.22963
39398	M15 240782	Invasive_Original	0.189	0.899667	0.268667	10.312	0.288096	0.236538	11.1838	39.3542	433333	42.4196	0.202307
39404	M15 240788	Invasive_Original	0.088	0.716	0.284	8.435	0.296623	0.326096	6.28007	45.9167	3.16667e+06	60.6838	0.260345
39408	M15 240794	Invasive_Original	0.008	0.693333	0.281333	8.65033	0.36468	0.287886	9.48263	57.349	19000000	64.7262	0.911831
39410	M15 240796	Invasive_2013	0.158333	0.738333	0.261667	10.078	0.262157	0.286008	7.09393	70.9896	600000	67.341	0.953257
39411	M15 240797	Invasive_Original	0.0426667	0.774333	0.262667	9.95067	0.187655	0.720732	5.30101	52.1979	4.83333e+06	61.5205	3.92817
39422	M15 240818	Invasive_2013	0.123333	0.833333	0.230333	11.262	0.198096	1.00998	6.87502	36.0833	5.66667e+06	74.0556	0.52811
39423	M15 240819	Invasive_2013	0.122667	0.672	0.301	9.08967	0.225308	0.451709	3.92414	47.0104	316667	52.1398	0.394983
39427	M15 240826	Invasive_Original	0.088	0.859	0.216667	11.1627	0.126029	0.297594	2.85482	43.9792	3.66667e+07	65.9444	0.265432
39430	M15 240830	Invasive_2013	0.235333	0.734667	0.283333	8.54233	0.298693	0.284584	9.13323	50.8229	2.66667e+06	62.9167	0.1924
39433	M15 240833	Invasive_2013	0.104667	0.643667	0.284667	8.657	0.163873	0.509287	3.67389	51.8958	1.0817e+06	73.4803	0.220757
39435	M15 240844	Invasive_2013	0.068	0.712667	0.35	7.771	0.239428	0.263376	5.41013	50.1458	1.3412e+06	60.0645	0.359142
39436	M15 240845	Invasive_2013	0.398333	0.727	0.293333	8.428	0.305363	0.347035	4.01006	55.0521	550000	71.9523	0.334877
40322	M15 240852	Invasive_Original	0.077	0.651	0.277667	8.78333	0.166738	0.738804	2.88737	51.5	38333.3	71.358	0.748677
41451	M15 240753	Invasive_Original	0.135333	0.870333	0.311333	8.92833	0.145958	0.291502	5.70997	46.7396	42267069	36.6013	0.188403
41455	M15 240856	Invasive_Original	0.233667	0.734333	0.297667	8.044	0.237371	0.372054	6.33237	73.9375	433333	72.8904	2.68519
41458	M15 240860	Invasive_2013	0.481667	0.583	0.204667	10.027	0.170419	0.285088	3.98314	20.8438	26666.7	93.9444	0.240741
41462	M15 240864	Invasive_Original	0.118333	0.764667	0.303333	8.19867	0.286161	0.215097	6.43694	56.7292	48333.3	90.9815	2.86596
41463	M15 240866	Invasive_2013	0.151	0.711	0.294	10.207	0.268417	0.159326	4.42145	52.0729	4500000	46.4957	0.316498
41470	M15 240876	Invasive_Original	0.0656667	0.775667	0.249667	9.774	0.288232	0.255551	9.12818	56.8438	600000	36.2839	3.28171
41478	M15 240885	Invasive_Original	0.168333	0.667667	0.283333	8.713	0.226812	0.290935	4.55196	42.4948	6.33333e+07	85.2348	1.23667
41481	M15 240888	Invasive_2013	0.177667	0.720333	0.262667	9.444	0.289591	0.294182	5.7913	46.1771	393750	83.4165	1.39352
41483	M15 240893	Invasive_2013	0.162667	0.769333	0.244667	9.57433	0.177938	0.490118	5.28119	18.0208	4.16667e+06	87.2933	0.00902825
41494	M15 240905	Invasive_2013	0.007	0.630667	0.306333	8.03833	0.318639	0.31271	7.5878	54.4792	2.33533e+06	74.0741	1.58554
41515	M15 240936	Invasive_Original	0.101	0.707667	0.286333	8.808	0.305526	0.31726	7.21458	70.3542	36666.7	36.792	0.769841
41516	M15 240937	Invasive_2013	0.062	0.674667	0.426667	7.46433	0.338431	0.287085	7.12324	54.0312	750	56.1158	0.494302
41519	M15 240940	Invasive_Original	0.194333	0.667667	0.253	9.63933	0.356672	0.39321	6.30581	55.2708	4.66667e+06	74.4231	3.20887
41525	M15 240952	Invasive_2013	0.141667	0.720667	0.29	9.522	0.343225	0.333955	7.46275	30.5521	516667	57.0196	0.40853
41530	M15 240958	Invasive_Original	0.150667	0.723	0.255333	9.46767	0.320777	0.345896	7.1809	63.7292	4500000	83.1111	1.63105
41533	M15 240963	Invasive_Original	0.096	0.739	0.268333	9.26533	0.337033	0.285528	7.11861	63.5208	4.16667e+06	84.0152	2.23219
41546	M15 240981	Invasive_2013	0.255667	0.655667	0.317	8.44333	0.37215	0.366394	6.52057	64.7708	3500	64.7619	0.972222
41547	M15 240983	Invasive_2013	0.121667	0.743	0.271	9.81133	0.343008	0.250402	7.65332	70.7708	1.17333e+06	74.0079	0.9038
41549	M15 240985	Invasive_2013	0.214	0.739	0.235667	9.717	0.34504	0.34143	7.3251	57.9167	1.16667e+06	75.3175	2.01178
41552	M15 240988	Invasive_Original	0.167333	0.701	0.302	8.16367	0.346416	0.35236	7.09315	58.9583	65000000	71.6667	1.11518
41558	M15 240995	Invasive_2013	0.121	0.766	0.301667	9.467	0.358208	0.359438	6.42245	56.2708	45000	69.5152	0.989387
42475	M16 240003	Invasive_Original	0.213667	0.709333	0.260333	9.03133	0.364115	0.354894	6.58879	55.9792	3.83333e+06	64.7436	1.25814
42476	M16 240005	Invasive_Original	0.122	0.632667	0.328667	8.365	0.374819	0.404854	5.77337	57.4792	450000	59.4775	0.597619
42478	M16 240008	Invasive_2013	0.136	0.618	0.288667	8.59867	0.373702	0.40289	5.80421	53.1875	5.16667e+06	89.5556	1.54563
42480	M16 240010	Invasive_2013	0.312667	0.695	0.34	8.213	0.307613	0.263127	8.22749	68.3958	112500	42.1053	0.719183
42481	M16 240011	Invasive_Original	0.078	0.693333	0.291333	8.406	0.397951	0.391238	5.99781	56.5729	5.16667e+06	76.1505	0.502546
42482	M16 240013	Invasive_Original	0.208333	0.543	0.291	7.83467	0.338966	0.261686	8.32383	68.1042	4.66667e+06	57.8598	0.79943
42492	M16 240024	Invasive_2013	0.021	0.601667	0.266333	9.73367	0.312328	0.229113	8.98323	57.3646	6000	66.0377	0.689153
42497	M16 240031	Invasive_Original	0.407667	0.726889	0.285362	9.77253	0.397737	0.379739	6.02296	52.9688	1500000	56.7476	0.380601
42517	M16 240052	Invasive_2013	0.234	0.587667	0.305667	9.821	0.272676	0.259099	6.88107	62.8021	66666.7	67.7778	0.989646
42519	M16 240055	Invasive_2013	0.111667	0.632	0.307333	7.934	0.351356	0.329068	6.30802	54.0521	72500	60.9347	0.927778
42525	M16 240065	Invasive_Original	0.265667	0.741333	0.330333	8.18867	0.13311	0.672575	4.86037	26.1771	5.83333e+07	82.2879	0.362434
42526	M16 240066	Invasive_2013	0.222333	0.770667	0.287667	9.26233	0.188375	0.532858	3.45274	85.1771	650000	86.9266	2.99289
42532	M16 240072	Invasive_2013	0.04	0.640667	0.280667	9.60433	0.269794	0.387505	5.09503	93.0312	4000000	14.3024	0.204452
42533	M16 240073	Invasive_2013	0.037	0.740333	0.226667	11.5	0.118525	0.524555	5.33102	51.169	516667	76.7647	0.559083
42552	M16 240111	Invasive_2013	0.0443333	0.845	0.241	9.042	0.292546	0.295447	6.55143	65.9792	1.80037e+06	66.628	0.61691
42553	M16 240112	Invasive_2013	0.0113333	0.653	0.197667	10.5923	0.305025	0.417195	6.76381	79.4271	1.04333e+06	69.4001	0.752357
42556	M16 240117	Invasive_2013	0.130667	0.645333	0.195	12.819	0.22124	0.317182	5.6175	69.7708	3.33333e+06	77.7778	0.484474
42561	M16 240123	Invasive_Original	0.290333	0.720667	0.330667	8.43233	0.288598	0.237675	7.61923	66.5625	633333	62.2549	0.469262
42564	M16 240126	Invasive_2013	0.0146667	1.07372	0.229959	21.4064	0.213263	0.349845	4.72888	56.2292	5000000	93.7963	2.69841
42568	M16 240131	Invasive_2013	0.006	0.647	0.245	12.3303	0.241196	0.334545	6.30514	73.5521	283333	41.7367	0.374054
42572	M16 240136	Invasive_2013	0.454	0.608	0.298	13.3163	0.250514	0.676778	10.5199	56.8125	3.27433e+06	40.941	0.305835
42573	M16 240138	Invasive_Original	0.106333	0.624667	0.298667	9.35667	0.232967	0.211308	9.77681	45.6042	42267069	82.345	0.402116
42586	M16 240154	Invasive_Original	0.154667	0.549667	0.245333	9.79733	0.286876	0.406462	5.52698	52.4271	4.83333e+06	90.7816	1.38975
42595	M16 240163	Invasive_Original	0.237667	0.734667	0.409667	7.51567	0.198452	0.266452	6.40273	45.4896	2.66667e+06	81.655	2.51029
42606	M16 240181	Invasive_Original	0.178333	0.68	0.352333	8.03067	0.2857	0.21803	7.03218	47.7917	4.83333e+06	87.6111	1.57505
44638	M16 240232	Invasive_2013	0.0246667	0.687333	0.246667	9.77233	0.369723	0.30252	11.0624	49.3021	6.83333e+06	87.925	1.56117
44684	M16 240195	Invasive_Original	0.0936667	0.689333	0.396667	7.91133	0.28216	0.189365	9.63481	45.9583	6500000	55.2786	4.93945
44685	M16 240196	Invasive_Original	0.226	0.766	0.369	8.01633	0.145552	0.175493	7.64445	26.7083	3.83333e+07	75.4858	0.66453
44686	M16 240197	Invasive_2013	0.144333	0.690333	0.285	8.98767	0.319923	0.532362	8.60739	51.169	50000000	69.2423	0.864769
44714	M16 240231	Invasive_Original	0.0143333	0.813333	0.311333	8.152	0.290861	0.270059	9.70878	58.0938	6000000	87.3016	2.98028
44718	M16 240238	Invasive_Original	0.154667	0.944	0.301	6.36267	0.28302	0.272014	7.35949	52.4375	3.66667e+07	58.6322	0.342813
44719	M16 240239	Invasive_2013	0.349667	0.751327	0.187987	16.6419	0.318449	0.346972	6.41781	64.9479	5.16667e+06	75.912	1.43185
44721	M16 240242	Invasive_2013	0.132667	0.672667	0.397333	7.37433	0.274298	0.38609	6.41954	56.875	3.66667e+06	37.0857	0.319577
44725	M16 240247	Invasive_2013	0.00966667	0.726333	0.291	9.202	0.387757	0.282578	8.17419	80.6042	4500000	71.2137	4.74897
44740	M16 240268	Invasive_2013	0.0606667	0.65	0.303667	7.20533	0.255229	0.297948	6.49549	56.5625	5.66667e+06	86.7778	1.0904
44742	M16 240271	Invasive_Original	0.181667	0.676667	0.266667	9.56433	0.391995	0.212215	11.7998	43.6667	4.16667e+06	77.0202	0.202501
44753	M16 240290	Invasive_Original	0.13367	0.705599	0.277169	11.1798	0.188156	0.23671	7.12317	45.1979	4.33333e+06	54.6296	2.52525
44767	M16 240370	Invasive_2013	0.168333	0.787035	0.205354	24.5473	0.301576	0.266178	6.65318	59.9271	38333.3	93.1645	1.25184
44777	M16 240391	Invasive_Original	0.122667	0.641	0.254667	9.85767	0.373792	0.269283	8.15314	50.1146	283333	87.7143	1.34905
44820	M16 240451	Invasive_2013	0.0606667	0.628333	0.379667	7.97667	0.281911	0.269472	9.56802	52.5625	3.33333e+06	81.1688	0.514815
47016	M16 240253	Invasive_Original	0.199667	0.532667	0.331	8.60567	0.153747	0.438371	5.17894	32.7292	8000000	91.4286	1.35556
47019	M16 240296	Invasive_Original	0.122	0.766333	0.338333	8.17633	0.304711	0.160879	12.4606	46.7708	5.16667e+06	76.9231	0.570851
51145	B003	Carriage	0.0273333	0.64	0.244333	8.07967	0.361733	0.262445	9.77196	57.0729	45000000	87.2222	1.49166
51146	B009	Carriage	0.0233333	0.653	0.245	10.0387	0.268655	0.307425	6.31535	51.6333	5.66667e+08	88.7607	0.912729
51147	B021	Carriage	0.128	0.662	0.417667	6.68133	0.138411	0.394477	2.52884	19.2646	2.66667e+07	39.456	0.0296746
51148	B091	Carriage	1.03933	0.715667	0.299	8.23433	0.219637	0.294235	9.33198	54.2375	7.16667e+07	62.1212	0.000984848
51150	B110	Carriage	0.137333	0.701667	0.204333	12.1863	0.158845	0.0723997	8.00393	51.6729	450000000	55.5556	0.179652
51151	B135	Carriage	0.059	0.814333	0.203667	11.6683	0.264543	0.698123	5.56985	62.0667	4.66667e+07	52.2222	0.144197
51152	B139	Carriage	0.201	0.783333	0.242333	10.8607	0.113875	0.836887	3.66123	38.5375	3.78333e+07	60.4618	0.00375499
51153	B141	Carriage	1	0.726664	0.335741	12.4213	0.137257	0.655283	3.72504	34.4792	380556	95.9548	0.0787826
51154	B167	Carriage	0.354	0.768	0.222333	10.4867	0.235508	0.253809	5.1471	12.0813	3.16667e+08	97.1576	0.0129762
51156	B214	Carriage	0.0416667	0.748	0.213667	10.488	0.0695488	0.686637	1.79454	37.1771	6.33333e+08	56.713	0.121715
51157	B222	Carriage	0.115333	0.977333	0.149667	17.2097	0.301721	0.369938	8.84404	33.1521	300000000	94.2783	1.40161
51158	B227	Carriage	0.112333	0.819667	0.286333	9.655	0.364929	0.0561097	12.5671	33.3625	2.16667e+06	58.8113	0.00586355
51159	B240	Carriage	0.13	0.861333	0.189667	12.6273	0.278676	0.29708	11.475	52.0187	250000000	55.1709	0.229869
51160	B243	Carriage	0.167	0.761	0.259333	8.53867	0.456473	0.162766	10.5059	51.0812	400000000	62.7525	0.193675
51161	B251	Carriage	0.218667	0.731333	0.264333	9.05533	0.44684	0.254166	10.6808	57.4896	2.66667e+08	83.4524	0.346969
51162	B253	Carriage	0.139	0.705333	0.242333	8.64067	0.159269	0.273085	6.30396	66.8	2.11667e+06	89.1225	0.486281
51163	B256	Carriage	0.0276667	0.727333	0.243	11.0117	0.186589	0.518556	3.58949	51.1562	250000	89.4921	1.85397
51164	B264	Carriage	0.326	0.764667	0.291333	8.66333	0.271782	0.275335	6.75972	56.875	2.02667e+08	62.9879	0.219392
51166	B285	Carriage	0.044	0.504	0.392667	11.5767	0.348462	0.277241	7.00609	43.425	30000000	59.9054	0.393742
51167	B295	Carriage	0.083	0.732	0.191667	14.5513	0.122852	0.0920017	9.06449	23.8354	600000000	78.1373	0.276525
51168	B346	Carriage	0.0726667	0.931667	0.201333	15.369	0.139601	0.435853	11.6377	37.6042	3.16667e+08	57.5536	0.0949619
51169	B366	Carriage	0.063	0.858	0.254667	9.64933	0.212552	0.494839	5.67659	69.1958	160000000	64.7469	0.375907
51170	B394	Carriage	0.075	0.751327	0.189701	16.6419	0.253573	0.566942	4.92306	14.7271	30000000	87.1025	0.0843434
51171	B396	Carriage	0.205667	0.709333	0.243667	11.2153	0.382688	0.187705	11.2541	42.2146	3.16667e+08	64.5707	0.160419
51172	R001	Carriage	0.100333	0.739333	0.217333	12.6253	0.111294	0.184992	1.71796	20.8813	500000000	89.3431	0.17538
51173	R191	Carriage	0.00566667	0.559333	0.224333	10.104	0.21235	0.659854	3.41052	59.4896	5.16667e+06	62.3247	0.485859
51174	R258	Carriage	0.116667	0.953	0.167333	17.567	0.161779	0.494591	8.60412	16.9979	3.31667e+06	83.287	0.115473
51176	R558	Carriage	0.121667	0.665667	0.284	9.966	0.163179	0.131004	7.53649	36.3667	4.16667e+08	61.0755	0.197703
51177	R779	Carriage	1.173	0.659667	0.267333	10.104	0.139218	0.590417	3.23047	28.9458	1.28333e+07	85.4861	0.0555556
51178	R811	Carriage	0.0816667	0.641333	0.274	9.45167	0.516775	0.112382	15.4001	26.4958	160000000	71	0.153861
51179	R825	Carriage	0.0943333	0.658	0.164	14.353	0.302797	0.455858	7.56239	18.5792	5.16667e+07	81.2007	0.198804
51180	R838	Carriage	0.0996667	0.695333	0.258667	9.77767	0.537143	0.145072	12.4153	58.56	5.33333e+07	62.0181	0.560564
51181	R852	Carriage	0.000666667	0.704333	0.298	9.36667	0.107901	1.0043	3.26159	36.2812	3.83333e+06	83.1667	1.76638
51182	R888	Carriage	0.0663333	0.608	0.296	9.02333	0.194567	0.423945	8.68663	41.2313	2.96667e+08	70.7418	0.142851
51183	R889	Carriage	0.102333	0.709333	0.218667	12.395	0.212456	0.590831	7.22161	13.675	8500000	95.2899	0.00641767
51184	R920	Carriage	0.1	0.717	0.241667	10.7527	0.398249	0.0717894	19.1748	44.9354	2.58333e+08	54.4966	0.378927
51185	R941	Carriage	0.131667	0.757	0.238667	15.5647	0.115772	0.719783	2.70007	17.4271	350000	61.256	0.0483071
51186	R949	Carriage	0.0196667	0.676333	0.307667	8.9	0.203546	0.442677	4.74483	24.7708	3500000	59.1117	0.697531
51187	R958	Carriage	0.781	0.748	0.248	11.3783	0.353831	0.0916663	16.7109	46.6667	1.48333e+06	73.8142	0.00594454
51188	R980	Carriage	0.206	0.685333	0.269333	11.6207	0.342137	0.140812	7.91433	28.3125	4.16667e+06	87.2661	0.0161823
51189	R990	Carriage	0.545	0.796667	0.22	11.1887	0.188183	0.389067	9.96221	44.3667	176667	52.1368	0.0573967
51190	R998	Carriage	0.335333	0.616667	0.237	11.4803	0.136011	0.605609	3.94637	46.1083	1.03333e+07	97.9861	0.0309281
51250	B197	Carriage	0.0316667	0.58	0.222667	13.2893	0.211721	0.348744	5.48287	44.2833	3.98333e+07	66.5377	0.318056
51258	B218	Carriage	0.171333	1.063	0.136333	19.505	0.136095	0.701782	3.83564	31.7812	2.66667e+07	36.4637	0.0949389
51266	B246	Carriage	0.064	0.695	0.282	10.4743	0.148927	1.15816	4.98117	32.125	3.33333e+06	64.9786	0.198765
51380	R575	Carriage	0.281	0.673333	0.309667	9.51767	0.188926	0.43277	6.81513	10.4708	3.26667e+08	87.3303	0.0844444
54403	B005	Carriage	0.0723333	0.667	0.272	8.89233	0.158575	0.183517	11.2811	15.2833	2.71667e+08	87.305	0.0617733
54405	B018	Carriage	0.266333	0.793	0.305667	9.92533	0.0780531	0.529562	4.04269	34.125	900000	95.0855	0.023569
54412	B064	Carriage	0.0856667	0.677667	0.226667	11.8743	0.215967	0.444048	16.1495	7.89792	2.68667e+08	85.8007	0.026294
54421	B103	Carriage	0.932333	0.666667	0.220667	11.8493	0.0938048	0.674613	4.22999	18.5188	45000000	54.1923	0.245269
54422	B114	Carriage	0.121	0.737333	0.297667	9.708	0.27269	0.131733	9.96923	38.0396	72500000	51.7241	0.120699
54439	B343	Carriage	0.166667	0.568667	0.331333	8.4	0.131819	0.31148	8.15943	37.6292	2.66667e+08	53.9562	0.23409
54440	B345	Carriage	0.579667	0.663	0.251333	10.9657	0.213631	0.40501	5.01022	40.4833	6.33333e+08	96.8611	0.0527962
54441	B349	Carriage	0.976667	0.745	0.251333	9.70433	0.169898	0.852124	3.17597	29.2792	3000000	96.1343	0.240572
